# Supplementary material for: Cu and Ni Co-sputtered heteroatomic thin film for enhanced nonenzymatic glucose detection
Source: Sci Rep. 2022 May 7;12:7507. doi: 10.1038/s41598-022-11563-4 (PMC9079054; doi:10.1038/s41598-022-11563-4)
Supplement: Supplementary file 2 — Supplementary Information 2. [file 41598_2022_11563_MOESM2_ESM.zip]

Archive with 16 entries (16 files):
- Fig 4d_source data.xlsx
- Fig 4c_source data.xlsx
- Fig 4b_source data.xlsx
- Fig 4a_source data.xlsx
- Fig 3c_source data.xlsx
- Fig 3b_source data.xlsx
- Fig 3a_source data.xlsx
- Fig 3a_inset_source data.xlsx
- Fig 2e_source data.xlsx
- Fig 2e_inset_source data.xlsx
- Fig 2d_source data.xlsx
- Fig 2b_source data.xlsx
- Fig 2a_source data.xlsx
- Fig 1g_source data.xlsx
- Fig 1g_inset_source data.xlsx
- Fig 1f_inset_source data.xlsx
