# Supplementary material for: Cu and Ni Co-sputtered heteroatomic thin film for enhanced nonenzymatic glucose detection
Source: Sci Rep. 2022 May 7;12:7507. doi: 10.1038/s41598-022-11563-4 (PMC9079054; doi:10.1038/s41598-022-11563-4)
Supplement: Supplementary file 2 — Supplementary Information 2. [file 41598_2022_11563_MOESM2_ESM.zip › Fig 4d_source data.xlsx]

## Sheet: Fig 4d
Fig 4d
	Days	J (mA.cm-2)	Error
	1	2.91678	0.14584
	5	2.8949	0.14365
	10	2.87303	0.22525
	15	2.85115	0.21961
	30	2.78552	0.26216
	45	2.7199	0.32974
	75	2.58864	0.35536
