# Supplementary material for: Cu and Ni Co-sputtered heteroatomic thin film for enhanced nonenzymatic glucose detection
Source: Sci Rep. 2022 May 7;12:7507. doi: 10.1038/s41598-022-11563-4 (PMC9079054; doi:10.1038/s41598-022-11563-4)
Supplement: Supplementary file 2 — Supplementary Information 2. [file 41598_2022_11563_MOESM2_ESM.zip › Fig 4c_source data.xlsx]

## Sheet: Fig 4c
Fig 4c
	Electrode	J (mA.cm-2)	Error
	1	2.91678	0.14644
	2	2.96351	0.14838
	3	3.2563	0.16151
	4	3.22546	0.16127
	5	3.299	0.16525
	6	3.33543	0.16787
	7	3.1343	0.15451
