# Supplementary material for: Cu and Ni Co-sputtered heteroatomic thin film for enhanced nonenzymatic glucose detection
Source: Sci Rep. 2022 May 7;12:7507. doi: 10.1038/s41598-022-11563-4 (PMC9079054; doi:10.1038/s41598-022-11563-4)
Supplement: Supplementary file 2 — Supplementary Information 2. [file 41598_2022_11563_MOESM2_ESM.zip › Fig 4b_source data.xlsx]

## Sheet: Fig 4b
Fig 4b
	Before			After
	Re(Z)/Ohm	~-Im(Z)/Ohm		Re(Z)/Ohm	~-Im(Z)/Ohm
	12.0939	7.38182		12.1053	6.99739
	13.6765	8.09186		13.5343	7.6935
	15.8547	9.38446		15.4469	8.76863
	18.6316	10.2244		18.4314	9.88488
	22.1317	10.1959		21.9006	10.0064
	25.4792	9.22702		25.199	9.09197
	28.0395	7.56437		27.6942	7.48863
	29.6087	5.89191		29.3161	5.78152
	30.5753	4.45101		30.3483	4.29017
	31.203	3.33529		30.907	3.19372
	31.4513	2.55255		31.1059	2.36515
	31.7635	2.05242		31.5489	1.88434
	31.9316	1.80949		31.6787	1.59974
	32.0021	1.69741		31.8558	1.4374
	32.2546	1.83313		31.8911	1.52219
	32.3887	2.12504		32.0907	1.69065
	32.7354	2.58623		32.322	2.05513
	33.1158	3.4106		32.5778	2.59518
	33.3763	4.3479		32.9194	3.37927
	34.0405	5.97005		33.306	4.58843
	34.7087	7.94126		33.8599	6.05692
	35.7923	10.6543		34.6693	8.16636
	37.1789	14.3516		35.5693	10.934
	39.029	19.3936		36.9474	14.8458
	41.6573	26.2111		38.6415	20.1677
	45.19	35.5887		40.8214	27.609
	50.2691	48.3251		43.6684	37.8782
	57.6959	65.2991		47.4949	52.3668
	69.8382	88.5602		53.2403	73.186
	87.4609	117.552		61.1112	101.41
				73.8757	141.587
				93.9195	196.255
