# Supplementary material for: Cu and Ni Co-sputtered heteroatomic thin film for enhanced nonenzymatic glucose detection
Source: Sci Rep. 2022 May 7;12:7507. doi: 10.1038/s41598-022-11563-4 (PMC9079054; doi:10.1038/s41598-022-11563-4)
Supplement: Supplementary file 2 — Supplementary Information 2. [file 41598_2022_11563_MOESM2_ESM.zip › Fig 4a_source data.xlsx]

## Sheet: Fig 4a
Fig 4a
	Cycles	J (mA.cm-2)
	1	2.91678
	20	3.29101
	40	3.46395
	60	3.41911
	80	3.34303
	100	3.12584
