# Supplementary material for: Cu and Ni Co-sputtered heteroatomic thin film for enhanced nonenzymatic glucose detection
Source: Sci Rep. 2022 May 7;12:7507. doi: 10.1038/s41598-022-11563-4 (PMC9079054; doi:10.1038/s41598-022-11563-4)
Supplement: Supplementary file 2 — Supplementary Information 2. [file 41598_2022_11563_MOESM2_ESM.zip › Fig 3c_source data.xlsx]

## Sheet: Fig 3c
Fig 3c
	Time (min)	J (mA.cm-2)
	0	0.538671
	0.00833333	0.510673
	0.0166667	0.50968
	0.025	0.508018
	0.0333333	0.507576
	0.0416667	0.508423
	0.05	0.506211
	0.0583333	0.507021
	0.0666667	0.507848
	0.075	0.508257
	0.0833333	0.508039
	0.0916667	0.506717
	0.1	0.506743
	0.108333	0.506194
	0.116667	0.50601
	0.125	0.505893
	0.133333	0.50427
	0.141667	0.503456
	0.15	0.502727
	0.158333	0.501932
	0.166667	0.502709
	0.175	0.503415
	0.183333	0.500835
	0.191667	0.500264
	0.2	0.501173
	0.208333	0.500594
	0.216667	0.500167
	0.225	0.500505
	0.233333	0.500358
	0.241667	0.501415
	0.25	0.497908
	0.258333	0.498385
	0.266667	0.498829
	0.275	0.49934
	0.283333	0.498524
	0.291667	0.496472
	0.3	0.497482
	0.308333	0.494814
	0.316667	0.493823
	0.325	0.494166
	0.333333	0.494293
	0.341667	0.493747
	0.35	0.494724
	0.358333	0.493306
	0.366667	0.492497
	0.375	0.492911
	0.383333	0.492169
	0.391667	0.491287
	0.4	0.491936
	0.408333	0.491118
	0.416667	0.489954
	0.425	0.488484
	0.433333	0.490013
	0.441667	0.490671
	0.45	0.488341
	0.458333	0.488334
	0.466667	0.488738
	0.475	0.488722
	0.483333	0.48799
	0.491667	0.486546
	0.5	0.486264
	0.508333	0.486827
	0.516667	0.487602
	0.525	0.486288
	0.533333	0.485879
	0.541667	0.485463
	0.55	0.485219
	0.558333	0.484019
	0.566667	0.484611
	0.575	0.485376
	0.583333	0.484569
	0.591667	0.484536
	0.6	0.485073
	0.608333	0.484166
	0.616667	0.48339
	0.625	0.484301
	0.633333	0.484061
	0.641667	0.482539
	0.65	0.481211
	0.658333	0.480636
	0.666667	0.481855
	0.675	0.480584
	0.683333	0.480834
	0.691667	0.479801
	0.7	0.479579
	0.708333	0.480482
	0.716667	0.479579
	0.725	0.480287
	0.733333	0.481041
	0.741667	0.479015
	0.75	0.478588
	0.758333	0.478445
	0.766667	0.477732
	0.775	0.478419
	0.783333	0.477635
	0.791667	0.479043
	0.8	0.47881
	0.808333	0.475748
	0.816667	0.476704
	0.825	0.47728
	0.833333	0.476621
	0.841667	0.475829
	0.85	0.476224
	0.858333	0.477098
	0.866667	0.477174
	0.875	0.475751
	0.883333	0.475389
	0.891667	0.474793
	0.9	0.474668
	0.908333	0.474576
	0.916667	0.474582
	0.925	0.473184
	0.933333	0.473796
	0.941667	0.472307
	0.95	0.473152
	0.958333	0.473548
	0.966667	0.471932
	0.975	0.472232
	0.983333	0.472577
	0.991667	0.471606
	1	0.473702
	1.00833	0.478165
	1.01667	0.527539
	1.025	0.567464
	1.03333	0.648213
	1.04167	0.697503
	1.05	0.734656
	1.05833	0.751646
	1.06667	0.765136
	1.075	0.767798
	1.08333	0.770063
	1.09167	0.776623
	1.1	0.771746
	1.10833	0.765184
	1.11667	0.771379
	1.125	0.774532
	1.13333	0.769623
	1.14167	0.770952
	1.15	0.768169
	1.15833	0.778099
	1.16667	0.774946
	1.175	0.774418
	1.18333	0.76767
	1.19167	0.76481
	1.2	0.767443
	1.20833	0.765227
	1.21667	0.768254
	1.225	0.76519
	1.23333	0.756046
	1.24167	0.757163
	1.25	0.756062
	1.25833	0.757009
	1.26667	0.765129
	1.275	0.768188
	1.28333	0.768602
	1.29167	0.76354
	1.3	0.762638
	1.30833	0.763333
	1.31667	0.763708
	1.325	0.762513
	1.33333	0.76189
	1.34167	0.756683
	1.35	0.750764
	1.35833	0.757346
	1.36667	0.765972
	1.375	0.767258
	1.38333	0.761226
	1.39167	0.756691
	1.4	0.761203
	1.40833	0.760938
	1.41667	0.760882
	1.425	0.770591
	1.43333	0.775593
	1.44167	0.77784
	1.45	0.777868
	1.45833	0.775201
	1.46667	0.772682
	1.475	0.767381
	1.48333	0.760078
	1.49167	0.757526
	1.5	0.754249
	1.50833	0.755897
	1.51667	0.757202
	1.525	0.76074
	1.53333	0.760801
	1.54167	0.764117
	1.55	0.760316
	1.55833	0.75225
	1.56667	0.75534
	1.575	0.749917
	1.58333	0.74898
	1.59167	0.751782
	1.6	0.749671
	1.60833	0.753629
	1.61667	0.75369
	1.625	0.749086
	1.63333	0.748806
	1.64167	0.748941
	1.65	0.754172
	1.65833	0.751792
	1.66667	0.744769
	1.675	0.743216
	1.68333	0.749586
	1.69167	0.755362
	1.7	0.76053
	1.70833	0.760878
	1.71667	0.760016
	1.725	0.754625
	1.73333	0.75516
	1.74167	0.754993
	1.75	0.758495
	1.75833	0.760314
	1.76667	0.757723
	1.775	0.752566
	1.78333	0.753192
	1.79167	0.759138
	1.8	0.763302
	1.80833	0.768737
	1.81667	0.768294
	1.825	0.770325
	1.83333	0.766006
	1.84167	0.753044
	1.85	0.749614
	1.85833	0.748173
	1.86667	0.749742
	1.875	0.755439
	1.88333	0.754112
	1.89167	0.754672
	1.9	0.755471
	1.90833	0.754713
	1.91667	0.753468
	1.925	0.751262
	1.93333	0.748661
	1.94167	0.751941
	1.95	0.748423
	1.95833	0.744464
	1.96667	0.746138
	1.975	0.747048
	1.98333	0.748659
	1.99167	0.7529
	2	0.748127
	2.00833	0.745781
	2.01667	0.745203
	2.025	0.740901
	2.03333	0.741271
	2.04167	0.739245
	2.05	0.74639
	2.05833	0.75702
	2.06667	0.754124
	2.075	0.75188
	2.08333	0.744864
	2.09167	0.746908
	2.1	0.753593
	2.10833	0.755327
	2.11667	0.748653
	2.125	0.744069
	2.13333	0.741104
	2.14167	0.744053
	2.15	0.743952
	2.15833	0.739739
	2.16667	0.73589
	2.175	0.743208
	2.18333	0.742385
	2.19167	0.745499
	2.2	0.754848
	2.20833	0.760497
	2.21667	0.757502
	2.225	0.748598
	2.23333	0.754179
	2.24167	0.747987
	2.25	0.744197
	2.25833	0.743739
	2.26667	0.747862
	2.275	0.749267
	2.28333	0.742652
	2.29167	0.740551
	2.3	0.740823
	2.30833	0.738235
	2.31667	0.737451
	2.325	0.730923
	2.33333	0.732423
	2.34167	0.738707
	2.35	0.733166
	2.35833	0.727543
	2.36667	0.732018
	2.375	0.742748
	2.38333	0.744729
	2.39167	0.738413
	2.4	0.729463
	2.40833	0.727074
	2.41667	0.732802
	2.425	0.733155
	2.43333	0.734157
	2.44167	0.734554
	2.45	0.734943
	2.45833	0.739054
	2.46667	0.743428
	2.475	0.741733
	2.48333	0.737221
	2.49167	0.730112
	2.5	0.726771
	2.50833	0.737546
	2.51667	0.746933
	2.525	0.745992
	2.53333	0.746823
	2.54167	0.743519
	2.55	0.73825
	2.55833	0.737869
	2.56667	0.739525
	2.575	0.749496
	2.58333	0.742959
	2.59167	0.740719
	2.6	0.739694
	2.60833	0.739114
	2.61667	0.739908
	2.625	0.742367
	2.63333	0.743093
	2.64167	0.739449
	2.65	0.74188
	2.65833	0.744757
	2.66667	0.744703
	2.675	0.735231
	2.68333	0.734783
	2.69167	0.725926
	2.7	0.721761
	2.70833	0.736328
	2.71667	0.737712
	2.725	0.736672
	2.73333	0.735291
	2.74167	0.736268
	2.75	0.739563
	2.75833	0.732514
	2.76667	0.7311
	2.775	0.732222
	2.78333	0.733588
	2.79167	0.739319
	2.8	0.739017
	2.80833	0.731486
	2.81667	0.723755
	2.825	0.722816
	2.83333	0.727834
	2.84167	0.73977
	2.85	0.74633
	2.85833	0.735078
	2.86667	0.735444
	2.875	0.733254
	2.88333	0.732999
	2.89167	0.734524
	2.9	0.735248
	2.90833	0.731462
	2.91667	0.733637
	2.925	0.732035
	2.93333	0.733196
	2.94167	0.72914
	2.95	0.733202
	2.95833	0.742594
	2.96667	0.743023
	2.975	0.739698
	2.98333	0.734777
	2.99167	0.733058
	3	0.731146
	3.00833	0.733024
	3.01667	0.733605
	3.025	0.740302
	3.03333	0.748389
	3.04167	0.758464
	3.05	0.760232
	3.05833	0.760762
	3.06667	0.774216
	3.075	0.777348
	3.08333	0.7787
	3.09167	0.779971
	3.1	0.778865
	3.10833	0.776853
	3.11667	0.776419
	3.125	0.772633
	3.13333	0.776513
	3.14167	0.781759
	3.15	0.776663
	3.15833	0.772003
	3.16667	0.776947
	3.175	0.779491
	3.18333	0.777406
	3.19167	0.77808
	3.2	0.774606
	3.20833	0.776463
	3.21667	0.77511
	3.225	0.770632
	3.23333	0.776616
	3.24167	0.779755
	3.25	0.784277
	3.25833	0.783962
	3.26667	0.786447
	3.275	0.777744
	3.28333	0.778455
	3.29167	0.77193
	3.3	0.769804
	3.30833	0.778415
	3.31667	0.77681
	3.325	0.77434
	3.33333	0.768897
	3.34167	0.770147
	3.35	0.768636
	3.35833	0.770747
	3.36667	0.773471
	3.375	0.78096
	3.38333	0.78358
	3.39167	0.778199
	3.4	0.771889
	3.40833	0.77417
	3.41667	0.773657
	3.425	0.77316
	3.43333	0.770651
	3.44167	0.776371
	3.45	0.787045
	3.45833	0.779853
	3.46667	0.769882
	3.475	0.772215
	3.48333	0.773836
	3.49167	0.780654
	3.5	0.781066
	3.50833	0.772307
	3.51667	0.773613
	3.525	0.775555
	3.53333	0.785688
	3.54167	0.775397
	3.55	0.762578
	3.55833	0.75504
	3.56667	0.757167
	3.575	0.758647
	3.58333	0.766742
	3.59167	0.770891
	3.6	0.776479
	3.60833	0.779758
	3.61667	0.773265
	3.625	0.767273
	3.63333	0.773886
	3.64167	0.776381
	3.65	0.774774
	3.65833	0.776322
	3.66667	0.774759
	3.675	0.768144
	3.68333	0.76306
	3.69167	0.781864
	3.7	0.785196
	3.70833	0.778887
	3.71667	0.779822
	3.725	0.774182
	3.73333	0.770624
	3.74167	0.765266
	3.75	0.770258
	3.75833	0.773209
	3.76667	0.773222
	3.775	0.772284
	3.78333	0.768297
	3.79167	0.770544
	3.8	0.764783
	3.80833	0.770246
	3.81667	0.768695
	3.825	0.768676
	3.83333	0.774255
	3.84167	0.769308
	3.85	0.764646
	3.85833	0.764551
	3.86667	0.764053
	3.875	0.770026
	3.88333	0.765785
	3.89167	0.763384
	3.9	0.767873
	3.90833	0.771499
	3.91667	0.773089
	3.925	0.776056
	3.93333	0.767294
	3.94167	0.765276
	3.95	0.76353
	3.95833	0.763932
	3.96667	0.768969
	3.975	0.762743
	3.98333	0.759939
	3.99167	0.771703
	4	0.772606
	4.00833	0.773323
	4.01667	0.774718
	4.025	0.765608
	4.03333	0.79065
	4.04167	0.79445
	4.05	0.792835
	4.05833	0.793726
	4.06667	0.790798
	4.075	0.790093
	4.08333	0.781153
	4.09167	0.778818
	4.1	0.783165
	4.10833	0.784561
	4.11667	0.791264
	4.125	0.803209
	4.13333	0.79468
	4.14167	0.794584
	4.15	0.782177
	4.15833	0.775807
	4.16667	0.776531
	4.175	0.778739
	4.18333	0.778103
	4.19167	0.789566
	4.2	0.793334
	4.20833	0.79019
	4.21667	0.787018
	4.225	0.774701
	4.23333	0.778997
	4.24167	0.779159
	4.25	0.776395
	4.25833	0.778877
	4.26667	0.775986
	4.275	0.7766
	4.28333	0.779234
	4.29167	0.776217
	4.3	0.780582
	4.30833	0.778885
	4.31667	0.776532
	4.325	0.789458
	4.33333	0.788402
	4.34167	0.78319
	4.35	0.775664
	4.35833	0.772039
	4.36667	0.77908
	4.375	0.769803
	4.38333	0.767041
	4.39167	0.770011
	4.4	0.781484
	4.40833	0.787916
	4.41667	0.792635
	4.425	0.786686
	4.43333	0.782522
	4.44167	0.779561
	4.45	0.789613
	4.45833	0.796444
	4.46667	0.796516
	4.475	0.794937
	4.48333	0.78217
	4.49167	0.786901
	4.5	0.791415
	4.50833	0.793153
	4.51667	0.786118
	4.525	0.786592
	4.53333	0.781315
	4.54167	0.780866
	4.55	0.789706
	4.55833	0.785967
	4.56667	0.778298
	4.575	0.771356
	4.58333	0.770535
	4.59167	0.772052
	4.6	0.769218
	4.60833	0.770887
	4.61667	0.773479
	4.625	0.774104
	4.63333	0.773665
	4.64167	0.777111
	4.65	0.777687
	4.65833	0.778915
	4.66667	0.782365
	4.675	0.783555
	4.68333	0.781142
	4.69167	0.773811
	4.7	0.775902
	4.70833	0.782644
	4.71667	0.784085
	4.725	0.78284
	4.73333	0.78083
	4.74167	0.783207
	4.75	0.780705
	4.75833	0.783134
	4.76667	0.779107
	4.775	0.78279
	4.78333	0.776999
	4.79167	0.785867
	4.8	0.788065
	4.80833	0.787699
	4.81667	0.784293
	4.825	0.776525
	4.83333	0.771514
	4.84167	0.779577
	4.85	0.781962
	4.85833	0.775911
	4.86667	0.766774
	4.875	0.763937
	4.88333	0.76839
	4.89167	0.766068
	4.9	0.77711
	4.90833	0.777995
	4.91667	0.775224
	4.925	0.775407
	4.93333	0.77333
	4.94167	0.776856
	4.95	0.782725
	4.95833	0.794847
	4.96667	0.823272
	4.975	0.843147
	4.98333	0.845568
	4.99167	0.831486
	5	0.83083
	5.00833	0.827649
	5.01667	0.83147
	5.025	0.82318
	5.03333	0.82186
	5.04167	0.818368
	5.05	0.82416
	5.05833	0.830929
	5.06667	0.831317
	5.075	0.834127
	5.08333	0.841924
	5.09167	0.839469
	5.1	0.831874
	5.10833	0.828289
	5.11667	0.823477
	5.125	0.819962
	5.13333	0.82458
	5.14167	0.828756
	5.15	0.83726
	5.15833	0.83033
	5.16667	0.831926
	5.175	0.831773
	5.18333	0.82994
	5.19167	0.834962
	5.2	0.838827
	5.20833	0.842176
	5.21667	0.835182
	5.225	0.834027
	5.23333	0.830285
	5.24167	0.825675
	5.25	0.825018
	5.25833	0.813393
	5.26667	0.814986
	5.275	0.830271
	5.28333	0.837708
	5.29167	0.835869
	5.3	0.823996
	5.30833	0.830866
	5.31667	0.832414
	5.325	0.835474
	5.33333	0.833466
	5.34167	0.830221
	5.35	0.840584
	5.35833	0.831743
	5.36667	0.827889
	5.375	0.839421
	5.38333	0.841797
	5.39167	0.845662
	5.4	0.835944
	5.40833	0.832817
	5.41667	0.836637
	5.425	0.834105
	5.43333	0.834798
	5.44167	0.839658
	5.45	0.835525
	5.45833	0.83333
	5.46667	0.830145
	5.475	0.829341
	5.48333	0.818039
	5.49167	0.826424
	5.5	0.832352
	5.50833	0.830687
	5.51667	0.833464
	5.525	0.830936
	5.53333	0.824162
	5.54167	0.830692
	5.55	0.828825
	5.55833	0.837601
	5.56667	0.832509
	5.575	0.837865
	5.58333	0.833898
	5.59167	0.832799
	5.6	0.83491
	5.60833	0.83357
	5.61667	0.822605
	5.625	0.8165
	5.63333	0.822559
	5.64167	0.820717
	5.65	0.835201
	5.65833	0.840558
	5.66667	0.83285
	5.675	0.837185
	5.68333	0.835249
	5.69167	0.828108
	5.7	0.830349
	5.70833	0.830659
	5.71667	0.836045
	5.725	0.836441
	5.73333	0.830957
	5.74167	0.832358
	5.75	0.825366
	5.75833	0.828779
	5.76667	0.827789
	5.775	0.831352
	5.78333	0.825799
	5.79167	0.823801
	5.8	0.829805
	5.80833	0.832727
	5.81667	0.82639
	5.825	0.824889
	5.83333	0.821622
	5.84167	0.822435
	5.85	0.826053
	5.85833	0.835968
	5.86667	0.823871
	5.875	0.830208
	5.88333	0.832624
	5.89167	0.824695
	5.9	0.835794
	5.90833	0.835151
	5.91667	0.832673
	5.925	0.822266
	5.93333	0.816435
	5.94167	0.82716
	5.95	0.822367
	5.95833	0.819737
	5.96667	0.826831
	5.975	0.834205
	5.98333	0.829138
	5.99167	0.83177
	6	0.838866
	6.00833	0.847292
	6.01667	0.876193
	6.025	0.939775
	6.03333	1.00024
	6.04167	1.0199
	6.05	1.0348
	6.05833	1.05129
	6.06667	1.0578
	6.075	1.05384
	6.08333	1.05039
	6.09167	1.05407
	6.1	1.05453
	6.10833	1.05442
	6.11667	1.04868
	6.125	1.04799
	6.13333	1.06039
	6.14167	1.05575
	6.15	1.05379
	6.15833	1.04806
	6.16667	1.05803
	6.175	1.05247
	6.18333	1.04812
	6.19167	1.0449
	6.2	1.039
	6.20833	1.0408
	6.21667	1.04101
	6.225	1.03084
	6.23333	1.02672
	6.24167	1.03978
	6.25	1.03799
	6.25833	1.03262
	6.26667	1.03805
	6.275	1.03644
	6.28333	1.03948
	6.29167	1.05607
	6.3	1.06729
	6.30833	1.05542
	6.31667	1.03599
	6.325	1.04206
	6.33333	1.04885
	6.34167	1.04836
	6.35	1.04259
	6.35833	1.04248
	6.36667	1.04395
	6.375	1.04558
	6.38333	1.04441
	6.39167	1.04072
	6.4	1.04148
	6.40833	1.0444
	6.41667	1.04059
	6.425	1.03779
	6.43333	1.05144
	6.44167	1.05402
	6.45	1.05439
	6.45833	1.07523
	6.46667	1.06439
	6.475	1.04642
	6.48333	1.04906
	6.49167	1.04932
	6.5	1.04458
	6.50833	1.04244
	6.51667	1.03643
	6.525	1.03923
	6.53333	1.04557
	6.54167	1.04807
	6.55	1.05327
	6.55833	1.04567
	6.56667	1.0593
	6.575	1.05586
	6.58333	1.04557
	6.59167	1.04806
	6.6	1.04458
	6.60833	1.0353
	6.61667	1.04053
	6.625	1.04888
	6.63333	1.04592
	6.64167	1.04586
	6.65	1.05325
	6.65833	1.06767
	6.66667	1.06055
	6.675	1.0384
	6.68333	1.04711
	6.69167	1.05319
	6.7	1.0596
	6.70833	1.05403
	6.71667	1.0582
	6.725	1.07109
	6.73333	1.05783
	6.74167	1.05778
	6.75	1.0513
	6.75833	1.04523
	6.76667	1.03845
	6.775	1.0313
	6.78333	1.03432
	6.79167	1.04937
	6.8	1.04444
	6.80833	1.04175
	6.81667	1.03345
	6.825	1.02256
	6.83333	1.03583
	6.84167	1.03462
	6.85	1.03465
	6.85833	1.03213
	6.86667	1.03853
	6.875	1.04078
	6.88333	1.0516
	6.89167	1.03551
	6.9	1.02829
	6.90833	1.03483
	6.91667	1.03767
	6.925	1.02927
	6.93333	1.03772
	6.94167	1.05444
	6.95	1.04919
	6.95833	1.05271
	6.96667	1.06045
	6.975	1.05671
	6.98333	1.05598
	6.99167	1.04752
	7	1.03047
	7.00833	1.0285
	7.01667	1.03529
	7.025	1.03681
	7.03333	1.04493
	7.04167	1.03622
	7.05	1.02682
	7.05833	1.0215
	7.06667	1.03609
	7.075	1.04296
	7.08333	1.04047
	7.09167	1.05589
	7.1	1.05917
	7.10833	1.05388
	7.11667	1.05292
	7.125	1.04092
	7.13333	1.04517
	7.14167	1.05339
	7.15	1.04861
	7.15833	1.05474
	7.16667	1.05433
	7.175	1.04272
	7.18333	1.04873
	7.19167	1.04525
	7.2	1.04398
	7.20833	1.04119
	7.21667	1.01907
	7.225	1.03113
	7.23333	1.03904
	7.24167	1.05372
	7.25	1.04597
	7.25833	1.03226
	7.26667	1.0384
	7.275	1.04812
	7.28333	1.04287
	7.29167	1.04542
	7.3	1.04899
	7.30833	1.04062
	7.31667	1.04042
	7.325	1.0374
	7.33333	1.02957
	7.34167	1.00917
	7.35	1.00818
	7.35833	1.01081
	7.36667	1.0204
	7.375	1.02849
	7.38333	1.03063
	7.39167	1.02106
	7.4	1.03102
	7.40833	1.02902
	7.41667	1.01806
	7.425	1.01909
	7.43333	1.0176
	7.44167	1.0179
	7.45	1.01608
	7.45833	1.02399
	7.46667	1.03513
	7.475	1.02877
	7.48333	1.03633
	7.49167	1.0345
	7.5	1.04407
	7.50833	1.0374
	7.51667	1.03055
	7.525	1.03088
	7.53333	1.03363
	7.54167	1.04338
	7.55	1.02943
	7.55833	1.02344
	7.56667	1.02566
	7.575	1.02119
	7.58333	1.02712
	7.59167	1.02619
	7.6	1.03338
	7.60833	1.0238
	7.61667	1.02239
	7.625	1.03261
	7.63333	1.04334
	7.64167	1.0421
	7.65	1.04264
	7.65833	1.0424
	7.66667	1.04009
	7.675	1.03651
	7.68111	1.04004
