# Supplementary material for: Cu and Ni Co-sputtered heteroatomic thin film for enhanced nonenzymatic glucose detection
Source: Sci Rep. 2022 May 7;12:7507. doi: 10.1038/s41598-022-11563-4 (PMC9079054; doi:10.1038/s41598-022-11563-4)
Supplement: Supplementary file 2 — Supplementary Information 2. [file 41598_2022_11563_MOESM2_ESM.zip › Fig 3b_source data.xlsx]

## Sheet: Fig 3b
Fig 3b
	Glucose concentration (mM)	J (mA.cm-2)	Error
	0	0.33098	0.08275
	0.01	0.37058	0.09265
	0.03	0.42119	0.1053
	0.08	0.52609	0.13152
	0.18	0.7199	0.17997
	0.38	1.87177	0.37435
	0.88	3.33953	0.50093
	1.88	5.15504	0.6186
	3.88	6.73448	0.67345
	8.88	7.95319	0.63626
	18.88	7.65345	0.61228
