# Supplementary material for: Cu and Ni Co-sputtered heteroatomic thin film for enhanced nonenzymatic glucose detection
Source: Sci Rep. 2022 May 7;12:7507. doi: 10.1038/s41598-022-11563-4 (PMC9079054; doi:10.1038/s41598-022-11563-4)
Supplement: Supplementary file 2 — Supplementary Information 2. [file 41598_2022_11563_MOESM2_ESM.zip › Fig 3a_source data.xlsx]

## Sheet: Fig 3a
Fig 3a
	Time (min)	J (mA.cm-2)
	0	0.38456
	0.00166667	0.38519
	0.00333333	0.38506
	0.005	0.38465
	0.00666667	0.38646
	0.00833333	0.38169
	0.01	0.38667
	0.0116667	0.38307
	0.0133333	0.38684
	0.015	0.38359
	0.0166667	0.38564
	0.0183333	0.38232
	0.02	0.38542
	0.0216667	0.38086
	0.0233333	0.38469
	0.025	0.38241
	0.0266667	0.38336
	0.0283333	0.38206
	0.03	0.38397
	0.0316667	0.37918
	0.0333333	0.38228
	0.035	0.38294
	0.0366667	0.37861
	0.0383333	0.38443
	0.04	0.38089
	0.0416667	0.38292
	0.0433333	0.38151
	0.045	0.38209
	0.0466667	0.38098
	0.0483333	0.38296
	0.05	0.37994
	0.0516667	0.38339
	0.0533333	0.3834
	0.055	0.38249
	0.0566667	0.38191
	0.0583333	0.38181
	0.06	0.38205
	0.0616667	0.38256
	0.0633333	0.38155
	0.065	0.3794
	0.0666667	0.38278
	0.0683333	0.3799
	0.07	0.38059
	0.0716667	0.3805
	0.0733333	0.38167
	0.075	0.38177
	0.0766667	0.38077
	0.0783333	0.38057
	0.08	0.3826
	0.0816667	0.37946
	0.0833333	0.38242
	0.085	0.38043
	0.0866667	0.37982
	0.0883333	0.37999
	0.09	0.37945
	0.0916667	0.38019
	0.0933333	0.37946
	0.095	0.38089
	0.0966667	0.38008
	0.0983333	0.38133
	0.1	0.37929
	0.101667	0.38145
	0.103333	0.37926
	0.105	0.38108
	0.106667	0.37873
	0.108333	0.37969
	0.11	0.37875
	0.111667	0.38075
	0.113333	0.37947
	0.115	0.37966
	0.116667	0.38084
	0.118333	0.37776
	0.12	0.37893
	0.121667	0.37889
	0.123333	0.38011
	0.125	0.37888
	0.126667	0.37743
	0.128333	0.37837
	0.13	0.3804
	0.131667	0.37738
	0.133333	0.38188
	0.135	0.37604
	0.136667	0.37948
	0.138333	0.37742
	0.14	0.37942
	0.141667	0.37873
	0.143333	0.37725
	0.145	0.3755
	0.146667	0.37652
	0.148333	0.37697
	0.15	0.37757
	0.151667	0.37679
	0.153333	0.37824
	0.155	0.37477
	0.156667	0.37683
	0.158333	0.37976
	0.16	0.37628
	0.161667	0.38172
	0.163333	0.37573
	0.165	0.37882
	0.166667	0.37542
	0.168333	0.37658
	0.17	0.37564
	0.171667	0.37697
	0.173333	0.37319
	0.175	0.37968
	0.176667	0.37624
	0.178333	0.37517
	0.18	0.3753
	0.181667	0.37654
	0.183333	0.37485
	0.185	0.37588
	0.186667	0.37796
	0.188333	0.37377
	0.19	0.3773
	0.191667	0.37617
	0.193333	0.37788
	0.195	0.37604
	0.196667	0.3779
	0.198333	0.37446
	0.2	0.37754
	0.201667	0.37564
	0.203333	0.37867
	0.205	0.3735
	0.206667	0.37772
	0.208333	0.37311
	0.21	0.3771
	0.211667	0.37655
	0.213333	0.37506
	0.215	0.37616
	0.216667	0.37577
	0.218333	0.37687
	0.22	0.3744
	0.221667	0.37699
	0.223333	0.37519
	0.225	0.37842
	0.226667	0.37443
	0.228333	0.37809
	0.23	0.37522
	0.231667	0.37594
	0.233333	0.37232
	0.235	0.37592
	0.236667	0.37296
	0.238333	0.37536
	0.24	0.3736
	0.241667	0.37572
	0.243333	0.37537
	0.245	0.37242
	0.246667	0.3734
	0.248333	0.37575
	0.25	0.37583
	0.251667	0.37259
	0.253333	0.37653
	0.255	0.37366
	0.256667	0.37545
	0.258333	0.37176
	0.26	0.37605
	0.261667	0.37231
	0.263333	0.37379
	0.265	0.37442
	0.266667	0.37551
	0.268333	0.37054
	0.27	0.37563
	0.271667	0.37162
	0.273333	0.37329
	0.275	0.37292
	0.276667	0.37244
	0.278333	0.37398
	0.28	0.37263
	0.281667	0.37305
	0.283333	0.37158
	0.285	0.3741
	0.286667	0.3686
	0.288333	0.37577
	0.29	0.37069
	0.291667	0.37287
	0.293333	0.37155
	0.295	0.37222
	0.296667	0.37031
	0.298333	0.3732
	0.3	0.37404
	0.301667	0.37177
	0.303333	0.37156
	0.305	0.37189
	0.306667	0.36753
	0.308333	0.37119
	0.31	0.37234
	0.311667	0.36992
	0.313333	0.37209
	0.315	0.36985
	0.316667	0.37337
	0.318333	0.36874
	0.32	0.3739
	0.321667	0.36955
	0.323333	0.37242
	0.325	0.3706
	0.326667	0.37285
	0.328333	0.37154
	0.33	0.37134
	0.331667	0.37198
	0.333333	0.37018
	0.335	0.3714
	0.336667	0.37052
	0.338333	0.36863
	0.34	0.37207
	0.341667	0.37175
	0.343333	0.37032
	0.345	0.3702
	0.346667	0.37098
	0.348333	0.37119
	0.35	0.36862
	0.351667	0.3711
	0.353333	0.36916
	0.355	0.37208
	0.356667	0.37045
	0.358333	0.37117
	0.36	0.37217
	0.361667	0.37138
	0.363333	0.36831
	0.365	0.37115
	0.366667	0.36928
	0.368333	0.3712
	0.37	0.36874
	0.371667	0.37165
	0.373333	0.37144
	0.375	0.36902
	0.376667	0.36977
	0.378333	0.36845
	0.38	0.37244
	0.381667	0.3686
	0.383333	0.37076
	0.385	0.36973
	0.386667	0.37083
	0.388333	0.36865
	0.39	0.36994
	0.391667	0.36777
	0.393333	0.37058
	0.395	0.36664
	0.396667	0.36861
	0.398333	0.36876
	0.4	0.36805
	0.401667	0.36977
	0.403333	0.36667
	0.405	0.36838
	0.406667	0.36858
	0.408333	0.37129
	0.41	0.3666
	0.411667	0.36903
	0.413333	0.36713
	0.415	0.37163
	0.416667	0.36672
	0.418333	0.36786
	0.42	0.3671
	0.421667	0.36917
	0.423333	0.36805
	0.425	0.36968
	0.426667	0.36595
	0.428333	0.3691
	0.43	0.36678
	0.431667	0.36817
	0.433333	0.36875
	0.435	0.36811
	0.436667	0.37018
	0.438333	0.36615
	0.44	0.37041
	0.441667	0.36701
	0.443333	0.36896
	0.445	0.36474
	0.446667	0.36964
	0.448333	0.36675
	0.45	0.36866
	0.451667	0.3677
	0.453333	0.36841
	0.455	0.36376
	0.456667	0.36927
	0.458333	0.36742
	0.46	0.36601
	0.461667	0.3667
	0.463333	0.36707
	0.465	0.36613
	0.466667	0.3652
	0.468333	0.36958
	0.47	0.36269
	0.471667	0.36773
	0.473333	0.36592
	0.475	0.36823
	0.476667	0.36418
	0.478333	0.36875
	0.48	0.36425
	0.481667	0.36859
	0.483333	0.3649
	0.485	0.36657
	0.486667	0.36675
	0.488333	0.36699
	0.49	0.3627
	0.491667	0.36694
	0.493333	0.36655
	0.495	0.36372
	0.496667	0.36695
	0.498333	0.364
	0.5	0.36768
	0.501667	0.36367
	0.503333	0.36757
	0.505	0.36384
	0.506667	0.36677
	0.508333	0.36373
	0.51	0.36734
	0.511667	0.36396
	0.513333	0.36615
	0.515	0.36425
	0.516667	0.36555
	0.518333	0.36459
	0.52	0.36527
	0.521667	0.36464
	0.523333	0.36653
	0.525	0.36502
	0.526667	0.36384
	0.528333	0.36423
	0.53	0.36508
	0.531667	0.3647
	0.533333	0.36415
	0.535	0.3652
	0.536667	0.3639
	0.538333	0.36561
	0.54	0.36315
	0.541667	0.3642
	0.543333	0.36351
	0.545	0.36287
	0.546667	0.36401
	0.548333	0.3656
	0.55	0.36167
	0.551667	0.36545
	0.553333	0.36432
	0.555	0.36141
	0.556667	0.36323
	0.558333	0.36376
	0.56	0.36495
	0.561667	0.36031
	0.563333	0.36466
	0.565	0.36289
	0.566667	0.36478
	0.568333	0.36215
	0.57	0.36424
	0.571667	0.361
	0.573333	0.36469
	0.575	0.3629
	0.576667	0.36285
	0.578333	0.36101
	0.58	0.36185
	0.581667	0.36323
	0.583333	0.36222
	0.585	0.36197
	0.586667	0.36327
	0.588333	0.36166
	0.59	0.36222
	0.591667	0.36412
	0.593333	0.36115
	0.595	0.36433
	0.596667	0.36101
	0.598333	0.36353
	0.6	0.36137
	0.601667	0.36431
	0.603333	0.36222
	0.605	0.3643
	0.606667	0.36053
	0.608333	0.36305
	0.61	0.36155
	0.611667	0.3617
	0.613333	0.36077
	0.615	0.36294
	0.616667	0.36005
	0.618333	0.36128
	0.62	0.36111
	0.621667	0.36126
	0.623333	0.36323
	0.625	0.36053
	0.626667	0.3625
	0.628333	0.36077
	0.63	0.36382
	0.631667	0.36086
	0.633333	0.36345
	0.635	0.35983
	0.636667	0.36278
	0.638333	0.36064
	0.64	0.36219
	0.641667	0.36042
	0.643333	0.36233
	0.645	0.35948
	0.646667	0.36183
	0.648333	0.36208
	0.65	0.36057
	0.651667	0.36197
	0.653333	0.35967
	0.655	0.36345
	0.656667	0.35914
	0.658333	0.3641
	0.66	0.35868
	0.661667	0.36325
	0.663333	0.35909
	0.665	0.36271
	0.666667	0.36039
	0.668333	0.36129
	0.67	0.35742
	0.671667	0.36302
	0.673333	0.35963
	0.675	0.35967
	0.676667	0.36005
	0.678333	0.3593
	0.68	0.35912
	0.681667	0.36033
	0.683333	0.36034
	0.685	0.35842
	0.686667	0.36245
	0.688333	0.35816
	0.69	0.36205
	0.691667	0.35911
	0.693333	0.36071
	0.695	0.35849
	0.696667	0.36308
	0.698333	0.35792
	0.7	0.36139
	0.701667	0.35977
	0.703333	0.36063
	0.705	0.36086
	0.706667	0.35953
	0.708333	0.35819
	0.71	0.36084
	0.711667	0.35999
	0.713333	0.35921
	0.715	0.36037
	0.716667	0.35939
	0.718333	0.36115
	0.72	0.35817
	0.721667	0.35962
	0.723333	0.35705
	0.725	0.35937
	0.726667	0.35945
	0.728333	0.36159
	0.73	0.35853
	0.731667	0.36062
	0.733333	0.35891
	0.735	0.36014
	0.736667	0.35614
	0.738333	0.35986
	0.74	0.35914
	0.741667	0.36012
	0.743333	0.35999
	0.745	0.35873
	0.746667	0.35965
	0.748333	0.35822
	0.75	0.36134
	0.751667	0.35795
	0.753333	0.36033
	0.755	0.35879
	0.756667	0.3588
	0.758333	0.35529
	0.76	0.35795
	0.761667	0.35703
	0.763333	0.35783
	0.765	0.35707
	0.766667	0.35851
	0.768333	0.35599
	0.77	0.35741
	0.771667	0.35431
	0.773333	0.35786
	0.775	0.35876
	0.776667	0.35667
	0.778333	0.35895
	0.78	0.35586
	0.781667	0.35938
	0.783333	0.35543
	0.785	0.3591
	0.786667	0.35682
	0.788333	0.35972
	0.79	0.35774
	0.791667	0.35853
	0.793333	0.35594
	0.795	0.35828
	0.796667	0.35641
	0.798333	0.35681
	0.8	0.35994
	0.801667	0.35596
	0.803333	0.35718
	0.805	0.35723
	0.806667	0.35874
	0.808333	0.35616
	0.81	0.35972
	0.811667	0.35659
	0.813333	0.35705
	0.815	0.35745
	0.816667	0.35835
	0.818333	0.35579
	0.82	0.35952
	0.821667	0.35583
	0.823333	0.35813
	0.825	0.35855
	0.826667	0.35725
	0.828333	0.35558
	0.83	0.35847
	0.831667	0.35855
	0.833333	0.35519
	0.835	0.35772
	0.836667	0.35562
	0.838333	0.35716
	0.84	0.35615
	0.841667	0.35694
	0.843333	0.35549
	0.845	0.35682
	0.846667	0.35395
	0.848333	0.35664
	0.85	0.35541
	0.851667	0.35539
	0.853333	0.35408
	0.855	0.35621
	0.856667	0.35357
	0.858333	0.35481
	0.86	0.35782
	0.861667	0.35383
	0.863333	0.35611
	0.865	0.3548
	0.866667	0.35825
	0.868333	0.35487
	0.87	0.35874
	0.871667	0.35369
	0.873333	0.35716
	0.875	0.35542
	0.876667	0.35799
	0.878333	0.35409
	0.88	0.35632
	0.881667	0.35387
	0.883333	0.35692
	0.885	0.35237
	0.886667	0.35645
	0.888333	0.35569
	0.89	0.35486
	0.891667	0.3557
	0.893333	0.35438
	0.895	0.35505
	0.896667	0.35426
	0.898333	0.35477
	0.9	0.35461
	0.901667	0.35515
	0.903333	0.35461
	0.905	0.35599
	0.906667	0.35376
	0.908333	0.3559
	0.91	0.35448
	0.911667	0.3563
	0.913333	0.354
	0.915	0.35433
	0.916667	0.35335
	0.918333	0.35428
	0.92	0.35336
	0.921667	0.35509
	0.923333	0.3538
	0.925	0.35501
	0.926667	0.35423
	0.928333	0.35366
	0.93	0.35618
	0.931667	0.35421
	0.933333	0.35588
	0.935	0.35162
	0.936667	0.35741
	0.938333	0.35372
	0.94	0.35636
	0.941667	0.35505
	0.943333	0.35415
	0.945	0.35417
	0.946667	0.35471
	0.948333	0.3541
	0.95	0.3526
	0.951667	0.35298
	0.953333	0.35378
	0.955	0.35438
	0.956667	0.35297
	0.958333	0.35415
	0.96	0.35264
	0.961667	0.35667
	0.963333	0.3519
	0.965	0.35761
	0.966667	0.35331
	0.968333	0.35605
	0.97	0.35367
	0.971667	0.3549
	0.973333	0.35199
	0.975	0.35641
	0.976667	0.35367
	0.978333	0.35398
	0.98	0.35227
	0.981667	0.3543
	0.983333	0.35313
	0.985	0.35287
	0.986667	0.35427
	0.988333	0.3518
	0.99	0.35373
	0.991667	0.35207
	0.993333	0.35461
	0.995	0.35068
	0.996667	0.35357
	0.998333	0.35019
	1	0.35695
	1.00167	0.35186
	1.00333	0.35424
	1.005	0.35126
	1.00667	0.35419
	1.00833	0.35138
	1.01	0.35356
	1.01167	0.35406
	1.01333	0.35229
	1.015	0.35234
	1.01667	0.3517
	1.01833	0.35507
	1.02	0.35052
	1.02167	0.35564
	1.02333	0.35225
	1.025	0.35477
	1.02667	0.35132
	1.02833	0.35606
	1.03	0.35104
	1.03167	0.3556
	1.03333	0.35072
	1.035	0.35508
	1.03667	0.35331
	1.03833	0.3535
	1.04	0.35119
	1.04167	0.35386
	1.04333	0.34962
	1.045	0.35302
	1.04667	0.34947
	1.04833	0.3528
	1.05	0.3511
	1.05167	0.35223
	1.05333	0.35482
	1.055	0.35028
	1.05667	0.35353
	1.05833	0.3535
	1.06	0.35488
	1.06167	0.34986
	1.06333	0.35467
	1.065	0.35007
	1.06667	0.35321
	1.06833	0.34947
	1.07	0.3518
	1.07167	0.35017
	1.07333	0.35126
	1.075	0.35201
	1.07667	0.34861
	1.07833	0.3502
	1.08	0.34956
	1.08167	0.35311
	1.08333	0.35079
	1.085	0.35275
	1.08667	0.35015
	1.08833	0.35297
	1.09	0.35135
	1.09167	0.35361
	1.09333	0.35095
	1.095	0.35336
	1.09667	0.34987
	1.09833	0.35173
	1.1	0.34746
	1.10167	0.35233
	1.10333	0.34984
	1.105	0.3508
	1.10667	0.35185
	1.10833	0.34936
	1.11	0.34953
	1.11167	0.35118
	1.11333	0.35113
	1.115	0.34855
	1.11667	0.35157
	1.11833	0.34952
	1.12	0.35203
	1.12167	0.34796
	1.12333	0.35278
	1.125	0.34892
	1.12667	0.35321
	1.12833	0.3498
	1.13	0.3519
	1.13167	0.35053
	1.13333	0.35075
	1.135	0.34976
	1.13667	0.35069
	1.13833	0.34915
	1.14	0.35122
	1.14167	0.34976
	1.14333	0.35127
	1.145	0.34755
	1.14667	0.35038
	1.14833	0.35162
	1.15	0.34641
	1.15167	0.34953
	1.15333	0.34761
	1.155	0.35148
	1.15667	0.34926
	1.15833	0.35127
	1.16	0.34846
	1.16167	0.34966
	1.16333	0.34926
	1.165	0.3516
	1.16667	0.34779
	1.16833	0.3508
	1.17	0.35159
	1.17167	0.3481
	1.17333	0.35212
	1.175	0.34924
	1.17667	0.35008
	1.17833	0.34981
	1.18	0.35113
	1.18167	0.34713
	1.18333	0.35107
	1.185	0.34857
	1.18667	0.35061
	1.18833	0.3505
	1.19	0.3497
	1.19167	0.3465
	1.19333	0.35127
	1.195	0.34705
	1.19667	0.3483
	1.19833	0.3483
	1.2	0.34877
	1.20167	0.34712
	1.20333	0.34814
	1.205	0.34828
	1.20667	0.34771
	1.20833	0.3495
	1.21	0.34781
	1.21167	0.35073
	1.21333	0.34556
	1.215	0.35046
	1.21667	0.34555
	1.21833	0.35061
	1.22	0.34476
	1.22167	0.3496
	1.22333	0.34603
	1.225	0.34963
	1.22667	0.34842
	1.22833	0.34824
	1.23	0.34446
	1.23167	0.34896
	1.23333	0.34963
	1.235	0.34696
	1.23667	0.35047
	1.23833	0.34669
	1.24	0.34945
	1.24167	0.34761
	1.24333	0.34878
	1.245	0.34752
	1.24667	0.34748
	1.24833	0.34893
	1.25	0.34987
	1.25167	0.34708
	1.25333	0.34844
	1.255	0.34736
	1.25667	0.34802
	1.25833	0.34478
	1.26	0.35
	1.26167	0.34523
	1.26333	0.34713
	1.265	0.34752
	1.26667	0.34558
	1.26833	0.34882
	1.27	0.34699
	1.27167	0.34831
	1.27333	0.34635
	1.275	0.34909
	1.27667	0.34536
	1.27833	0.34882
	1.28	0.34634
	1.28167	0.34876
	1.28333	0.34607
	1.285	0.34832
	1.28667	0.34598
	1.28833	0.34609
	1.29	0.3493
	1.29167	0.34694
	1.29333	0.34761
	1.295	0.3463
	1.29667	0.34599
	1.29833	0.34644
	1.3	0.34708
	1.30167	0.34549
	1.30333	0.34965
	1.305	0.34635
	1.30667	0.34846
	1.30833	0.34644
	1.31	0.34895
	1.31167	0.34584
	1.31333	0.34755
	1.315	0.34649
	1.31667	0.34807
	1.31833	0.34524
	1.32	0.3476
	1.32167	0.34685
	1.32333	0.34548
	1.325	0.34884
	1.32667	0.34571
	1.32833	0.34838
	1.33	0.34701
	1.33167	0.34581
	1.33333	0.34519
	1.335	0.34975
	1.33667	0.34607
	1.33833	0.34788
	1.34	0.34626
	1.34167	0.34758
	1.34333	0.34519
	1.345	0.34759
	1.34667	0.34548
	1.34833	0.34715
	1.35	0.34599
	1.35167	0.34476
	1.35333	0.34567
	1.355	0.34604
	1.35667	0.3453
	1.35833	0.34673
	1.36	0.34824
	1.36167	0.34511
	1.36333	0.34902
	1.365	0.34551
	1.36667	0.3489
	1.36833	0.34512
	1.37	0.34724
	1.37167	0.3463
	1.37333	0.34757
	1.375	0.34543
	1.37667	0.3479
	1.37833	0.34579
	1.38	0.34745
	1.38167	0.34197
	1.38333	0.34575
	1.385	0.34643
	1.38667	0.34252
	1.38833	0.34416
	1.39	0.34526
	1.39167	0.3446
	1.39333	0.34358
	1.395	0.34755
	1.39667	0.34173
	1.39833	0.34739
	1.4	0.34543
	1.40167	0.34729
	1.40333	0.34439
	1.405	0.34684
	1.40667	0.3426
	1.40833	0.34662
	1.41	0.34542
	1.41167	0.34473
	1.41333	0.34471
	1.415	0.34427
	1.41667	0.3466
	1.41833	0.3445
	1.42	0.34509
	1.42167	0.3463
	1.42333	0.34409
	1.425	0.34501
	1.42667	0.34597
	1.42833	0.34529
	1.43	0.34708
	1.43167	0.34305
	1.43333	0.34724
	1.435	0.3432
	1.43667	0.34675
	1.43833	0.34338
	1.44	0.34607
	1.44167	0.34226
	1.44333	0.34631
	1.445	0.34571
	1.44667	0.34305
	1.44833	0.34576
	1.45	0.34281
	1.45167	0.34816
	1.45333	0.3427
	1.455	0.34695
	1.45667	0.34465
	1.45833	0.34637
	1.46	0.34495
	1.46167	0.3469
	1.46333	0.343
	1.465	0.34631
	1.46667	0.3442
	1.46833	0.34556
	1.47	0.34548
	1.47167	0.34563
	1.47333	0.34234
	1.475	0.3471
	1.47667	0.34261
	1.47833	0.34489
	1.48	0.34221
	1.48167	0.34451
	1.48333	0.3448
	1.485	0.34325
	1.48667	0.34568
	1.48833	0.34273
	1.49	0.3464
	1.49167	0.34328
	1.49333	0.34469
	1.495	0.3445
	1.49667	0.34533
	1.49833	0.34171
	1.5	0.34617
	1.50167	0.34325
	1.50333	0.34408
	1.505	0.34308
	1.50667	0.34504
	1.50833	0.34407
	1.51	0.34356
	1.51167	0.34412
	1.51333	0.34301
	1.515	0.34601
	1.51667	0.34306
	1.51833	0.3459
	1.52	0.34303
	1.52167	0.34695
	1.52333	0.34114
	1.525	0.3468
	1.52667	0.34424
	1.52833	0.34428
	1.53	0.34272
	1.53167	0.3445
	1.53333	0.3434
	1.535	0.34283
	1.53667	0.34272
	1.53833	0.34279
	1.54	0.34422
	1.54167	0.34367
	1.54333	0.34379
	1.545	0.3412
	1.54667	0.34497
	1.54833	0.34304
	1.55	0.34435
	1.55167	0.3436
	1.55333	0.34452
	1.555	0.34254
	1.55667	0.34462
	1.55833	0.34255
	1.56	0.34457
	1.56167	0.34174
	1.56333	0.34398
	1.565	0.34395
	1.56667	0.34324
	1.56833	0.34277
	1.57	0.34517
	1.57167	0.34145
	1.57333	0.34356
	1.575	0.34393
	1.57667	0.34319
	1.57833	0.34501
	1.58	0.34062
	1.58167	0.34612
	1.58333	0.34209
	1.585	0.34381
	1.58667	0.34239
	1.58833	0.34391
	1.59	0.3414
	1.59167	0.344
	1.59333	0.34243
	1.595	0.34337
	1.59667	0.34046
	1.59833	0.3417
	1.6	0.34207
	1.60167	0.34384
	1.60333	0.34248
	1.605	0.34322
	1.60667	0.34352
	1.60833	0.34206
	1.61	0.34535
	1.61167	0.3401
	1.61333	0.34397
	1.615	0.34065
	1.61667	0.34425
	1.61833	0.34124
	1.62	0.34356
	1.62167	0.34103
	1.62333	0.34187
	1.625	0.34228
	1.62667	0.34157
	1.62833	0.34231
	1.63	0.34141
	1.63167	0.34123
	1.63333	0.34274
	1.635	0.34347
	1.63667	0.34077
	1.63833	0.34239
	1.64	0.34114
	1.64167	0.34156
	1.64333	0.34202
	1.645	0.34151
	1.64667	0.34117
	1.64833	0.34416
	1.65	0.34153
	1.65167	0.34246
	1.65333	0.34144
	1.655	0.3422
	1.65667	0.34276
	1.65833	0.34276
	1.66	0.33898
	1.66167	0.34191
	1.66333	0.34334
	1.665	0.34163
	1.66667	0.34173
	1.66833	0.34171
	1.67	0.34092
	1.67167	0.34007
	1.67333	0.34363
	1.675	0.34072
	1.67667	0.34213
	1.67833	0.33941
	1.68	0.34255
	1.68167	0.34162
	1.68333	0.3415
	1.685	0.34066
	1.68667	0.3429
	1.68833	0.33968
	1.69	0.34366
	1.69167	0.3412
	1.69333	0.34148
	1.695	0.33838
	1.69667	0.34183
	1.69833	0.33954
	1.7	0.34155
	1.70167	0.3417
	1.70333	0.34052
	1.705	0.34112
	1.70667	0.34106
	1.70833	0.34295
	1.71	0.34004
	1.71167	0.34328
	1.71333	0.33895
	1.715	0.34211
	1.71667	0.34171
	1.71833	0.34182
	1.72	0.33958
	1.72167	0.34036
	1.72333	0.33784
	1.725	0.34127
	1.72667	0.34021
	1.72833	0.33949
	1.73	0.34232
	1.73167	0.33856
	1.73333	0.34265
	1.735	0.33967
	1.73667	0.34099
	1.73833	0.33972
	1.74	0.34115
	1.74167	0.33891
	1.74333	0.34059
	1.745	0.33926
	1.74667	0.34084
	1.74833	0.33765
	1.75	0.34101
	1.75167	0.34153
	1.75333	0.33939
	1.755	0.33976
	1.75667	0.33918
	1.75833	0.34139
	1.76	0.34071
	1.76167	0.34222
	1.76333	0.33949
	1.765	0.34271
	1.76667	0.33743
	1.76833	0.34103
	1.77	0.33883
	1.77167	0.3415
	1.77333	0.34046
	1.775	0.34137
	1.77667	0.33878
	1.77833	0.34115
	1.78	0.33939
	1.78167	0.33788
	1.78333	0.34041
	1.785	0.33979
	1.78667	0.3415
	1.78833	0.33885
	1.79	0.34006
	1.79167	0.34057
	1.79333	0.34134
	1.795	0.33773
	1.79667	0.34223
	1.79833	0.33908
	1.8	0.34088
	1.80167	0.33811
	1.80333	0.34159
	1.805	0.33812
	1.80667	0.34144
	1.80833	0.33779
	1.81	0.3389
	1.81167	0.3375
	1.81333	0.33836
	1.815	0.33894
	1.81667	0.33906
	1.81833	0.33843
	1.82	0.33914
	1.82167	0.34036
	1.82333	0.33879
	1.825	0.34065
	1.82667	0.33792
	1.82833	0.34057
	1.83	0.33935
	1.83167	0.33906
	1.83333	0.33676
	1.835	0.34241
	1.83667	0.33824
	1.83833	0.33945
	1.84	0.33734
	1.84167	0.34029
	1.84333	0.33722
	1.845	0.34052
	1.84667	0.33835
	1.84833	0.33877
	1.85	0.33836
	1.85167	0.33856
	1.85333	0.33855
	1.855	0.33977
	1.85667	0.33656
	1.85833	0.33962
	1.86	0.34108
	1.86167	0.33773
	1.86333	0.34088
	1.865	0.33892
	1.86667	0.33956
	1.86833	0.3351
	1.87	0.34181
	1.87167	0.33718
	1.87333	0.33994
	1.875	0.33928
	1.87667	0.33773
	1.87833	0.3405
	1.88	0.33761
	1.88167	0.3395
	1.88333	0.337
	1.885	0.34125
	1.88667	0.33625
	1.88833	0.33954
	1.89	0.33808
	1.89167	0.33937
	1.89333	0.33725
	1.895	0.34008
	1.89667	0.33839
	1.89833	0.34007
	1.9	0.33856
	1.90167	0.33988
	1.90333	0.33721
	1.905	0.33883
	1.90667	0.33711
	1.90833	0.33887
	1.91	0.33928
	1.91167	0.33772
	1.91333	0.3397
	1.915	0.337
	1.91667	0.34025
	1.91833	0.33505
	1.92	0.33768
	1.92167	0.33806
	1.92333	0.33903
	1.925	0.33716
	1.92667	0.34146
	1.92833	0.33794
	1.93	0.33779
	1.93167	0.33932
	1.93333	0.33905
	1.935	0.33895
	1.93667	0.33816
	1.93833	0.33603
	1.94	0.33906
	1.94167	0.33728
	1.94333	0.33772
	1.945	0.34008
	1.94667	0.33719
	1.94833	0.33983
	1.95	0.33737
	1.95167	0.33941
	1.95333	0.33598
	1.955	0.3413
	1.95667	0.33601
	1.95833	0.33842
	1.96	0.3354
	1.96167	0.3371
	1.96333	0.33609
	1.965	0.33775
	1.96667	0.33602
	1.96833	0.33639
	1.97	0.33715
	1.97167	0.33637
	1.97333	0.33531
	1.975	0.33584
	1.97667	0.33851
	1.97833	0.33403
	1.98	0.34012
	1.98167	0.33516
	1.98333	0.33851
	1.985	0.33519
	1.98667	0.33822
	1.98833	0.33564
	1.99	0.33836
	1.99167	0.33693
	1.99333	0.33669
	1.995	0.33577
	1.99667	0.33559
	1.99833	0.33524
	2	0.33632
	2.00167	0.33818
	2.00333	0.33528
	2.005	0.33761
	2.00667	0.33627
	2.00833	0.33773
	2.01	0.33568
	2.01167	0.33893
	2.01333	0.33557
	2.015	0.33845
	2.01667	0.33506
	2.01833	0.33754
	2.02	0.33502
	2.02167	0.33843
	2.02333	0.33625
	2.025	0.33741
	2.02667	0.33599
	2.02833	0.33809
	2.03	0.3336
	2.03167	0.33756
	2.03333	0.33611
	2.035	0.33606
	2.03667	0.33611
	2.03833	0.33429
	2.04	0.33837
	2.04167	0.33545
	2.04333	0.3379
	2.045	0.33634
	2.04667	0.33682
	2.04833	0.33513
	2.05	0.33787
	2.05167	0.33536
	2.05333	0.33782
	2.055	0.33363
	2.05667	0.3378
	2.05833	0.33486
	2.06	0.33538
	2.06167	0.33374
	2.06333	0.33536
	2.065	0.33636
	2.06667	0.33558
	2.06833	0.33568
	2.07	0.33575
	2.07167	0.33829
	2.07333	0.33477
	2.075	0.33875
	2.07667	0.33712
	2.07833	0.33838
	2.08	0.3338
	2.08167	0.33829
	2.08333	0.33657
	2.085	0.33415
	2.08667	0.33537
	2.08833	0.33865
	2.09	0.33383
	2.09167	0.33612
	2.09333	0.33535
	2.095	0.33444
	2.09667	0.33388
	2.09833	0.33661
	2.1	0.3372
	2.10167	0.33446
	2.10333	0.3364
	2.105	0.33504
	2.10667	0.33649
	2.10833	0.33401
	2.11	0.3372
	2.11167	0.33432
	2.11333	0.33636
	2.115	0.33301
	2.11667	0.33616
	2.11833	0.33554
	2.12	0.33634
	2.12167	0.33675
	2.12333	0.33495
	2.125	0.33536
	2.12667	0.33627
	2.12833	0.33622
	2.13	0.33526
	2.13167	0.33682
	2.13333	0.33375
	2.135	0.33604
	2.13667	0.3341
	2.13833	0.33639
	2.14	0.33306
	2.14167	0.33671
	2.14333	0.33304
	2.145	0.3376
	2.14667	0.33274
	2.14833	0.33678
	2.15	0.33564
	2.15167	0.33445
	2.15333	0.33376
	2.155	0.33558
	2.15667	0.33367
	2.15833	0.33436
	2.16	0.33515
	2.16167	0.33403
	2.16333	0.33559
	2.165	0.334
	2.16667	0.33457
	2.16833	0.33431
	2.17	0.33854
	2.17167	0.33166
	2.17333	0.33729
	2.175	0.33345
	2.17667	0.33577
	2.17833	0.33487
	2.18	0.33522
	2.18167	0.33261
	2.18333	0.33584
	2.185	0.33312
	2.18667	0.33248
	2.18833	0.33251
	2.19	0.33434
	2.19167	0.33486
	2.19333	0.33245
	2.195	0.33432
	2.19667	0.33334
	2.19833	0.33482
	2.2	0.33172
	2.20167	0.33759
	2.20333	0.33246
	2.205	0.33557
	2.20667	0.33374
	2.20833	0.3365
	2.21	0.33232
	2.21167	0.33685
	2.21333	0.33344
	2.215	0.33512
	2.21667	0.33281
	2.21833	0.3352
	2.22	0.33193
	2.22167	0.33359
	2.22333	0.33347
	2.225	0.33315
	2.22667	0.33719
	2.22833	0.33274
	2.23	0.33473
	2.23167	0.3336
	2.23333	0.3363
	2.235	0.33323
	2.23667	0.33575
	2.23833	0.33404
	2.24	0.33323
	2.24167	0.33461
	2.24333	0.33401
	2.245	0.3321
	2.24667	0.3356
	2.24833	0.33285
	2.25	0.33419
	2.25167	0.33259
	2.25333	0.33271
	2.255	0.33431
	2.25667	0.33251
	2.25833	0.33606
	2.26	0.33329
	2.26167	0.33596
	2.26333	0.3327
	2.265	0.33495
	2.26667	0.33398
	2.26833	0.33612
	2.27	0.33422
	2.27167	0.33506
	2.27333	0.33253
	2.275	0.33539
	2.27667	0.33362
	2.27833	0.33349
	2.28	0.33342
	2.28167	0.33514
	2.28333	0.33287
	2.285	0.33409
	2.28667	0.33284
	2.28833	0.33469
	2.29	0.33376
	2.29167	0.33165
	2.29333	0.33473
	2.295	0.33432
	2.29667	0.33302
	2.29833	0.33058
	2.3	0.33727
	2.30167	0.33236
	2.30333	0.33468
	2.305	0.33079
	2.30667	0.3341
	2.30833	0.3316
	2.31	0.33393
	2.31167	0.33174
	2.31333	0.33236
	2.315	0.33473
	2.31667	0.33154
	2.31833	0.33422
	2.32	0.33122
	2.32167	0.33454
	2.32333	0.33374
	2.325	0.33579
	2.32667	0.33226
	2.32833	0.33532
	2.33	0.33193
	2.33167	0.33431
	2.33333	0.33161
	2.335	0.3353
	2.33667	0.33225
	2.33833	0.33374
	2.34	0.33249
	2.34167	0.33285
	2.34333	0.33331
	2.345	0.33269
	2.34667	0.33432
	2.34833	0.33333
	2.35	0.33368
	2.35167	0.33224
	2.35333	0.33525
	2.355	0.33156
	2.35667	0.33581
	2.35833	0.33168
	2.36	0.33498
	2.36167	0.33054
	2.36333	0.33503
	2.365	0.33135
	2.36667	0.33508
	2.36833	0.3302
	2.37	0.33279
	2.37167	0.33404
	2.37333	0.3293
	2.375	0.33251
	2.37667	0.33026
	2.37833	0.33517
	2.38	0.33119
	2.38167	0.33455
	2.38333	0.33177
	2.385	0.33471
	2.38667	0.33194
	2.38833	0.33485
	2.39	0.33151
	2.39167	0.33528
	2.39333	0.3317
	2.395	0.33354
	2.39667	0.33123
	2.39833	0.33256
	2.4	0.33122
	2.40167	0.3338
	2.40333	0.32988
	2.405	0.33314
	2.40667	0.33064
	2.40833	0.3296
	2.41	0.33459
	2.41167	0.33096
	2.41333	0.33431
	2.415	0.32924
	2.41667	0.33445
	2.41833	0.33243
	2.42	0.33291
	2.42167	0.33203
	2.42333	0.33409
	2.425	0.33052
	2.42667	0.33355
	2.42833	0.3309
	2.43	0.33342
	2.43167	0.33164
	2.43333	0.33191
	2.435	0.33288
	2.43667	0.3329
	2.43833	0.33223
	2.44	0.33258
	2.44167	0.33293
	2.44333	0.33147
	2.445	0.33422
	2.44667	0.33131
	2.44833	0.33351
	2.45	0.33005
	2.45167	0.33425
	2.45333	0.33229
	2.455	0.33242
	2.45667	0.33123
	2.45833	0.33177
	2.46	0.33205
	2.46167	0.33239
	2.46333	0.33053
	2.465	0.33153
	2.46667	0.33173
	2.46833	0.33104
	2.47	0.33211
	2.47167	0.33226
	2.47333	0.33218
	2.475	0.33028
	2.47667	0.33314
	2.47833	0.33096
	2.48	0.3314
	2.48167	0.33262
	2.48333	0.33283
	2.485	0.32996
	2.48667	0.33395
	2.48833	0.33065
	2.49	0.33222
	2.49167	0.3292
	2.49333	0.33274
	2.495	0.32964
	2.49667	0.33274
	2.49833	0.3302
	2.5	0.33175
	2.50167	0.32956
	2.50333	0.33113
	2.505	0.33182
	2.50667	0.33185
	2.50833	0.3313
	2.51	0.33068
	2.51167	0.33386
	2.51333	0.33124
	2.515	0.3321
	2.51667	0.32969
	2.51833	0.33147
	2.52	0.33113
	2.52167	0.33106
	2.52333	0.33248
	2.525	0.33082
	2.52667	0.33093
	2.52833	0.33015
	2.53	0.32923
	2.53167	0.33088
	2.53333	0.331
	2.535	0.32959
	2.53667	0.33218
	2.53833	0.3288
	2.54	0.33107
	2.54167	0.32938
	2.54333	0.33219
	2.545	0.33035
	2.54667	0.33153
	2.54833	0.33027
	2.55	0.33125
	2.55167	0.33161
	2.55333	0.33189
	2.555	0.33093
	2.55667	0.33084
	2.55833	0.33079
	2.56	0.32983
	2.56167	0.32907
	2.56333	0.33181
	2.565	0.32879
	2.56667	0.33159
	2.56833	0.33333
	2.57	0.32835
	2.57167	0.33162
	2.57333	0.33161
	2.575	0.33273
	2.57667	0.32975
	2.57833	0.33215
	2.58	0.32932
	2.58167	0.33121
	2.58333	0.32922
	2.585	0.33101
	2.58667	0.32815
	2.58833	0.33143
	2.59	0.32926
	2.59167	0.33098
	2.59333	0.33225
	2.595	0.32978
	2.59667	0.33076
	2.59833	0.33128
	2.6	0.33223
	2.60167	0.32979
	2.60333	0.33144
	2.605	0.32985
	2.60667	0.33216
	2.60833	0.32678
	2.61	0.3316
	2.61167	0.32607
	2.61333	0.3306
	2.615	0.32795
	2.61667	0.33126
	2.61833	0.32882
	2.62	0.32998
	2.62167	0.32857
	2.62333	0.32994
	2.625	0.32881
	2.62667	0.32737
	2.62833	0.3382
	2.63	0.32451
	2.63167	0.32883
	2.63333	0.33404
	2.635	0.33134
	2.63667	0.33285
	2.63833	0.33382
	2.64	0.33412
	2.64167	0.33758
	2.64333	0.33909
	2.645	0.34257
	2.64667	0.34478
	2.64833	0.34418
	2.65	0.34429
	2.65167	0.3469
	2.65333	0.34774
	2.655	0.34975
	2.65667	0.35003
	2.65833	0.35375
	2.66	0.3566
	2.66167	0.35606
	2.66333	0.3599
	2.665	0.35721
	2.66667	0.36061
	2.66833	0.35901
	2.67	0.36358
	2.67167	0.36086
	2.67333	0.36505
	2.675	0.36457
	2.67667	0.36829
	2.67833	0.36512
	2.68	0.36566
	2.68167	0.36796
	2.68333	0.36762
	2.685	0.37085
	2.68667	0.36799
	2.68833	0.37149
	2.69	0.36878
	2.69167	0.3713
	2.69333	0.36847
	2.695	0.37234
	2.69667	0.36662
	2.69833	0.37143
	2.7	0.36891
	2.70167	0.37007
	2.70333	0.3689
	2.705	0.37065
	2.70667	0.36682
	2.70833	0.36984
	2.71	0.36597
	2.71167	0.37058
	2.71333	0.37019
	2.715	0.36999
	2.71667	0.372
	2.71833	0.36899
	2.72	0.37139
	2.72167	0.36943
	2.72333	0.37144
	2.725	0.3692
	2.72667	0.37073
	2.72833	0.36933
	2.73	0.37179
	2.73167	0.36866
	2.73333	0.36955
	2.735	0.3706
	2.73667	0.36732
	2.73833	0.36676
	2.74	0.36948
	2.74167	0.37029
	2.74333	0.36672
	2.745	0.36831
	2.74667	0.36806
	2.74833	0.3691
	2.75	0.36625
	2.75167	0.36921
	2.75333	0.36896
	2.755	0.36957
	2.75667	0.36649
	2.75833	0.37087
	2.76	0.36725
	2.76167	0.37175
	2.76333	0.36681
	2.765	0.37053
	2.76667	0.36778
	2.76833	0.36922
	2.77	0.36854
	2.77167	0.368
	2.77333	0.36814
	2.775	0.36931
	2.77667	0.37122
	2.77833	0.36539
	2.78	0.37003
	2.78167	0.36713
	2.78333	0.36993
	2.785	0.3653
	2.78667	0.36875
	2.78833	0.36778
	2.79	0.36946
	2.79167	0.36569
	2.79333	0.36997
	2.795	0.36653
	2.79667	0.37032
	2.79833	0.3673
	2.8	0.36699
	2.80167	0.36827
	2.80333	0.36849
	2.805	0.36718
	2.80667	0.36628
	2.80833	0.36885
	2.81	0.3659
	2.81167	0.37058
	2.81333	0.36666
	2.815	0.36922
	2.81667	0.36816
	2.81833	0.36945
	2.82	0.36768
	2.82167	0.37037
	2.82333	0.36623
	2.825	0.36861
	2.82667	0.3666
	2.82833	0.36748
	2.83	0.36657
	2.83167	0.36776
	2.83333	0.36794
	2.835	0.3681
	2.83667	0.36479
	2.83833	0.36771
	2.84	0.36909
	2.84167	0.3689
	2.84333	0.36855
	2.845	0.36936
	2.84667	0.36907
	2.84833	0.36846
	2.85	0.37046
	2.85167	0.36826
	2.85333	0.36994
	2.855	0.36846
	2.85667	0.37115
	2.85833	0.37133
	2.86	0.37126
	2.86167	0.3692
	2.86333	0.37086
	2.865	0.3707
	2.86667	0.37056
	2.86833	0.36917
	2.87	0.36856
	2.87167	0.37276
	2.87333	0.36636
	2.875	0.36869
	2.87667	0.36892
	2.87833	0.36931
	2.88	0.36635
	2.88167	0.37058
	2.88333	0.37018
	2.885	0.37014
	2.88667	0.36823
	2.88833	0.3702
	2.89	0.37012
	2.89167	0.37015
	2.89333	0.36812
	2.895	0.36947
	2.89667	0.37012
	2.89833	0.3682
	2.9	0.37181
	2.90167	0.36757
	2.90333	0.37137
	2.905	0.36813
	2.90667	0.37125
	2.90833	0.3661
	2.91	0.36994
	2.91167	0.36875
	2.91333	0.36984
	2.915	0.3682
	2.91667	0.36762
	2.91833	0.36765
	2.92	0.3688
	2.92167	0.36805
	2.92333	0.36762
	2.925	0.36916
	2.92667	0.36625
	2.92833	0.36568
	2.93	0.36872
	2.93167	0.36631
	2.93333	0.36451
	2.935	0.36995
	2.93667	0.36692
	2.93833	0.37057
	2.94	0.36661
	2.94167	0.36838
	2.94333	0.36789
	2.945	0.37012
	2.94667	0.36695
	2.94833	0.36923
	2.95	0.36472
	2.95167	0.36978
	2.95333	0.3659
	2.955	0.36649
	2.95667	0.36773
	2.95833	0.36861
	2.96	0.36636
	2.96167	0.37017
	2.96333	0.36577
	2.965	0.36854
	2.96667	0.37058
	2.96833	0.36672
	2.97	0.37061
	2.97167	0.36651
	2.97333	0.37126
	2.975	0.36773
	2.97667	0.3703
	2.97833	0.36702
	2.98	0.36994
	2.98167	0.36932
	2.98333	0.36878
	2.985	0.36669
	2.98667	0.36961
	2.98833	0.36543
	2.99	0.36681
	2.99167	0.37062
	2.99333	0.36706
	2.995	0.36993
	2.99667	0.36771
	2.99833	0.37058
	3	0.36446
	3.00167	0.36796
	3.00333	0.36621
	3.005	0.36869
	3.00667	0.36427
	3.00833	0.36778
	3.01	0.36605
	3.01167	0.3665
	3.01333	0.3638
	3.015	0.36742
	3.01667	0.36434
	3.01833	0.36703
	3.02	0.3668
	3.02167	0.36548
	3.02333	0.36579
	3.025	0.3666
	3.02667	0.36661
	3.02833	0.36723
	3.03	0.367
	3.03167	0.36444
	3.03333	0.36804
	3.035	0.36449
	3.03667	0.36648
	3.03833	0.36657
	3.04	0.36673
	3.04167	0.36565
	3.04333	0.36681
	3.045	0.36417
	3.04667	0.36626
	3.04833	0.36693
	3.05	0.36763
	3.05167	0.36568
	3.05333	0.36449
	3.055	0.36526
	3.05667	0.36484
	3.05833	0.36723
	3.06	0.3665
	3.06167	0.36843
	3.06333	0.36363
	3.065	0.36995
	3.06667	0.36192
	3.06833	0.36885
	3.07	0.36426
	3.07167	0.36874
	3.07333	0.3633
	3.075	0.36586
	3.07667	0.3662
	3.07833	0.36713
	3.08	0.36401
	3.08167	0.36515
	3.08333	0.3653
	3.085	0.36672
	3.08667	0.36511
	3.08833	0.36693
	3.09	0.36553
	3.09167	0.36491
	3.09333	0.36951
	3.095	0.36514
	3.09667	0.36946
	3.09833	0.36602
	3.1	0.36753
	3.10167	0.36698
	3.10333	0.36766
	3.105	0.36555
	3.10667	0.36758
	3.10833	0.36579
	3.11	0.36726
	3.11167	0.36487
	3.11333	0.36758
	3.115	0.36401
	3.11667	0.36309
	3.11833	0.36808
	3.12	0.3659
	3.12167	0.36642
	3.12333	0.36315
	3.125	0.36671
	3.12667	0.36373
	3.12833	0.36829
	3.13	0.36362
	3.13167	0.36676
	3.13333	0.36491
	3.135	0.36707
	3.13667	0.36347
	3.13833	0.36633
	3.14	0.36206
	3.14167	0.36682
	3.14333	0.36215
	3.145	0.36281
	3.14667	0.36738
	3.14833	0.36278
	3.15	0.36576
	3.15167	0.36633
	3.15333	0.36533
	3.155	0.36696
	3.15667	0.3664
	3.15833	0.36448
	3.16	0.36775
	3.16167	0.36194
	3.16333	0.36588
	3.165	0.36056
	3.16667	0.36666
	3.16833	0.3613
	3.17	0.36579
	3.17167	0.36139
	3.17333	0.36436
	3.175	0.36286
	3.17667	0.3654
	3.17833	0.36531
	3.18	0.36301
	3.18167	0.36467
	3.18333	0.36395
	3.185	0.36466
	3.18667	0.36377
	3.18833	0.36613
	3.19	0.36471
	3.19167	0.36598
	3.19333	0.36532
	3.195	0.3675
	3.19667	0.36488
	3.19833	0.36595
	3.2	0.36404
	3.20167	0.36738
	3.20333	0.36319
	3.205	0.36666
	3.20667	0.36459
	3.20833	0.36475
	3.21	0.36469
	3.21167	0.36266
	3.21333	0.36659
	3.215	0.36452
	3.21667	0.36639
	3.21833	0.36187
	3.22	0.36753
	3.22167	0.3632
	3.22333	0.36681
	3.225	0.3638
	3.22667	0.36415
	3.22833	0.36028
	3.23	0.36485
	3.23167	0.36155
	3.23333	0.36331
	3.235	0.36303
	3.23667	0.36315
	3.23833	0.36093
	3.24	0.36683
	3.24167	0.36542
	3.24333	0.36417
	3.245	0.36781
	3.24667	0.36306
	3.24833	0.36693
	3.25	0.3631
	3.25167	0.36684
	3.25333	0.36328
	3.255	0.36406
	3.25667	0.36476
	3.25833	0.36347
	3.26	0.36321
	3.26167	0.36674
	3.26333	0.36196
	3.265	0.36406
	3.26667	0.36551
	3.26833	0.36332
	3.27	0.36305
	3.27167	0.36444
	3.27333	0.36373
	3.275	0.36317
	3.27667	0.36359
	3.27833	0.36068
	3.28	0.36566
	3.28167	0.36173
	3.28333	0.36755
	3.285	0.36325
	3.28667	0.3649
	3.28833	0.36435
	3.29	0.36844
	3.29167	0.36389
	3.29333	0.36786
	3.295	0.36479
	3.29667	0.3666
	3.29833	0.36648
	3.3	0.36561
	3.30167	0.36605
	3.30333	0.36607
	3.305	0.36598
	3.30667	0.3643
	3.30833	0.36754
	3.31	0.36425
	3.31167	0.36529
	3.31333	0.36296
	3.315	0.3634
	3.31667	0.36255
	3.31833	0.36315
	3.32	0.36076
	3.32167	0.36413
	3.32333	0.36432
	3.325	0.36287
	3.32667	0.36107
	3.32833	0.36308
[truncated: 2,470 more rows]
