# Supplementary material for: Cu and Ni Co-sputtered heteroatomic thin film for enhanced nonenzymatic glucose detection
Source: Sci Rep. 2022 May 7;12:7507. doi: 10.1038/s41598-022-11563-4 (PMC9079054; doi:10.1038/s41598-022-11563-4)
Supplement: Supplementary file 2 — Supplementary Information 2. [file 41598_2022_11563_MOESM2_ESM.zip › Fig 3a_inset_source data.xlsx]

## Sheet: Fig 3a_inset
Fig 3a_inset
	Time (min)	J (mA.cm-2)
	2	0.33632
	2.00167	0.33818
	2.00333	0.33528
	2.005	0.33761
	2.00667	0.33627
	2.00833	0.33773
	2.01	0.33568
	2.01167	0.33893
	2.01333	0.33557
	2.015	0.33845
	2.01667	0.33506
	2.01833	0.33754
	2.02	0.33502
	2.02167	0.33843
	2.02333	0.33625
	2.025	0.33741
	2.02667	0.33599
	2.02833	0.33809
	2.03	0.3336
	2.03167	0.33756
	2.03333	0.33611
	2.035	0.33606
	2.03667	0.33611
	2.03833	0.33429
	2.04	0.33837
	2.04167	0.33545
	2.04333	0.3379
	2.045	0.33634
	2.04667	0.33682
	2.04833	0.33513
	2.05	0.33787
	2.05167	0.33536
	2.05333	0.33782
	2.055	0.33363
	2.05667	0.3378
	2.05833	0.33486
	2.06	0.33538
	2.06167	0.33374
	2.06333	0.33536
	2.065	0.33636
	2.06667	0.33558
	2.06833	0.33568
	2.07	0.33575
	2.07167	0.33829
	2.07333	0.33477
	2.075	0.33875
	2.07667	0.33712
	2.07833	0.33838
	2.08	0.3338
	2.08167	0.33829
	2.08333	0.33657
	2.085	0.33415
	2.08667	0.33537
	2.08833	0.33865
	2.09	0.33383
	2.09167	0.33612
	2.09333	0.33535
	2.095	0.33444
	2.09667	0.33388
	2.09833	0.33661
	2.1	0.3372
	2.10167	0.33446
	2.10333	0.3364
	2.105	0.33504
	2.10667	0.33649
	2.10833	0.33401
	2.11	0.3372
	2.11167	0.33432
	2.11333	0.33636
	2.115	0.33301
	2.11667	0.33616
	2.11833	0.33554
	2.12	0.33634
	2.12167	0.33675
	2.12333	0.33495
	2.125	0.33536
	2.12667	0.33627
	2.12833	0.33622
	2.13	0.33526
	2.13167	0.33682
	2.13333	0.33375
	2.135	0.33604
	2.13667	0.3341
	2.13833	0.33639
	2.14	0.33306
	2.14167	0.33671
	2.14333	0.33304
	2.145	0.3376
	2.14667	0.33274
	2.14833	0.33678
	2.15	0.33564
	2.15167	0.33445
	2.15333	0.33376
	2.155	0.33558
	2.15667	0.33367
	2.15833	0.33436
	2.16	0.33515
	2.16167	0.33403
	2.16333	0.33559
	2.165	0.334
	2.16667	0.33457
	2.16833	0.33431
	2.17	0.33854
	2.17167	0.33166
	2.17333	0.33729
	2.175	0.33345
	2.17667	0.33577
	2.17833	0.33487
	2.18	0.33522
	2.18167	0.33261
	2.18333	0.33584
	2.185	0.33312
	2.18667	0.33248
	2.18833	0.33251
	2.19	0.33434
	2.19167	0.33486
	2.19333	0.33245
	2.195	0.33432
	2.19667	0.33334
	2.19833	0.33482
	2.2	0.33172
	2.20167	0.33759
	2.20333	0.33246
	2.205	0.33557
	2.20667	0.33374
	2.20833	0.3365
	2.21	0.33232
	2.21167	0.33685
	2.21333	0.33344
	2.215	0.33512
	2.21667	0.33281
	2.21833	0.3352
	2.22	0.33193
	2.22167	0.33359
	2.22333	0.33347
	2.225	0.33315
	2.22667	0.33719
	2.22833	0.33274
	2.23	0.33473
	2.23167	0.3336
	2.23333	0.3363
	2.235	0.33323
	2.23667	0.33575
	2.23833	0.33404
	2.24	0.33323
	2.24167	0.33461
	2.24333	0.33401
	2.245	0.3321
	2.24667	0.3356
	2.24833	0.33285
	2.25	0.33419
	2.25167	0.33259
	2.25333	0.33271
	2.255	0.33431
	2.25667	0.33251
	2.25833	0.33606
	2.26	0.33329
	2.26167	0.33596
	2.26333	0.3327
	2.265	0.33495
	2.26667	0.33398
	2.26833	0.33612
	2.27	0.33422
	2.27167	0.33506
	2.27333	0.33253
	2.275	0.33539
	2.27667	0.33362
	2.27833	0.33349
	2.28	0.33342
	2.28167	0.33514
	2.28333	0.33287
	2.285	0.33409
	2.28667	0.33284
	2.28833	0.33469
	2.29	0.33376
	2.29167	0.33165
	2.29333	0.33473
	2.295	0.33432
	2.29667	0.33302
	2.29833	0.33058
	2.3	0.33727
	2.30167	0.33236
	2.30333	0.33468
	2.305	0.33079
	2.30667	0.3341
	2.30833	0.3316
	2.31	0.33393
	2.31167	0.33174
	2.31333	0.33236
	2.315	0.33473
	2.31667	0.33154
	2.31833	0.33422
	2.32	0.33122
	2.32167	0.33454
	2.32333	0.33374
	2.325	0.33579
	2.32667	0.33226
	2.32833	0.33532
	2.33	0.33193
	2.33167	0.33431
	2.33333	0.33161
	2.335	0.3353
	2.33667	0.33225
	2.33833	0.33374
	2.34	0.33249
	2.34167	0.33285
	2.34333	0.33331
	2.345	0.33269
	2.34667	0.33432
	2.34833	0.33333
	2.35	0.33368
	2.35167	0.33224
	2.35333	0.33525
	2.355	0.33156
	2.35667	0.33581
	2.35833	0.33168
	2.36	0.33498
	2.36167	0.33054
	2.36333	0.33503
	2.365	0.33135
	2.36667	0.33508
	2.36833	0.3302
	2.37	0.33279
	2.37167	0.33404
	2.37333	0.3293
	2.375	0.33251
	2.37667	0.33026
	2.37833	0.33517
	2.38	0.33119
	2.38167	0.33455
	2.38333	0.33177
	2.385	0.33471
	2.38667	0.33194
	2.38833	0.33485
	2.39	0.33151
	2.39167	0.33528
	2.39333	0.3317
	2.395	0.33354
	2.39667	0.33123
	2.39833	0.33256
	2.4	0.33122
	2.40167	0.3338
	2.40333	0.32988
	2.405	0.33314
	2.40667	0.33064
	2.40833	0.3296
	2.41	0.33459
	2.41167	0.33096
	2.41333	0.33431
	2.415	0.32924
	2.41667	0.33445
	2.41833	0.33243
	2.42	0.33291
	2.42167	0.33203
	2.42333	0.33409
	2.425	0.33052
	2.42667	0.33355
	2.42833	0.3309
	2.43	0.33342
	2.43167	0.33164
	2.43333	0.33191
	2.435	0.33288
	2.43667	0.3329
	2.43833	0.33223
	2.44	0.33258
	2.44167	0.33293
	2.44333	0.33147
	2.445	0.33422
	2.44667	0.33131
	2.44833	0.33351
	2.45	0.33005
	2.45167	0.33425
	2.45333	0.33229
	2.455	0.33242
	2.45667	0.33123
	2.45833	0.33177
	2.46	0.33205
	2.46167	0.33239
	2.46333	0.33053
	2.465	0.33153
	2.46667	0.33173
	2.46833	0.33104
	2.47	0.33211
	2.47167	0.33226
	2.47333	0.33218
	2.475	0.33028
	2.47667	0.33314
	2.47833	0.33096
	2.48	0.3314
	2.48167	0.33262
	2.48333	0.33283
	2.485	0.32996
	2.48667	0.33395
	2.48833	0.33065
	2.49	0.33222
	2.49167	0.3292
	2.49333	0.33274
	2.495	0.32964
	2.49667	0.33274
	2.49833	0.3302
	2.5	0.33175
	2.50167	0.32956
	2.50333	0.33113
	2.505	0.33182
	2.50667	0.33185
	2.50833	0.3313
	2.51	0.33068
	2.51167	0.33386
	2.51333	0.33124
	2.515	0.3321
	2.51667	0.32969
	2.51833	0.33147
	2.52	0.33113
	2.52167	0.33106
	2.52333	0.33248
	2.525	0.33082
	2.52667	0.33093
	2.52833	0.33015
	2.53	0.32923
	2.53167	0.33088
	2.53333	0.331
	2.535	0.32959
	2.53667	0.33218
	2.53833	0.3288
	2.54	0.33107
	2.54167	0.32938
	2.54333	0.33219
	2.545	0.33035
	2.54667	0.33153
	2.54833	0.33027
	2.55	0.33125
	2.55167	0.33161
	2.55333	0.33189
	2.555	0.33093
	2.55667	0.33084
	2.55833	0.33079
	2.56	0.32983
	2.56167	0.32907
	2.56333	0.33181
	2.565	0.32879
	2.56667	0.33159
	2.56833	0.33333
	2.57	0.32835
	2.57167	0.33162
	2.57333	0.33161
	2.575	0.33273
	2.57667	0.32975
	2.57833	0.33215
	2.58	0.32932
	2.58167	0.33121
	2.58333	0.32922
	2.585	0.33101
	2.58667	0.32815
	2.58833	0.33143
	2.59	0.32926
	2.59167	0.33098
	2.59333	0.33225
	2.595	0.32978
	2.59667	0.33076
	2.59833	0.33128
	2.6	0.33223
	2.60167	0.32979
	2.60333	0.33144
	2.605	0.32985
	2.60667	0.33216
	2.60833	0.32678
	2.61	0.3316
	2.61167	0.32607
	2.61333	0.3306
	2.615	0.32795
	2.61667	0.33126
	2.61833	0.32882
	2.62	0.32998
	2.62167	0.32857
	2.62333	0.32994
	2.625	0.32881
	2.62667	0.32737
	2.62833	0.3382
	2.63	0.32451
	2.63167	0.32883
	2.63333	0.33404
	2.635	0.33134
	2.63667	0.33285
	2.63833	0.33382
	2.64	0.33412
	2.64167	0.33758
	2.64333	0.33909
	2.645	0.34257
	2.64667	0.34478
	2.64833	0.34418
	2.65	0.34429
	2.65167	0.3469
	2.65333	0.34774
	2.655	0.34975
	2.65667	0.35003
	2.65833	0.35375
	2.66	0.3566
	2.66167	0.35606
	2.66333	0.3599
	2.665	0.35721
	2.66667	0.36061
	2.66833	0.35901
	2.67	0.36358
	2.67167	0.36086
	2.67333	0.36505
	2.675	0.36457
	2.67667	0.36829
	2.67833	0.36512
	2.68	0.36566
	2.68167	0.36796
	2.68333	0.36762
	2.685	0.37085
	2.68667	0.36799
	2.68833	0.37149
	2.69	0.36878
	2.69167	0.3713
	2.69333	0.36847
	2.695	0.37234
	2.69667	0.36662
	2.69833	0.37143
	2.7	0.36891
	2.70167	0.37007
	2.70333	0.3689
	2.705	0.37065
	2.70667	0.36682
	2.70833	0.36984
	2.71	0.36597
	2.71167	0.37058
	2.71333	0.37019
	2.715	0.36999
	2.71667	0.372
	2.71833	0.36899
	2.72	0.37139
	2.72167	0.36943
	2.72333	0.37144
	2.725	0.3692
	2.72667	0.37073
	2.72833	0.36933
	2.73	0.37179
	2.73167	0.36866
	2.73333	0.36955
	2.735	0.3706
	2.73667	0.36732
	2.73833	0.36676
	2.74	0.36948
	2.74167	0.37029
	2.74333	0.36672
	2.745	0.36831
	2.74667	0.36806
	2.74833	0.3691
	2.75	0.36625
	2.75167	0.36921
	2.75333	0.36896
	2.755	0.36957
	2.75667	0.36649
	2.75833	0.37087
	2.76	0.36725
	2.76167	0.37175
	2.76333	0.36681
	2.765	0.37053
	2.76667	0.36778
	2.76833	0.36922
	2.77	0.36854
	2.77167	0.368
	2.77333	0.36814
	2.775	0.36931
	2.77667	0.37122
	2.77833	0.36539
	2.78	0.37003
	2.78167	0.36713
	2.78333	0.36993
	2.785	0.3653
	2.78667	0.36875
	2.78833	0.36778
	2.79	0.36946
	2.79167	0.36569
	2.79333	0.36997
	2.795	0.36653
	2.79667	0.37032
	2.79833	0.3673
	2.8	0.36699
	2.80167	0.36827
	2.80333	0.36849
	2.805	0.36718
	2.80667	0.36628
	2.80833	0.36885
	2.81	0.3659
	2.81167	0.37058
	2.81333	0.36666
	2.815	0.36922
	2.81667	0.36816
	2.81833	0.36945
	2.82	0.36768
	2.82167	0.37037
	2.82333	0.36623
	2.825	0.36861
	2.82667	0.3666
	2.82833	0.36748
	2.83	0.36657
	2.83167	0.36776
	2.83333	0.36794
	2.835	0.3681
	2.83667	0.36479
	2.83833	0.36771
	2.84	0.36909
	2.84167	0.3689
	2.84333	0.36855
	2.845	0.36936
	2.84667	0.36907
	2.84833	0.36846
	2.85	0.37046
	2.85167	0.36826
	2.85333	0.36994
	2.855	0.36846
	2.85667	0.37115
	2.85833	0.37133
	2.86	0.37126
	2.86167	0.3692
	2.86333	0.37086
	2.865	0.3707
	2.86667	0.37056
	2.86833	0.36917
	2.87	0.36856
	2.87167	0.37276
	2.87333	0.36636
	2.875	0.36869
	2.87667	0.36892
	2.87833	0.36931
	2.88	0.36635
	2.88167	0.37058
	2.88333	0.37018
	2.885	0.37014
	2.88667	0.36823
	2.88833	0.3702
	2.89	0.37012
	2.89167	0.37015
	2.89333	0.36812
	2.895	0.36947
	2.89667	0.37012
	2.89833	0.3682
	2.9	0.37181
	2.90167	0.36757
	2.90333	0.37137
	2.905	0.36813
	2.90667	0.37125
	2.90833	0.3661
	2.91	0.36994
	2.91167	0.36875
	2.91333	0.36984
	2.915	0.3682
	2.91667	0.36762
	2.91833	0.36765
	2.92	0.3688
	2.92167	0.36805
	2.92333	0.36762
	2.925	0.36916
	2.92667	0.36625
	2.92833	0.36568
	2.93	0.36872
	2.93167	0.36631
	2.93333	0.36451
	2.935	0.36995
	2.93667	0.36692
	2.93833	0.37057
	2.94	0.36661
	2.94167	0.36838
	2.94333	0.36789
	2.945	0.37012
	2.94667	0.36695
	2.94833	0.36923
	2.95	0.36472
	2.95167	0.36978
	2.95333	0.3659
	2.955	0.36649
	2.95667	0.36773
	2.95833	0.36861
	2.96	0.36636
	2.96167	0.37017
	2.96333	0.36577
	2.965	0.36854
	2.96667	0.37058
	2.96833	0.36672
	2.97	0.37061
	2.97167	0.36651
	2.97333	0.37126
	2.975	0.36773
	2.97667	0.3703
	2.97833	0.36702
	2.98	0.36994
	2.98167	0.36932
	2.98333	0.36878
	2.985	0.36669
	2.98667	0.36961
	2.98833	0.36543
	2.99	0.36681
	2.99167	0.37062
	2.99333	0.36706
	2.995	0.36993
	2.99667	0.36771
	2.99833	0.37058
	3	0.36446
	3.00167	0.36796
	3.00333	0.36621
	3.005	0.36869
	3.00667	0.36427
	3.00833	0.36778
	3.01	0.36605
	3.01167	0.3665
	3.01333	0.3638
	3.015	0.36742
	3.01667	0.36434
	3.01833	0.36703
	3.02	0.3668
	3.02167	0.36548
	3.02333	0.36579
	3.025	0.3666
	3.02667	0.36661
	3.02833	0.36723
	3.03	0.367
	3.03167	0.36444
	3.03333	0.36804
	3.035	0.36449
	3.03667	0.36648
	3.03833	0.36657
	3.04	0.36673
	3.04167	0.36565
	3.04333	0.36681
	3.045	0.36417
	3.04667	0.36626
	3.04833	0.36693
	3.05	0.36763
	3.05167	0.36568
	3.05333	0.36449
	3.055	0.36526
	3.05667	0.36484
	3.05833	0.36723
	3.06	0.3665
	3.06167	0.36843
	3.06333	0.36363
	3.065	0.36995
	3.06667	0.36192
	3.06833	0.36885
	3.07	0.36426
	3.07167	0.36874
	3.07333	0.3633
	3.075	0.36586
	3.07667	0.3662
	3.07833	0.36713
	3.08	0.36401
	3.08167	0.36515
	3.08333	0.3653
	3.085	0.36672
	3.08667	0.36511
	3.08833	0.36693
	3.09	0.36553
	3.09167	0.36491
	3.09333	0.36951
	3.095	0.36514
	3.09667	0.36946
	3.09833	0.36602
	3.1	0.36753
	3.10167	0.36698
	3.10333	0.36766
	3.105	0.36555
	3.10667	0.36758
	3.10833	0.36579
	3.11	0.36726
	3.11167	0.36487
	3.11333	0.36758
	3.115	0.36401
	3.11667	0.36309
	3.11833	0.36808
	3.12	0.3659
	3.12167	0.36642
	3.12333	0.36315
	3.125	0.36671
	3.12667	0.36373
	3.12833	0.36829
	3.13	0.36362
	3.13167	0.36676
	3.13333	0.36491
	3.135	0.36707
	3.13667	0.36347
	3.13833	0.36633
	3.14	0.36206
	3.14167	0.36682
	3.14333	0.36215
	3.145	0.36281
	3.14667	0.36738
	3.14833	0.36278
	3.15	0.36576
	3.15167	0.36633
	3.15333	0.36533
	3.155	0.36696
	3.15667	0.3664
	3.15833	0.36448
	3.16	0.36775
	3.16167	0.36194
	3.16333	0.36588
	3.165	0.36056
	3.16667	0.36666
	3.16833	0.3613
	3.17	0.36579
	3.17167	0.36139
	3.17333	0.36436
	3.175	0.36286
	3.17667	0.3654
	3.17833	0.36531
	3.18	0.36301
	3.18167	0.36467
	3.18333	0.36395
	3.185	0.36466
	3.18667	0.36377
	3.18833	0.36613
	3.19	0.36471
	3.19167	0.36598
	3.19333	0.36532
	3.195	0.3675
	3.19667	0.36488
	3.19833	0.36595
	3.2	0.36404
	3.20167	0.36738
	3.20333	0.36319
	3.205	0.36666
	3.20667	0.36459
	3.20833	0.36475
	3.21	0.36469
	3.21167	0.36266
	3.21333	0.36659
	3.215	0.36452
	3.21667	0.36639
	3.21833	0.36187
	3.22	0.36753
	3.22167	0.3632
	3.22333	0.36681
	3.225	0.3638
	3.22667	0.36415
	3.22833	0.36028
	3.23	0.36485
	3.23167	0.36155
	3.23333	0.36331
	3.235	0.36303
	3.23667	0.36315
	3.23833	0.36093
	3.24	0.36683
	3.24167	0.36542
	3.24333	0.36417
	3.245	0.36781
	3.24667	0.36306
	3.24833	0.36693
	3.25	0.3631
	3.25167	0.36684
	3.25333	0.36328
	3.255	0.36406
	3.25667	0.36476
	3.25833	0.36347
	3.26	0.36321
	3.26167	0.36674
	3.26333	0.36196
	3.265	0.36406
	3.26667	0.36551
	3.26833	0.36332
	3.27	0.36305
	3.27167	0.36444
	3.27333	0.36373
	3.275	0.36317
	3.27667	0.36359
	3.27833	0.36068
	3.28	0.36566
	3.28167	0.36173
	3.28333	0.36755
	3.285	0.36325
	3.28667	0.3649
	3.28833	0.36435
	3.29	0.36844
	3.29167	0.36389
	3.29333	0.36786
	3.295	0.36479
	3.29667	0.3666
	3.29833	0.36648
	3.3	0.36561
	3.30167	0.36605
	3.30333	0.36607
	3.305	0.36598
	3.30667	0.3643
	3.30833	0.36754
	3.31	0.36425
	3.31167	0.36529
	3.31333	0.36296
	3.315	0.3634
	3.31667	0.36255
	3.31833	0.36315
	3.32	0.36076
	3.32167	0.36413
	3.32333	0.36432
	3.325	0.36287
	3.32667	0.36107
	3.32833	0.36308
	3.33	0.36136
	3.33167	0.36484
	3.33333	0.36452
	3.335	0.3648
	3.33667	0.36794
	3.33833	0.36429
	3.34	0.36754
	3.34167	0.36338
	3.34333	0.36744
	3.345	0.36284
	3.34667	0.36527
	3.34833	0.36259
	3.35	0.36454
	3.35167	0.36247
	3.35333	0.36562
	3.355	0.36403
	3.35667	0.36527
	3.35833	0.36136
	3.36	0.36356
	3.36167	0.36452
	3.36333	0.36199
	3.365	0.36177
	3.36667	0.3628
	3.36833	0.36203
	3.37	0.36454
	3.37167	0.36444
	3.37333	0.36275
	3.375	0.36372
	3.37667	0.3622
	3.37833	0.36354
	3.38	0.35954
	3.38167	0.36332
	3.38333	0.36119
	3.385	0.366
	3.38667	0.36301
	3.38833	0.36546
	3.39	0.36266
	3.39167	0.36467
	3.39333	0.36605
	3.395	0.36378
	3.39667	0.36607
	3.39833	0.36293
	3.4	0.36782
	3.40167	0.36236
	3.40333	0.36623
	3.405	0.36642
	3.40667	0.36565
	3.40833	0.36289
	3.41	0.36687
	3.41167	0.36447
	3.41333	0.36699
	3.415	0.36454
	3.41667	0.36685
	3.41833	0.36306
	3.42	0.36651
	3.42167	0.36447
	3.42333	0.3664
	3.425	0.36523
	3.42667	0.3648
	3.42833	0.36456
	3.43	0.36479
	3.43167	0.3675
	3.43333	0.363
	3.435	0.36477
	3.43667	0.36259
	3.43833	0.36466
	3.44	0.35976
	3.44167	0.36429
	3.44333	0.35818
	3.445	0.36544
	3.44667	0.36329
	3.44833	0.36251
	3.45	0.36226
	3.45167	0.36266
	3.45333	0.36218
	3.455	0.3645
	3.45667	0.36361
	3.45833	0.36149
	3.46	0.3665
	3.46167	0.3614
	3.46333	0.36561
	3.465	0.36345
	3.46667	0.36455
	3.46833	0.36217
	3.47	0.36599
	3.47167	0.36152
	3.47333	0.36396
	3.475	0.36096
	3.47667	0.3648
	3.47833	0.35986
	3.48	0.36532
	3.48167	0.3624
	3.48333	0.36275
	3.485	0.36194
	3.48667	0.36183
	3.48833	0.36492
	3.49	0.36201
	3.49167	0.36592
	3.49333	0.3627
	3.495	0.36454
	3.49667	0.36216
	3.49833	0.36701
	3.5	0.36159
	3.50167	0.36618
	3.50333	0.36177
	3.505	0.36385
	3.50667	0.3616
	3.50833	0.36351
	3.51	0.36019
	3.51167	0.36198
	3.51333	0.36018
	3.515	0.36305
	3.51667	0.36324
	3.51833	0.36126
	3.52	0.3621
	3.52167	0.3631
	3.52333	0.36464
	3.525	0.36259
	3.52667	0.36557
	3.52833	0.36084
	3.53	0.36355
	3.53167	0.36228
	3.53333	0.36355
	3.535	0.36071
	3.53667	0.36568
	3.53833	0.36183
	3.54	0.36172
	3.54167	0.36221
	3.54333	0.36414
	3.545	0.36361
	3.54667	0.36276
	3.54833	0.3638
	3.55	0.36159
	3.55167	0.36365
	3.55333	0.36173
	3.555	0.36521
	3.55667	0.36341
	3.55833	0.36549
	3.56	0.36335
	3.56167	0.36555
	3.56333	0.36263
	3.565	0.36608
	3.56667	0.36163
	3.56833	0.36338
	3.57	0.36116
	3.57167	0.36142
	3.57333	0.36188
	3.575	0.36203
	3.57667	0.36106
	3.57833	0.36136
	3.58	0.36185
	3.58167	0.36193
	3.58333	0.36154
	3.585	0.36134
	3.58667	0.36184
	3.58833	0.3593
	3.59	0.36213
	3.59167	0.36163
	3.59333	0.36346
	3.595	0.36122
	3.59667	0.36513
	3.59833	0.35729
	3.6	0.36507
	3.60167	0.36327
	3.60333	0.36229
	3.605	0.36212
	3.60667	0.36185
	3.60833	0.36086
	3.61	0.3604
	3.61167	0.36118
	3.61333	0.36014
	3.615	0.36221
	3.61667	0.35955
	3.61833	0.36316
	3.62	0.359
	3.62167	0.36234
	3.62333	0.35791
	3.625	0.3638
	3.62667	0.3578
	3.62833	0.3634
	3.63	0.36917
	3.63167	0.38393
	3.63333	0.37428
	3.635	0.37344
	3.63667	0.36339
	3.63833	0.36806
	3.64	0.36936
	3.64167	0.36639
	3.64333	0.37031
	3.645	0.37272
	3.64667	0.37497
	3.64833	0.37443
	3.65	0.37643
	3.65167	0.37814
	3.65333	0.38186
	3.655	0.38335
	3.65667	0.38974
	3.65833	0.39058
	3.66	0.3948
	3.66167	0.39637
	3.66333	0.4015
	3.665	0.39949
	3.66667	0.40345
	3.66833	0.40539
	3.67	0.40303
	3.67167	0.40687
	3.67333	0.40828
	3.675	0.41034
	3.67667	0.40821
	3.67833	0.4135
	3.68	0.40745
	3.68167	0.41444
	3.68333	0.4106
	3.685	0.41545
	3.68667	0.41359
	3.68833	0.41497
	3.69	0.41245
	3.69167	0.41678
	3.69333	0.41466
	3.695	0.41645
	3.69667	0.41193
	3.69833	0.41593
	3.7	0.41841
	3.70167	0.41708
	3.70333	0.41911
	3.705	0.41862
	3.70667	0.41966
	3.70833	0.42109
	3.71	0.42214
	3.71167	0.41998
	3.71333	0.42223
	3.715	0.41951
	3.71667	0.42314
	3.71833	0.41514
	3.72	0.42044
	3.72167	0.41641
	3.72333	0.41974
	3.725	0.41443
	3.72667	0.41871
	3.72833	0.41435
	3.73	0.41566
	3.73167	0.41693
	3.73333	0.41588
	3.735	0.41666
	3.73667	0.41765
	3.73833	0.41831
	3.74	0.41505
	3.74167	0.42045
	3.74333	0.41592
	3.745	0.42119
	3.74667	0.41669
	3.74833	0.41905
	3.75	0.4156
	3.75167	0.42132
	3.75333	0.41606
	3.755	0.42019
	3.75667	0.41597
	3.75833	0.41963
	3.76	0.41643
	3.76167	0.41662
	3.76333	0.41517
	3.765	0.41774
	3.76667	0.41427
	3.76833	0.41641
	3.77	0.41671
	3.77167	0.41454
	3.77333	0.41773
	3.775	0.41532
	3.77667	0.42141
	3.77833	0.41915
	3.78	0.4231
	3.78167	0.4192
	3.78333	0.42296
	3.785	0.42007
	3.78667	0.42245
	3.78833	0.42045
	3.79	0.41981
	3.79167	0.41996
	3.79333	0.41967
	3.795	0.41934
	3.79667	0.42006
	3.79833	0.4176
	3.8	0.41677
	3.80167	0.41879
	3.80333	0.4148
	3.805	0.41854
	3.80667	0.41294
	3.80833	0.41575
	3.81	0.41466
	3.81167	0.41642
	3.81333	0.41278
	3.815	0.41538
	3.81667	0.41293
	3.81833	0.41379
	3.82	0.40832
	3.82167	0.4154
	3.82333	0.41419
	3.825	0.4155
	3.82667	0.41511
	3.82833	0.41816
	3.83	0.41582
	3.83167	0.41729
	3.83333	0.41902
	3.835	0.41654
	3.83667	0.41895
	3.83833	0.41687
	3.84	0.41911
	3.84167	0.41712
	3.84333	0.41968
	3.845	0.41654
	3.84667	0.41848
	3.84833	0.41515
	3.85	0.41777
	3.85167	0.41482
	3.85333	0.41661
	3.855	0.41523
	3.85667	0.41924
	3.85833	0.41389
	3.86	0.42008
	3.86167	0.42001
	3.86333	0.41847
	3.865	0.4195
	3.86667	0.41632
	3.86833	0.42286
	3.87	0.41758
	3.87167	0.42184
	3.87333	0.41901
	3.875	0.42187
	3.87667	0.41668
	3.87833	0.42068
	3.88	0.41652
	3.88167	0.42022
	3.88333	0.41669
	3.885	0.42039
	3.88667	0.4158
	3.88833	0.41673
	3.89	0.41559
	3.89167	0.41603
	3.89333	0.41897
	3.895	0.41358
	3.89667	0.41995
	3.89833	0.41821
	3.9	0.42175
	3.90167	0.41795
	3.90333	0.41966
	3.905	0.41858
	3.90667	0.41739
	3.90833	0.41382
	3.91	0.42054
	3.91167	0.41535
	3.91333	0.41945
	3.915	0.41815
	3.91667	0.41722
	3.91833	0.41886
	3.92	0.41909
	3.92167	0.42161
	3.92333	0.42093
	3.925	0.42222
	3.92667	0.41521
	3.92833	0.42071
	3.93	0.41651
	3.93167	0.41777
	3.93333	0.41356
	3.935	0.41976
	3.93667	0.41199
	3.93833	0.42005
	3.94	0.41607
	3.94167	0.41851
	3.94333	0.41949
	3.945	0.41796
	3.94667	0.41695
	3.94833	0.41913
	3.95	0.41712
	3.95167	0.41949
	3.95333	0.41591
	3.955	0.41757
	3.95667	0.41991
	3.95833	0.41807
	3.96	0.42242
	3.96167	0.42044
	3.96333	0.42246
	3.965	0.4204
	3.96667	0.42277
	3.96833	0.42186
	3.97	0.42124
	3.97167	0.41769
	3.97333	0.41873
	3.975	0.4161
	3.97667	0.41976
	3.97833	0.41173
	3.98	0.41753
	3.98167	0.41826
	3.98333	0.41541
	3.985	0.41668
	3.98667	0.41865
	3.98833	0.41969
	3.99	0.41825
	3.99167	0.42051
	3.99333	0.41512
	3.995	0.41994
	3.99667	0.41693
	3.99833	0.41955
	4	0.42082
	4.00167	0.41815
	4.00333	0.41581
	4.005	0.41956
	4.00667	0.4178
	4.00833	0.41872
	4.01	0.41662
	4.01167	0.41724
	4.01333	0.41647
	4.015	0.41676
	4.01667	0.41674
	4.01833	0.41633
	4.02	0.41941
	4.02167	0.4171
	4.02333	0.42157
	4.025	0.41576
	4.02667	0.41932
	4.02833	0.41552
	4.03	0.41882
	4.03167	0.41351
	4.03333	0.41727
	4.035	0.41008
	4.03667	0.41854
	4.03833	0.41528
	4.04	0.41986
	4.04167	0.41778
	4.04333	0.41754
	4.045	0.41962
	4.04667	0.41751
	4.04833	0.41824
	4.05	0.4157
	4.05167	0.41576
	4.05333	0.4148
	4.055	0.41762
	4.05667	0.4135
	4.05833	0.42032
	4.06	0.41673
	4.06167	0.41968
	4.06333	0.41378
	4.065	0.4183
	4.06667	0.41512
	4.06833	0.41687
	4.07	0.41344
	4.07167	0.4175
	4.07333	0.41326
	4.075	0.41396
	4.07667	0.41573
	4.07833	0.41421
	4.08	0.41482
	4.08167	0.4141
	4.08333	0.41772
	4.085	0.41256
	4.08667	0.41693
	4.08833	0.41256
	4.09	0.41834
	4.09167	0.41428
	4.09333	0.41709
	4.095	0.41548
	4.09667	0.41713
	4.09833	0.41518
	4.1	0.41623
	4.10167	0.41253
	4.10333	0.41499
	4.105	0.41393
	4.10667	0.4141
	4.10833	0.41539
	4.11	0.4144
	4.11167	0.41594
	4.11333	0.41301
	4.115	0.41282
	4.11667	0.41431
	4.11833	0.41691
	4.12	0.4145
	4.12167	0.41877
	4.12333	0.41613
	4.125	0.41783
	4.12667	0.41892
	4.12833	0.42041
	4.13	0.41511
	4.13167	0.4189
	4.13333	0.41565
	4.135	0.41589
	4.13667	0.41383
	4.13833	0.41378
	4.14	0.41215
	4.14167	0.41106
	4.14333	0.41806
	4.145	0.41403
	4.14667	0.41649
	4.14833	0.41519
	4.15	0.41855
	4.15167	0.4148
	4.15333	0.41874
	4.155	0.41438
	4.15667	0.41681
	4.15833	0.41601
	4.16	0.41661
	4.16167	0.41799
	4.16333	0.41699
	4.165	0.41414
	4.16667	0.41855
	4.16833	0.41871
	4.17	0.41586
	4.17167	0.41777
	4.17333	0.41557
	4.175	0.41686
	4.17667	0.41458
	4.17833	0.4176
	4.18	0.41456
	4.18167	0.41759
	4.18333	0.41487
	4.185	0.41827
	4.18667	0.41323
	4.18833	0.41665
	4.19	0.41437
	4.19167	0.41827
	4.19333	0.41677
	4.195	0.41672
	4.19667	0.41831
	4.19833	0.41911
	4.2	0.41904
	4.20167	0.41664
	4.20333	0.41973
	4.205	0.41522
	4.20667	0.41893
	4.20833	0.41616
	4.21	0.4177
	4.21167	0.41387
	4.21333	0.4166
	4.215	0.41414
	4.21667	0.41374
	4.21833	0.41182
	4.22	0.41621
	4.22167	0.41064
	4.22333	0.41768
	4.225	0.41522
	4.22667	0.41726
	4.22833	0.4163
	4.23	0.41672
	4.23167	0.41821
	4.23333	0.41772
	4.235	0.42
	4.23667	0.41819
	4.23833	0.42062
	4.24	0.41829
	4.24167	0.42073
	4.24333	0.41735
	4.245	0.41868
	4.24667	0.41481
	4.24833	0.41789
	4.25	0.41481
	4.25167	0.41519
	4.25333	0.41214
	4.255	0.4164
	4.25667	0.41186
	4.25833	0.41397
	4.26	0.41099
	4.26167	0.41217
	4.26333	0.41294
	4.265	0.4135
	4.26667	0.41691
	4.26833	0.41253
	4.27	0.41946
	4.27167	0.41186
	4.27333	0.41821
	4.275	0.41335
	4.27667	0.41888
	4.27833	0.41377
	4.28	0.41702
	4.28167	0.41241
	4.28333	0.41685
	4.285	0.41517
	4.28667	0.41468
	4.28833	0.41814
	4.29	0.41356
	4.29167	0.41878
	4.29333	0.41365
	4.295	0.41738
	4.29667	0.41564
	4.29833	0.41686
	4.3	0.41449
	4.30167	0.41502
	4.30333	0.41321
	4.305	0.41519
	4.30667	0.41113
	4.30833	0.41364
	4.31	0.41156
	4.31167	0.41441
	4.31333	0.41393
	4.315	0.41294
	4.31667	0.41274
	4.31833	0.41191
	4.32	0.41232
	4.32167	0.41465
	4.32333	0.41432
	4.325	0.41449
	4.32667	0.41739
	4.32833	0.41128
	4.33	0.41589
	4.33167	0.41266
	4.33333	0.41693
	4.335	0.41225
	4.33667	0.41756
	4.33833	0.41384
	4.34	0.41402
	4.34167	0.41206
	4.34333	0.41477
	4.345	0.41275
	4.34667	0.41614
	4.34833	0.41514
	4.35	0.41792
	4.35167	0.41569
	4.35333	0.41606
	4.355	0.41439
	4.35667	0.4154
	4.35833	0.4162
	4.36	0.41712
	4.36167	0.41615
	4.36333	0.41365
	4.365	0.41621
	4.36667	0.41259
	4.36833	0.41723
	4.37	0.41211
	4.37167	0.41589
	4.37333	0.41455
	4.375	0.41397
	4.37667	0.41294
	4.37833	0.41312
	4.38	0.41434
	4.38167	0.41507
	4.38333	0.41842
	4.385	0.41648
	4.38667	0.41881
	4.38833	0.41458
	4.39	0.41735
	4.39167	0.41391
	4.39333	0.41785
	4.395	0.41261
	4.39667	0.41448
	4.39833	0.41385
	4.4	0.41541
	4.40167	0.41143
	4.40333	0.41497
	4.405	0.41332
	4.40667	0.41468
	4.40833	0.41356
	4.41	0.41508
	4.41167	0.41481
	4.41333	0.41336
	4.415	0.4147
	4.41667	0.41419
	4.41833	0.41496
	4.42	0.41284
	4.42167	0.4153
	4.42333	0.4125
	4.425	0.417
	4.42667	0.4146
	4.42833	0.41945
	4.43	0.41454
	4.43167	0.41893
	4.43333	0.4133
	4.435	0.41816
	4.43667	0.41608
	4.43833	0.41564
	4.44	0.41729
	4.44167	0.41371
	4.44333	0.41524
	4.445	0.41324
	4.44667	0.41153
	4.44833	0.41443
	4.45	0.41368
	4.45167	0.41416
	4.45333	0.41725
	4.455	0.4124
	4.45667	0.41601
	4.45833	0.41434
	4.46	0.41461
	4.46167	0.41241
	4.46333	0.41215
	4.465	0.40839
	4.46667	0.41231
	4.46833	0.41026
	4.47	0.41151
	4.47167	0.41282
	4.47333	0.41367
	4.475	0.41507
	4.47667	0.41162
	4.47833	0.4151
	4.48	0.4119
	4.48167	0.41761
	4.48333	0.41185
	4.485	0.41581
	4.48667	0.41188
	4.48833	0.415
	4.49	0.40903
	4.49167	0.41424
	4.49333	0.41105
	4.495	0.41275
	4.49667	0.41
	4.49833	0.41245
	4.5	0.40668
	4.50167	0.4107
	4.50333	0.4081
	4.505	0.41139
	4.50667	0.41128
	4.50833	0.41027
	4.51	0.41631
	4.51167	0.41391
	4.51333	0.41524
	4.515	0.41315
	4.51667	0.41572
	4.51833	0.41166
	4.52	0.41929
	4.52167	0.41105
	4.52333	0.4181
	4.525	0.41595
	4.52667	0.41673
	4.52833	0.41576
	4.53	0.41562
	4.53167	0.4112
	4.53333	0.41811
	4.535	0.41299
	4.53667	0.41312
	4.53833	0.41467
	4.54	0.40973
	4.54167	0.41196
	4.54333	0.41278
	4.545	0.41243
	4.54667	0.4095
	4.54833	0.41141
	4.55	0.4123
	4.55167	0.41183
	4.55333	0.41156
	4.555	0.41669
	4.55667	0.41498
	4.55833	0.41482
	4.56	0.41746
	4.56167	0.41845
	4.56333	0.41355
	4.565	0.42032
	4.56667	0.41509
	4.56833	0.416
	4.57	0.41668
	4.57167	0.41339
	4.57333	0.41662
	4.575	0.41166
	4.57667	0.41671
	4.57833	0.41412
	4.58	0.41552
	4.58167	0.41055
	4.58333	0.41715
	4.585	0.41155
	4.58667	0.41328
	4.58833	0.41012
	4.59	0.41474
	4.59167	0.41107
	4.59333	0.41567
	4.595	0.4146
	4.59667	0.41395
	4.59833	0.41894
	4.6	0.41423
	4.60167	0.41615
	4.60333	0.41408
	4.605	0.41816
	4.60667	0.41519
	4.60833	0.45987
	4.61	0.52064
	4.61167	0.52732
	4.61333	0.50237
	4.615	0.50427
	4.61667	0.49172
	4.61833	0.49861
	4.62	0.49424
	4.62167	0.50859
	4.62333	0.50229
	4.625	0.5162
	4.62667	0.51294
	4.62833	0.51972
	4.63	0.51192
	4.63167	0.52564
	4.63333	0.52672
	4.635	0.52609
	4.63667	0.53214
	4.63833	0.5278
	4.64	0.53542
	4.64167	0.53477
	4.64333	0.53894
	4.645	0.53318
	4.64667	0.5369
	4.64833	0.53114
	4.65	0.53285
	4.65167	0.53066
	4.65333	0.53471
	4.655	0.5288
	4.65667	0.53275
	4.65833	0.53379
	4.66	0.53175
	4.66167	0.53347
	4.66333	0.52807
	4.665	0.53299
	4.66667	0.53032
	4.66833	0.53006
	4.67	0.52317
	4.67167	0.52972
	4.67333	0.52456
	4.675	0.53362
	4.67667	0.5273
	4.67833	0.53508
	4.68	0.53036
	4.68167	0.534
	4.68333	0.5326
	4.685	0.53854
	4.68667	0.53757
	4.68833	0.53248
	4.69	0.53523
	4.69167	0.52968
	4.69333	0.53018
	4.695	0.52496
	4.69667	0.53119
	4.69833	0.5262
	4.7	0.52862
	4.70167	0.52659
	4.70333	0.53023
	4.705	0.5232
	4.70667	0.53083
	4.70833	0.53021
	4.71	0.53072
	4.71167	0.5326
	4.71333	0.53106
	4.715	0.53034
	4.71667	0.52926
	4.71833	0.53454
	4.72	0.53403
	4.72167	0.53668
	4.72333	0.5334
	4.725	0.53591
	4.72667	0.53799
	4.72833	0.54015
	4.73	0.53807
	4.73167	0.53955
	4.73333	0.53053
	4.735	0.53638
	4.73667	0.52928
	4.73833	0.53199
	4.74	0.52754
	4.74167	0.53061
	4.74333	0.52679
	4.745	0.5317
	4.74667	0.52561
	4.74833	0.53053
	4.75	0.52712
	4.75167	0.52364
	4.75333	0.52366
	4.755	0.52655
	4.75667	0.52638
	4.75833	0.52618
	4.76	0.5303
	4.76167	0.52523
	4.76333	0.53192
	4.765	0.53242
	4.76667	0.5316
	4.76833	0.53147
	4.77	0.53603
	4.77167	0.53169
	4.77333	0.53762
	4.775	0.53081
	4.77667	0.53578
	4.77833	0.53621
	4.78	0.53785
	4.78167	0.53706
	4.78333	0.53194
	4.785	0.53392
	4.78667	0.53051
	4.78833	0.53271
	4.79	0.52904
	4.79167	0.53247
	4.79333	0.53023
	4.795	0.53151
	4.79667	0.53032
	4.79833	0.52921
	4.8	0.52983
	4.80167	0.53246
	4.80333	0.52567
	4.805	0.53022
	4.80667	0.53045
	4.80833	0.53063
	4.81	0.5286
	4.81167	0.53603
	4.81333	0.52977
	4.815	0.53322
	4.81667	0.53184
	4.81833	0.53465
	4.82	0.53575
	4.82167	0.5294
	4.82333	0.53849
	4.825	0.53061
	4.82667	0.53478
	4.82833	0.53234
	4.83	0.53434
	4.83167	0.53074
	4.83333	0.532
	4.835	0.52766
	4.83667	0.53525
	4.83833	0.5306
	4.84	0.53302
	4.84167	0.52987
	4.84333	0.53263
	4.845	0.53203
	4.84667	0.53314
	4.84833	0.53483
	4.85	0.53186
	4.85167	0.53645
	4.85333	0.53188
	4.855	0.53476
	4.85667	0.52725
	4.85833	0.53033
	4.86	0.5267
	4.86167	0.52673
	4.86333	0.52441
	4.865	0.52887
	4.86667	0.52054
	4.86833	0.52392
	4.87	0.52097
	4.87167	0.51967
	4.87333	0.52227
	4.875	0.52121
	4.87667	0.52147
	4.87833	0.52016
	4.88	0.52247
	4.88167	0.51735
	4.88333	0.52456
	4.885	0.51667
	4.88667	0.52242
	4.88833	0.51813
	4.89	0.52712
	4.89167	0.52158
	4.89333	0.52545
	4.895	0.52055
	4.89667	0.52438
	4.89833	0.51775
	4.9	0.52383
	4.90167	0.52141
	4.90333	0.52355
	4.905	0.52177
	4.90667	0.52449
	4.90833	0.52685
	4.91	0.52387
	4.91167	0.52985
	4.91333	0.52613
	4.915	0.53549
	4.91667	0.53134
	4.91833	0.53643
	4.92	0.53181
	4.92167	0.53574
	4.92333	0.52794
	4.925	0.53506
	4.92667	0.5288
	4.92833	0.52983
	4.93	0.52903
	4.93167	0.52713
	4.93333	0.52783
	4.935	0.5274
	4.93667	0.5296
	4.93833	0.52719
	4.94	0.52996
	4.94167	0.53117
	4.94333	0.53559
	4.945	0.53227
	4.94667	0.53237
	4.94833	0.52658
	4.95	0.52767
	4.95167	0.52723
	4.95333	0.53061
	4.955	0.52436
	4.95667	0.52729
	4.95833	0.52232
	4.96	0.5261
	4.96167	0.52598
	4.96333	0.52188
