# Supplementary material for: Cu and Ni Co-sputtered heteroatomic thin film for enhanced nonenzymatic glucose detection
Source: Sci Rep. 2022 May 7;12:7507. doi: 10.1038/s41598-022-11563-4 (PMC9079054; doi:10.1038/s41598-022-11563-4)
Supplement: Supplementary file 2 — Supplementary Information 2. [file 41598_2022_11563_MOESM2_ESM.zip › Fig 2e_source data.xlsx]

## Sheet: Fig 2e
Fig 2e
	(Scan rate)0.5 (mV/s)0.5	J (mA.cm-2)
	2.23607	2.31502
	3.16228	2.60245
	4.47214	3.05739
	7.07107	4.10974
	10	5.35157
	12.2475	6.41719
	14.1421	7.31005
