# Supplementary material for: Cu and Ni Co-sputtered heteroatomic thin film for enhanced nonenzymatic glucose detection
Source: Sci Rep. 2022 May 7;12:7507. doi: 10.1038/s41598-022-11563-4 (PMC9079054; doi:10.1038/s41598-022-11563-4)
Supplement: Supplementary file 2 — Supplementary Information 2. [file 41598_2022_11563_MOESM2_ESM.zip › Fig 2e_inset_source data.xlsx]

## Sheet: Fig 2e_inset
Fig 2e_inset
	Scan rate (mV/s)	J (mA.cm-2)
	5	2.31502
	10	2.60245
	20	3.05739
	50	4.10974
	100	5.35157
	150	6.41719
	200	7.31005
