# Supplementary material for: Cu and Ni Co-sputtered heteroatomic thin film for enhanced nonenzymatic glucose detection
Source: Sci Rep. 2022 May 7;12:7507. doi: 10.1038/s41598-022-11563-4 (PMC9079054; doi:10.1038/s41598-022-11563-4)
Supplement: Supplementary file 2 — Supplementary Information 2. [file 41598_2022_11563_MOESM2_ESM.zip › Fig 2d_source data.xlsx]

## Sheet: Fig 2d
Fig 2d
	5 mV/s			10 mV/s			20 mV/s			50 mV/s			100 mV/s			150 mV/s			200 mV/s
	Potential (V vs. Ag/AgCl)	J (mA.cm-2)		Potential (V vs. Ag/AgCl)	J (mA.cm-2)		Potential (V vs. Ag/AgCl)	J (mA.cm-2)		Potential (V vs. Ag/AgCl)	J (mA.cm-2)		Potential (V vs. Ag/AgCl)	J (mA.cm-2)		Potential (V vs. Ag/AgCl)	J (mA.cm-2)		Potential (V vs. Ag/AgCl)	J (mA.cm-2)
	0.000429106	0.072		0.000593286	0.01565		0.00119	0.01565		0.0032	0.02174		0.00639	0.04091		0.00964	0.06311		0.01282	0.08879
	0.00103	0.04223		0.00114	0.0154		0.00174	0.01588		0.0037	0.0226		0.00694	0.04108		0.01019	0.06283		0.01341	0.08873
	0.00213	0.02843		0.00212	0.01554		0.00275	0.01608		0.00473	0.02296		0.00792	0.04156		0.01121	0.06298		0.01439	0.08853
	0.00314	0.02431		0.00313	0.01565		0.00375	0.01585		0.00571	0.02412		0.00893	0.04241		0.01219	0.06402		0.01538	0.08805
	0.00414	0.02197		0.00413	0.01599		0.00475	0.01622		0.00672	0.0244		0.00992	0.0426		0.01319	0.06449		0.01639	0.08885
	0.00515	0.02045		0.00512	0.01603		0.00574	0.01674		0.00771	0.02435		0.01092	0.04246		0.0142	0.0651		0.01737	0.08833
	0.00614	0.01937		0.00614	0.0165		0.00675	0.01711		0.00871	0.02475		0.01192	0.04273		0.01518	0.06599		0.01838	0.08857
	0.00715	0.01857		0.00714	0.01633		0.00774	0.01671		0.00973	0.02538		0.01293	0.04284		0.0162	0.06645		0.01937	0.0887
	0.00814	0.01798		0.00813	0.01697		0.00873	0.017		0.01071	0.0253		0.01392	0.04328		0.0172	0.06724		0.02037	0.08893
	0.00914	0.01746		0.00912	0.01661		0.00974	0.01776		0.0117	0.0254		0.01492	0.04394		0.01819	0.06731		0.02138	0.08952
	0.01013	0.01704		0.01012	0.01743		0.01074	0.01807		0.01271	0.02584		0.01595	0.04411		0.01918	0.06719		0.02237	0.08898
	0.01113	0.01669		0.01112	0.01705		0.01174	0.01762		0.01371	0.02608		0.01693	0.04456		0.0202	0.06758		0.02338	0.09012
	0.01212	0.01643		0.01211	0.01779		0.01274	0.01778		0.0147	0.02615		0.01792	0.04465		0.0212	0.06771		0.02436	0.09049
	0.01312	0.01621		0.01312	0.01752		0.01374	0.01871		0.01571	0.02692		0.01892	0.04532		0.02218	0.06842		0.02536	0.09054
	0.01413	0.01607		0.01411	0.01812		0.01475	0.01877		0.01672	0.02791		0.01991	0.04651		0.02318	0.06875		0.02637	0.09218
	0.01513	0.01588		0.01512	0.01804		0.01573	0.01876		0.01769	0.02783		0.02093	0.04729		0.02419	0.06879		0.02736	0.09263
	0.01613	0.01576		0.01612	0.01841		0.01673	0.01864		0.01871	0.02793		0.02191	0.04805		0.02519	0.06997		0.02837	0.09361
	0.01714	0.01564		0.01712	0.01855		0.01774	0.01946		0.0197	0.02861		0.02292	0.04813		0.02618	0.07071		0.02936	0.09469
	0.01813	0.0155		0.01811	0.0188		0.01874	0.01968		0.02069	0.02909		0.02393	0.0482		0.0272	0.07194		0.03035	0.09516
	0.01913	0.01543		0.01912	0.01907		0.01974	0.01973		0.0217	0.02891		0.02491	0.0485		0.02817	0.07249		0.03135	0.09655
	0.02013	0.01534		0.02011	0.01917		0.02074	0.0196		0.0227	0.02895		0.02592	0.0487		0.02916	0.07284		0.03236	0.09658
	0.02113	0.01523		0.02111	0.01947		0.02174	0.02008		0.02371	0.02931		0.02691	0.04948		0.0302	0.07363		0.03336	0.09814
	0.02212	0.01518		0.02212	0.01947		0.02273	0.02042		0.02469	0.02937		0.02791	0.04995		0.03118	0.07404		0.03435	0.09849
	0.02313	0.01508		0.0231	0.01993		0.02373	0.02079		0.0257	0.02974		0.02892	0.05068		0.03215	0.07467		0.03535	0.09805
	0.02414	0.01504		0.02412	0.01982		0.02474	0.02045		0.02669	0.03097		0.02992	0.05125		0.03318	0.07491		0.03635	0.09941
	0.02514	0.01506		0.02513	0.02036		0.02572	0.0207		0.02769	0.03131		0.03092	0.05136		0.03415	0.07477		0.03733	0.09915
	0.02612	0.01503		0.02612	0.02009		0.02673	0.02142		0.02869	0.0312		0.0319	0.05179		0.03518	0.07562		0.03834	0.09979
	0.02714	0.01502		0.02712	0.0208		0.02772	0.02175		0.0297	0.03149		0.03292	0.0519		0.03619	0.07587		0.03934	0.10049
	0.02812	0.01499		0.02812	0.02038		0.02873	0.02125		0.0307	0.03214		0.03391	0.05232		0.03716	0.0765		0.04035	0.10088
	0.02912	0.015		0.02913	0.02118		0.02974	0.02138		0.03169	0.03235		0.03491	0.05283		0.03814	0.0768		0.04134	0.10163
	0.03012	0.01501		0.03012	0.0208		0.03073	0.02231		0.0327	0.03228		0.03591	0.05304		0.03917	0.07677		0.04235	0.10148
	0.03113	0.01508		0.03111	0.02154		0.03173	0.0223		0.03367	0.03257		0.0369	0.05355		0.04015	0.07757		0.04335	0.10265
	0.03212	0.0151		0.0321	0.02131		0.03273	0.0222		0.03469	0.03278		0.03789	0.05365		0.04117	0.07795		0.04434	0.10292
	0.03313	0.01514		0.03311	0.02179		0.03372	0.02217		0.0357	0.03276		0.03889	0.05396		0.04217	0.07879		0.04535	0.10275
	0.03413	0.01513		0.0341	0.02176		0.03472	0.02305		0.03669	0.03335		0.0399	0.05457		0.04315	0.07922		0.04634	0.1042
	0.03511	0.01517		0.03512	0.02212		0.03572	0.02311		0.03768	0.0344		0.04089	0.05536		0.04416	0.07963		0.04734	0.10404
	0.03612	0.01516		0.03611	0.02223		0.03673	0.02314		0.03868	0.03453		0.0419	0.05679		0.04518	0.08101		0.04835	0.10469
	0.03711	0.01519		0.03711	0.02238		0.03772	0.02286		0.03969	0.0344		0.04289	0.05722		0.04618	0.08186		0.04934	0.10535
	0.0381	0.01521		0.03811	0.02261		0.03874	0.02359		0.04067	0.0349		0.0439	0.05746		0.04715	0.08278		0.05034	0.10591
	0.03912	0.01518		0.0391	0.0227		0.03972	0.02382		0.04168	0.03575		0.0449	0.05759		0.04817	0.08327		0.05135	0.10763
	0.0401	0.01515		0.0401	0.02299		0.04072	0.02401		0.04268	0.03564		0.0459	0.05746		0.04917	0.08307		0.05234	0.10762
	0.04111	0.01515		0.04111	0.0229		0.04172	0.02382		0.04368	0.03541		0.04689	0.05759		0.05014	0.08354		0.05636	0.11128
	0.04211	0.01519		0.0421	0.02337		0.04272	0.02404		0.04469	0.0357		0.04789	0.05765		0.05115	0.08368		0.06042	0.11392
	0.04311	0.01525		0.0431	0.02315		0.04372	0.02452		0.04567	0.03566		0.0489	0.05835		0.05216	0.08429		0.06141	0.11447
	0.04411	0.01528		0.0441	0.02379		0.04474	0.02503		0.04669	0.03583		0.04989	0.05922		0.05316	0.0842		0.0624	0.11403
	0.0451	0.01533		0.04509	0.02342		0.04574	0.02442		0.04767	0.037		0.0509	0.06022		0.05414	0.08433		0.06341	0.11497
	0.04612	0.01535		0.0461	0.02416		0.04672	0.02458		0.04868	0.03779		0.05189	0.06086		0.05518	0.08518		0.06441	0.1151
	0.0471	0.01539		0.04711	0.02376		0.04773	0.02549		0.04967	0.03744		0.0529	0.06094		0.05616	0.08572		0.0654	0.11486
	0.04809	0.01544		0.0481	0.02442		0.04873	0.02561		0.05068	0.03746		0.05389	0.0613		0.05714	0.08697		0.06641	0.11633
	0.0491	0.0155		0.0491	0.02411		0.04972	0.02535		0.05168	0.03811		0.05489	0.06158		0.05816	0.08758		0.06739	0.11673
	0.05009	0.01559		0.05009	0.02472		0.05072	0.02518		0.05265	0.03845		0.0559	0.06163		0.05917	0.08771		0.0684	0.11762
	0.0511	0.01566		0.0511	0.02462		0.05173	0.02603		0.05366	0.03843		0.05689	0.06219		0.06015	0.08869		0.06939	0.11872
	0.0521	0.01567		0.05209	0.02491		0.05272	0.0261		0.05468	0.03871		0.05789	0.06213		0.06115	0.08895		0.07039	0.11953
	0.05311	0.01571		0.05311	0.02503		0.05372	0.02627		0.05568	0.03866		0.05889	0.06229		0.06214	0.08985		0.0714	0.12088
	0.0541	0.01577		0.05411	0.02524		0.05473	0.02591		0.05667	0.0387		0.05988	0.06241		0.06314	0.09038		0.0724	0.12091
	0.05512	0.01579		0.05511	0.02536		0.05571	0.02673		0.05766	0.03923		0.06087	0.06259		0.06415	0.09051		0.0734	0.12219
	0.05609	0.01584		0.05609	0.02537		0.0567	0.02667		0.05866	0.04059		0.06189	0.06398		0.06514	0.0915		0.0744	0.1228
	0.05711	0.01584		0.0571	0.02569		0.05772	0.02695		0.05966	0.04049		0.06289	0.06488		0.06613	0.09171		0.07541	0.1227
	0.0581	0.01587		0.05809	0.02567		0.05871	0.02651		0.06067	0.04009		0.0639	0.06566		0.06714	0.09253		0.07639	0.12444
	0.05912	0.01588		0.0591	0.02598		0.05972	0.02694		0.06166	0.04048		0.06487	0.06601		0.06815	0.09276		0.07739	0.1246
	0.0601	0.01593		0.0601	0.0259		0.06072	0.02743		0.06268	0.04111		0.06589	0.06571		0.06912	0.09242		0.07839	0.12512
	0.06111	0.01598		0.06109	0.02646		0.06171	0.02784		0.06368	0.04115		0.06688	0.0659		0.07016	0.09315		0.07939	0.12584
	0.06211	0.01606		0.06208	0.02612		0.06271	0.02723		0.06466	0.04111		0.06788	0.06575		0.07114	0.09328		0.08039	0.12584
	0.06311	0.01609		0.06309	0.02672		0.06371	0.02738		0.06566	0.04123		0.06889	0.06617		0.07213	0.09388		0.0814	0.12657
	0.0641	0.01611		0.06409	0.02632		0.06472	0.02815		0.06666	0.04142		0.06988	0.06703		0.07314	0.09412		0.08238	0.12621
	0.0651	0.01618		0.06508	0.02709		0.0657	0.0284		0.06766	0.0414		0.07087	0.06782		0.07412	0.09409		0.08339	0.12742
	0.06609	0.01623		0.06609	0.02673		0.06668	0.02806		0.06866	0.04228		0.07188	0.06889		0.07512	0.09515		0.08441	0.12753
	0.06711	0.01635		0.06708	0.02739		0.0677	0.02781		0.06965	0.04308		0.07287	0.069		0.07612	0.09608		0.08539	0.12723
	0.06809	0.01642		0.06809	0.0271		0.0687	0.02892		0.07065	0.04291		0.07389	0.06894		0.07713	0.09733		0.08638	0.12837
	0.0691	0.01649		0.06909	0.02759		0.0697	0.02885		0.07166	0.04274		0.07487	0.06894		0.07812	0.09806		0.08738	0.12825
	0.0701	0.01652		0.07008	0.02749		0.07071	0.02864		0.07265	0.04334		0.07587	0.06886		0.07912	0.09831		0.08839	0.12874
	0.0711	0.01657		0.07107	0.02767		0.07169	0.02842		0.07365	0.04414		0.07687	0.06955		0.08014	0.09918		0.08939	0.12922
	0.07211	0.01661		0.07207	0.02784		0.07267	0.02936		0.07467	0.04402		0.07786	0.06965		0.08113	0.09925		0.09039	0.12967
	0.07309	0.01667		0.07308	0.0278		0.0737	0.02924		0.07565	0.04368		0.07889	0.06981		0.08212	0.09953		0.09139	0.13071
	0.07409	0.01667		0.07408	0.02808		0.0747	0.02961		0.07667	0.04396		0.07986	0.06998		0.08313	0.09962		0.09238	0.13076
	0.07511	0.01669		0.07506	0.0281		0.0757	0.02915		0.07764	0.04384		0.08088	0.06998		0.08412	0.09946		0.09338	0.13244
	0.07609	0.01671		0.07607	0.02837		0.07669	0.0297		0.07866	0.04417		0.08187	0.07071		0.08512	0.10013		0.09439	0.13325
	0.07709	0.01672		0.07706	0.02823		0.07768	0.02985		0.07965	0.04541		0.08288	0.07151		0.08613	0.10013		0.09539	0.13417
	0.0781	0.01681		0.07805	0.02879		0.07869	0.0302		0.08065	0.0456		0.08388	0.0727		0.08711	0.10076		0.09638	0.13627
	0.0791	0.01687		0.07906	0.02837		0.07969	0.02969		0.08168	0.04531		0.08488	0.0735		0.08812	0.10105		0.09739	0.13691
	0.08008	0.01692		0.08008	0.02902		0.08069	0.02977		0.08266	0.04547		0.08588	0.07378		0.08911	0.10114		0.09838	0.13779
	0.08109	0.01702		0.08108	0.02858		0.08169	0.03045		0.08365	0.04647		0.08688	0.0739		0.09011	0.10206		0.09938	0.13856
	0.08208	0.01703		0.08208	0.02933		0.08271	0.03073		0.08465	0.0466		0.08787	0.07335		0.0911	0.10266		0.10038	0.13903
	0.08308	0.01709		0.08309	0.02887		0.08369	0.03012		0.08565	0.04612		0.08886	0.07321		0.09212	0.10354		0.10136	0.13974
	0.08406	0.01711		0.08408	0.02953		0.08469	0.03005		0.08665	0.04645		0.08986	0.07315		0.09311	0.10397		0.1024	0.1395
	0.08508	0.01723		0.08508	0.02931		0.0857	0.03115		0.08766	0.04643		0.09085	0.07333		0.09411	0.10407		0.10341	0.14024
	0.08606	0.01732		0.08608	0.02966		0.0867	0.03093		0.08866	0.04624		0.09184	0.07441		0.09512	0.10494		0.10441	0.13997
	0.08705	0.01739		0.08709	0.02964		0.08771	0.03088		0.08965	0.04708		0.09286	0.07481		0.09611	0.10534		0.1054	0.13923
	0.08807	0.01747		0.08807	0.02999		0.08869	0.03051		0.09066	0.04816		0.09387	0.07554		0.09709	0.10642		0.1064	0.14024
	0.08907	0.01751		0.08907	0.03009		0.0897	0.03158		0.09164	0.04808		0.09486	0.07608		0.09811	0.10682		0.10738	0.13961
	0.09007	0.0176		0.09008	0.03017		0.09069	0.03142		0.09265	0.04757		0.09586	0.07642		0.0991	0.10681		0.10841	0.13989
	0.09108	0.0176		0.09107	0.03038		0.09169	0.03166		0.09365	0.04803		0.09684	0.07717		0.1001	0.10745		0.10939	0.14021
	0.09207	0.01764		0.09207	0.03038		0.09268	0.03128		0.09466	0.04896		0.09785	0.07704		0.10111	0.10751		0.11038	0.14083
	0.09308	0.0176		0.09309	0.03057		0.09369	0.03198		0.09565	0.0489		0.09885	0.07722		0.10212	0.10812		0.11138	0.1419
	0.09406	0.01762		0.09408	0.03049		0.09468	0.03194		0.09665	0.04869		0.09985	0.07724		0.10313	0.10798		0.11238	0.14203
	0.09507	0.01769		0.09506	0.03085		0.09568	0.03236		0.09766	0.04879		0.10086	0.07694		0.10413	0.10754		0.11339	0.14357
	0.09607	0.01776		0.09606	0.03049		0.09668	0.03199		0.09864	0.04873		0.10186	0.07761		0.10514	0.10811		0.11438	0.14428
	0.09707	0.01785		0.09707	0.03108		0.09767	0.03223		0.09965	0.04881		0.10285	0.07762		0.10611	0.10853		0.11538	0.14447
	0.09807	0.01791		0.09805	0.03059		0.09869	0.03281		0.10067	0.05003		0.10387	0.07837		0.10937	0.11121		0.11637	0.14647
	0.09907	0.01794		0.09908	0.03135		0.09969	0.03318		0.10164	0.05074		0.10487	0.07949		0.11268	0.11393		0.11739	0.14706
	0.10006	0.01798		0.10008	0.03078		0.10069	0.03254		0.10265	0.0503		0.10585	0.08022		0.11366	0.11376		0.11838	0.14822
	0.10106	0.01805		0.10107	0.03161		0.10168	0.03269		0.10365	0.05003		0.10685	0.081		0.11466	0.1139		0.11938	0.14933
	0.10207	0.01816		0.10207	0.03107		0.10268	0.03343		0.10467	0.05101		0.10786	0.08081		0.11567	0.11341		0.12039	0.15024
	0.10308	0.01826		0.10309	0.03179		0.10369	0.03351		0.10564	0.05114		0.10886	0.08073		0.11665	0.11281		0.12137	0.15125
	0.10409	0.01832		0.10409	0.03143		0.1047	0.03311		0.10666	0.05083		0.10987	0.08045		0.11766	0.11294		0.12238	0.15105
	0.10508	0.01836		0.10508	0.03181		0.1057	0.03278		0.10764	0.0508		0.11086	0.08028		0.11869	0.11312		0.12339	0.15237
	0.10608	0.01842		0.10608	0.03185		0.10669	0.03399		0.10865	0.05083		0.11185	0.08104		0.11966	0.11396		0.12438	0.15249
	0.10707	0.01847		0.10708	0.03202		0.10769	0.03385		0.10966	0.05075		0.11287	0.08164		0.12064	0.11477		0.12537	0.15216
	0.10808	0.01853		0.10807	0.0322		0.1087	0.03359		0.11064	0.05118		0.11385	0.08249		0.12168	0.11546		0.12637	0.15308
	0.10909	0.01858		0.10909	0.0322		0.10969	0.03334		0.11165	0.0527		0.11484	0.08315		0.12266	0.11708		0.12737	0.15264
	0.11008	0.01861		0.11008	0.03236		0.11069	0.03434		0.11265	0.05267		0.11585	0.08309		0.12366	0.11815		0.12838	0.15297
	0.11108	0.01863		0.11108	0.03234		0.11167	0.03424		0.11364	0.05196		0.11684	0.08361		0.12468	0.1197		0.12937	0.15314
	0.11206	0.01862		0.11207	0.03261		0.11268	0.03456		0.11465	0.05233		0.11785	0.08351		0.12568	0.12046		0.13036	0.15338
	0.11308	0.0187		0.11306	0.03246		0.11369	0.03404		0.11564	0.05343		0.11885	0.08381		0.12666	0.12044		0.13137	0.15378
	0.11409	0.01875		0.11407	0.03288		0.11468	0.03457		0.11665	0.05352		0.11984	0.08379		0.12767	0.12132		0.13238	0.1535
	0.1151	0.0188		0.11507	0.03252		0.11567	0.035		0.11765	0.05312		0.12084	0.08371		0.12868	0.12111		0.13338	0.15481
	0.11608	0.01887		0.11609	0.03304		0.11668	0.03529		0.11865	0.05309		0.12185	0.084		0.12966	0.12141		0.13438	0.15525
	0.11707	0.01892		0.11706	0.03265		0.11769	0.03485		0.11965	0.053		0.12286	0.08389		0.13066	0.12138		0.13537	0.15582
	0.11808	0.01895		0.11807	0.03342		0.11868	0.03482		0.12065	0.05296		0.12385	0.08426		0.13168	0.12108		0.13636	0.15775
	0.11908	0.01903		0.11906	0.03286		0.11966	0.03574		0.12164	0.05447		0.12484	0.0851		0.13265	0.12147		0.13736	0.15872
	0.12008	0.01915		0.12006	0.03364		0.12068	0.03576		0.12265	0.05522		0.12584	0.08651		0.13364	0.12137		0.13838	0.1603
	0.12107	0.01923		0.12108	0.03337		0.12167	0.03519		0.12365	0.05467		0.12684	0.08781		0.13465	0.12184		0.13936	0.16139
	0.12207	0.01931		0.12208	0.03375		0.12268	0.03504		0.12465	0.05438		0.12782	0.08787		0.13565	0.12207		0.14038	0.16228
	0.12307	0.01933		0.12309	0.03364		0.12367	0.0362		0.12563	0.05538		0.12884	0.08795		0.13664	0.12167		0.14137	0.16337
	0.12407	0.01942		0.12409	0.03371		0.12468	0.03606		0.12663	0.05652		0.12984	0.08768		0.13766	0.12249		0.14237	0.16301
	0.12508	0.01947		0.12508	0.03387		0.12567	0.03594		0.12764	0.05591		0.13082	0.08707		0.13867	0.12301		0.14338	0.16414
	0.12606	0.01954		0.12608	0.03387		0.12666	0.03541		0.12864	0.05539		0.13182	0.08719		0.13966	0.12381		0.14437	0.16406
	0.12706	0.01961		0.12709	0.03407		0.12766	0.03667		0.12964	0.05534		0.13286	0.08733		0.14067	0.125		0.14536	0.16341
	0.12805	0.01964		0.12806	0.03411		0.12866	0.03651		0.13063	0.05516		0.13383	0.08837		0.14165	0.12568		0.14636	0.1641
	0.12906	0.01963		0.12905	0.03448		0.12966	0.03672		0.13163	0.05582		0.13482	0.08936		0.14266	0.12702		0.14736	0.16351
	0.13007	0.01967		0.13007	0.03445		0.13066	0.03594		0.13263	0.05731		0.13584	0.08992		0.14367	0.1277		0.14836	0.16389
	0.13108	0.01969		0.13107	0.03478		0.13166	0.03697		0.13363	0.05739		0.13682	0.09073		0.14464	0.12837		0.14938	0.16377
	0.13208	0.01978		0.13208	0.0345		0.13266	0.03707		0.13463	0.05661		0.13784	0.09086		0.14564	0.12863		0.15035	0.16397
	0.13308	0.01984		0.13309	0.03494		0.13366	0.03733		0.13563	0.05674		0.13883	0.09126		0.14665	0.12821		0.15138	0.16489
	0.13406	0.0199		0.13407	0.0345		0.13467	0.03684		0.13663	0.058		0.13982	0.09136		0.14764	0.12846		0.15237	0.1649
	0.13507	0.01996		0.13505	0.03522		0.13565	0.03712		0.13763	0.05821		0.14083	0.09126		0.14864	0.12795		0.15336	0.16668
	0.13607	0.02003		0.13608	0.03472		0.13667	0.03755		0.13863	0.05794		0.14184	0.09158		0.14965	0.12786		0.15435	0.16721
	0.13708	0.0201		0.13707	0.03539		0.13764	0.03783		0.13962	0.05805		0.14283	0.09104		0.15063	0.12778		0.15535	0.16787
	0.13806	0.02021		0.13807	0.03493		0.13867	0.03722		0.14064	0.05758		0.14383	0.09127		0.15164	0.128		0.15636	0.16975
	0.13908	0.02031		0.13909	0.03558		0.13967	0.03708		0.14163	0.05753		0.14482	0.09165		0.15265	0.12951		0.15735	0.17035
	0.14008	0.02038		0.14006	0.03531		0.14067	0.03864		0.14263	0.05898		0.14584	0.09238		0.15366	0.13059		0.15836	0.1716
	0.14108	0.02043		0.14107	0.03556		0.14166	0.03845		0.14363	0.0604		0.14683	0.09394		0.15465	0.13224		0.15937	0.17283
	0.14207	0.02047		0.14207	0.0356		0.14267	0.0383		0.14463	0.06001		0.14783	0.09476		0.15563	0.13336		0.16035	0.17389
	0.14307	0.02056		0.14306	0.03572		0.14367	0.03786		0.14563	0.05925		0.14881	0.09559		0.15665	0.13416		0.16136	0.17519
	0.14408	0.0206		0.14406	0.03581		0.14465	0.0389		0.14662	0.05975		0.1498	0.09558		0.15763	0.13546		0.16235	0.17491
	0.14508	0.02069		0.14506	0.03593		0.14565	0.03891		0.14761	0.06056		0.15083	0.09496		0.15864	0.1359		0.16336	0.17613
	0.14607	0.02068		0.14606	0.03619		0.14666	0.03927		0.14862	0.06045		0.15183	0.09484		0.15965	0.1362		0.16435	0.17639
	0.14706	0.0207		0.14707	0.03601		0.14767	0.03852		0.14961	0.06043		0.15284	0.09458		0.16065	0.13629		0.16534	0.17599
	0.14808	0.02078		0.14807	0.03637		0.14864	0.03938		0.15062	0.0603		0.15382	0.09487		0.16163	0.13587		0.16634	0.17728
	0.14907	0.02086		0.14906	0.03601		0.14966	0.03955		0.15162	0.06006		0.15481	0.09564		0.16265	0.1364		0.16734	0.17741
	0.15007	0.02092		0.15006	0.03659		0.15064	0.03968		0.15262	0.0605		0.15581	0.09646		0.16364	0.13622		0.16833	0.17801
	0.15106	0.02098		0.15104	0.03623		0.15166	0.03908		0.15361	0.06206		0.15681	0.09778		0.16463	0.1365		0.16934	0.17847
	0.15206	0.02102		0.15204	0.03689		0.15265	0.03952		0.15461	0.06251		0.15782	0.09819		0.16565	0.13641		0.17034	0.17899
	0.15308	0.02107		0.15304	0.03619		0.15365	0.0399		0.15561	0.06157		0.15882	0.09891		0.16664	0.13603		0.17135	0.1796
	0.15407	0.02117		0.15404	0.03709		0.15464	0.04049		0.15661	0.06142		0.1598	0.09915		0.16763	0.13665		0.17235	0.1792
	0.15505	0.02127		0.15503	0.03646		0.15566	0.03991		0.15761	0.06262		0.16081	0.09933		0.16864	0.13689		0.17334	0.18055
	0.15606	0.0214		0.15604	0.03739		0.15665	0.03952		0.15862	0.0633		0.16181	0.09968		0.16964	0.13795		0.17434	0.18061
	0.15706	0.02155		0.15705	0.03687		0.15764	0.0408		0.1596	0.06351		0.16281	0.09952		0.17064	0.13905		0.17533	0.18065
	0.15804	0.02164		0.15804	0.03744		0.15865	0.04077		0.16061	0.06325		0.16382	0.09963		0.17164	0.13987		0.17635	0.1821
	0.15906	0.02168		0.15903	0.03719		0.15965	0.04054		0.16162	0.06268		0.16482	0.09946		0.17264	0.14192		0.17734	0.18232
	0.16006	0.02171		0.16003	0.03746		0.16064	0.04012		0.16261	0.06253		0.16581	0.09954		0.17362	0.14312		0.17833	0.18352
	0.16106	0.02178		0.16103	0.03754		0.16165	0.04149		0.16362	0.06383		0.1668	0.10053		0.17464	0.14414		0.17934	0.18472
	0.16207	0.02185		0.16202	0.03779		0.16265	0.04098		0.16461	0.0656		0.16779	0.10153		0.17563	0.14448		0.18035	0.18624
	0.16306	0.02184		0.16303	0.03799		0.16366	0.04155		0.16561	0.06509		0.16879	0.10311		0.17663	0.14411		0.18134	0.1879
	0.16406	0.02191		0.16404	0.03799		0.16463	0.04125		0.16662	0.06418		0.1698	0.10393		0.17763	0.14438		0.18236	0.18847
	0.16502	0.0219		0.16502	0.03811		0.16564	0.04221		0.16762	0.06458		0.1708	0.10398		0.17865	0.14441		0.18334	0.1905
	0.16605	0.02196		0.16602	0.03806		0.16665	0.04175		0.16862	0.06552		0.17181	0.10381		0.17963	0.14458		0.18435	0.19146
	0.16703	0.02205		0.16703	0.03837		0.16764	0.04217		0.16961	0.06607		0.17279	0.10305		0.18063	0.1446		0.18533	0.19146
	0.16806	0.02215		0.16802	0.03811		0.16864	0.04208		0.17061	0.06606		0.1738	0.10282		0.18164	0.14427		0.18634	0.19272
	0.16905	0.02229		0.16902	0.03861		0.16962	0.04243		0.1716	0.06595		0.1748	0.10252		0.18263	0.1452		0.18734	0.19214
	0.17005	0.02232		0.17003	0.03823		0.17063	0.04272		0.17261	0.06562		0.17579	0.10288		0.18362	0.14585		0.18834	0.19244
	0.17106	0.02236		0.17101	0.03908		0.17164	0.04348		0.1736	0.06584		0.17679	0.10432		0.18464	0.14692		0.18933	0.19215
	0.17206	0.02244		0.17201	0.03846		0.17264	0.04272		0.17461	0.06774		0.17779	0.10539		0.18563	0.14763		0.19034	0.1921
	0.17305	0.02254		0.17302	0.03941		0.17363	0.04285		0.1756	0.06823		0.17878	0.10702		0.1866	0.14797		0.19132	0.1922
	0.17406	0.02266		0.17403	0.03877		0.17462	0.04378		0.1766	0.06743		0.1798	0.10825		0.18764	0.1494		0.19233	0.19133
	0.17505	0.02279		0.17503	0.03949		0.17564	0.04396		0.17759	0.06704		0.18079	0.10826		0.18864	0.15066		0.19333	0.19243
	0.17605	0.02291		0.17602	0.03925		0.17663	0.04372		0.1786	0.06848		0.18179	0.10847		0.18962	0.15186		0.19432	0.19269
	0.17706	0.02298		0.17702	0.03979		0.17764	0.04341		0.1796	0.06945		0.1828	0.10805		0.19064	0.15281		0.19532	0.19303
	0.17806	0.02306		0.17803	0.03972		0.17864	0.04466		0.18061	0.06902		0.1838	0.10821		0.19162	0.15336		0.19633	0.195
	0.17905	0.02314		0.17903	0.03992		0.17963	0.04448		0.18162	0.06911		0.18478	0.10792		0.19261	0.15428		0.19732	0.19581
	0.18006	0.0232		0.18002	0.04019		0.18062	0.0445		0.18259	0.06899		0.18579	0.10769		0.19361	0.15476		0.19833	0.19765
	0.18106	0.02329		0.18104	0.04012		0.18163	0.04396		0.1836	0.06832		0.18678	0.10821		0.19462	0.15511		0.19933	0.19925
	0.18206	0.02322		0.18205	0.04032		0.18264	0.04539		0.1846	0.06942		0.18929	0.11022		0.1956	0.15527		0.20032	0.20117
	0.18306	0.02334		0.18304	0.04011		0.18365	0.0451		0.18559	0.07145		0.19184	0.11291		0.19663	0.15473		0.20133	0.20321
	0.18404	0.02342		0.18403	0.04046		0.18463	0.04522		0.1866	0.07125		0.19284	0.11226		0.1976	0.15538		0.20234	0.20412
	0.18505	0.02349		0.18502	0.04024		0.18563	0.04467		0.18759	0.07025		0.19383	0.11184		0.1986	0.15521		0.20332	0.20663
	0.18605	0.02361		0.18603	0.04075		0.18665	0.04569		0.1886	0.07065		0.19484	0.11141		0.19963	0.15569		0.20433	0.20781
	0.18704	0.02371		0.18702	0.04045		0.18765	0.04548		0.18959	0.07205		0.19583	0.11138		0.20062	0.15589		0.20533	0.20818
	0.18803	0.02378		0.18803	0.0414		0.18863	0.04623		0.19059	0.0727		0.19683	0.11256		0.20161	0.1561		0.20634	0.20925
	0.18903	0.02386		0.18902	0.04078		0.18963	0.04552		0.1916	0.07229		0.19786	0.11366		0.20263	0.15785		0.20735	0.20915
	0.19005	0.02393		0.19002	0.04159		0.19064	0.04593		0.1926	0.07175		0.19883	0.1151		0.20362	0.15929		0.20833	0.2098
	0.19105	0.0241		0.19105	0.04104		0.19163	0.04648		0.19359	0.07151		0.19984	0.11648		0.20462	0.16141		0.20933	0.21006
	0.19203	0.02424		0.19204	0.04194		0.19262	0.04714		0.1946	0.07188		0.20084	0.11698		0.20562	0.16299		0.21033	0.21041
	0.19304	0.02435		0.19301	0.04145		0.19363	0.04632		0.19559	0.07385		0.20184	0.1176		0.20664	0.16363		0.21134	0.21096
	0.19404	0.02448		0.19401	0.04193		0.19462	0.04593		0.19658	0.07499		0.20284	0.11747		0.20764	0.16487		0.21233	0.21061
	0.19505	0.02456		0.19501	0.0417		0.19563	0.04751		0.1976	0.07441		0.20383	0.11795		0.20861	0.1652		0.21332	0.21181
	0.19605	0.02466		0.19602	0.04204		0.19663	0.04748		0.19859	0.07392		0.20484	0.1177		0.20962	0.16536		0.21433	0.21195
	0.19705	0.02477		0.19701	0.04219		0.19762	0.04729		0.19959	0.07456		0.20585	0.11746		0.21064	0.16549		0.21534	0.21205
	0.19805	0.02486		0.19802	0.04228		0.19863	0.04664		0.2006	0.07519		0.20684	0.11759		0.21163	0.16474		0.21634	0.21292
	0.19904	0.02493		0.19901	0.04245		0.19963	0.04832		0.20159	0.07555		0.20785	0.11742		0.21264	0.16516		0.21733	0.21325
	0.20005	0.02499		0.20002	0.04246		0.20062	0.04806		0.20259	0.07551		0.20886	0.11855		0.21363	0.16502		0.21832	0.2139
	0.20106	0.02505		0.20102	0.0428		0.20162	0.0482		0.20359	0.0753		0.20985	0.11958		0.21462	0.16537		0.21932	0.21462
	0.20205	0.02514		0.20203	0.04264		0.20263	0.04758		0.20457	0.07513		0.21086	0.12118		0.21565	0.16619		0.22035	0.216
	0.20306	0.02527		0.20301	0.04316		0.20362	0.04895		0.20558	0.07602		0.21186	0.12282		0.21661	0.16658		0.22134	0.21732
	0.20404	0.02547		0.20402	0.04277		0.20464	0.04857		0.20659	0.07832		0.21286	0.12317		0.21762	0.16821		0.22233	0.21803
	0.20504	0.02556		0.20502	0.04343		0.20564	0.04956		0.2076	0.0784		0.21384	0.12322		0.21863	0.16949		0.22332	0.22055
	0.20605	0.02565		0.20601	0.04314		0.20663	0.04846		0.20861	0.07728		0.21486	0.12232		0.21964	0.17109		0.22433	0.22172
	0.20705	0.02572		0.20705	0.04396		0.20763	0.04956		0.20959	0.07716		0.21585	0.1215		0.22061	0.17243		0.22532	0.22258
	0.20806	0.02582		0.20803	0.04351		0.20863	0.04969		0.21058	0.07827		0.21685	0.12181		0.22165	0.17322		0.22631	0.22437
	0.20904	0.026		0.20903	0.04455		0.20964	0.05054		0.2116	0.07916		0.21785	0.12239		0.22262	0.17422		0.22733	0.22495
	0.21005	0.02619		0.21003	0.04402		0.21065	0.04972		0.2126	0.07961		0.21884	0.12451		0.22361	0.1747		0.2283	0.22586
	0.21106	0.02632		0.21103	0.04492		0.21163	0.05013		0.21357	0.07954		0.21986	0.12654		0.22463	0.1752		0.22932	0.22588
	0.21206	0.02645		0.21203	0.04464		0.21263	0.05112		0.21459	0.07924		0.22085	0.12827		0.22561	0.17556		0.23032	0.22602
	0.21304	0.02658		0.21302	0.04508		0.21365	0.05077		0.2156	0.07926		0.22185	0.12919		0.22661	0.17554		0.23132	0.22619
	0.21404	0.02663		0.21402	0.045		0.21464	0.05138		0.21658	0.08101		0.22285	0.12895		0.22762	0.17616		0.23232	0.22517
	0.21506	0.02679		0.21501	0.04528		0.21563	0.05067		0.21759	0.08242		0.22385	0.12914		0.22862	0.17669		0.23331	0.22596
	0.21604	0.02689		0.21602	0.04559		0.21662	0.05242		0.21858	0.08175		0.22483	0.12917		0.22961	0.17722		0.2343	0.22582
	0.21704	0.027		0.21703	0.04562		0.21764	0.05174		0.2196	0.0805		0.22585	0.12888		0.2306	0.17767		0.23531	0.22553
	0.21806	0.02709		0.21801	0.04586		0.21863	0.05248		0.22059	0.08089		0.22685	0.12898		0.23163	0.17776		0.23632	0.22691
	0.21903	0.02717		0.21902	0.04567		0.21963	0.05176		0.22159	0.08266		0.22784	0.12868		0.23263	0.17897		0.23732	0.2274
	0.22006	0.02728		0.22003	0.0463		0.22062	0.05321		0.22256	0.08465		0.22884	0.12878		0.23361	0.18015		0.23832	0.22892
	0.22104	0.02746		0.22103	0.04614		0.22163	0.05257		0.22358	0.08434		0.22982	0.12931		0.23461	0.18179		0.2393	0.23049
	0.22204	0.02762		0.22201	0.04677		0.22261	0.05347		0.22459	0.08356		0.23084	0.13088		0.2356	0.18328		0.24033	0.23267
	0.22304	0.02774		0.22301	0.04641		0.22362	0.05324		0.22558	0.08297		0.23184	0.13349		0.2366	0.18429		0.24131	0.23518
	0.22404	0.0279		0.22402	0.04723		0.22462	0.05373		0.22659	0.08352		0.23282	0.13518		0.23762	0.18605		0.24231	0.2369
	0.22503	0.02802		0.22499	0.04664		0.22562	0.05395		0.22758	0.08612		0.23383	0.13631		0.2386	0.18687		0.24331	0.24031
	0.22603	0.02813		0.22602	0.04761		0.22662	0.05504		0.22857	0.0865		0.23484	0.13621		0.2396	0.18751		0.24432	0.24245
	0.22702	0.02836		0.22701	0.04698		0.22763	0.05417		0.22957	0.08543		0.23583	0.13564		0.24062	0.18804		0.2453	0.24415
	0.22803	0.02856		0.22801	0.04813		0.22863	0.05454		0.23057	0.08514		0.23685	0.1355		0.24162	0.18754		0.24631	0.24624
	0.22903	0.02884		0.22902	0.0476		0.22961	0.05542		0.23159	0.0868		0.23784	0.1348		0.24259	0.18811		0.24732	0.24696
	0.23003	0.02898		0.23001	0.04829		0.23062	0.05547		0.23257	0.08836		0.23884	0.1354		0.24362	0.18817		0.2483	0.24792
	0.23104	0.02913		0.23101	0.04843		0.23163	0.05614		0.23356	0.08851		0.23984	0.1361		0.2446	0.1885		0.2493	0.24815
	0.23204	0.02922		0.23201	0.04867		0.23263	0.0554		0.23457	0.08835		0.24084	0.13725		0.2456	0.18913		0.25033	0.24921
	0.23303	0.02938		0.23299	0.04895		0.23362	0.05704		0.23557	0.08806		0.24183	0.13896		0.24662	0.18965		0.25131	0.24988
	0.23405	0.02957		0.23401	0.04922		0.23461	0.05662		0.23656	0.0878		0.24284	0.14024		0.24761	0.1915		0.25231	0.24962
	0.23503	0.02969		0.23499	0.04947		0.23562	0.05718		0.23758	0.08944		0.24383	0.14177		0.2486	0.193		0.2533	0.2511
	0.23604	0.02974		0.23599	0.04955		0.23662	0.05656		0.23856	0.09141		0.24483	0.14284		0.24962	0.19436		0.25432	0.25179
	0.23703	0.02988		0.237	0.05004		0.23761	0.05835		0.23957	0.09121		0.24582	0.14303		0.25062	0.19608		0.25531	0.25217
	0.23802	0.03003		0.23802	0.05005		0.23862	0.05759		0.24057	0.09032		0.24683	0.14332		0.2516	0.19705		0.25631	0.25344
	0.23904	0.03024		0.23901	0.05044		0.23962	0.05893		0.24156	0.09117		0.24783	0.14297		0.25262	0.19922		0.25731	0.25357
	0.24003	0.03046		0.24002	0.05028		0.24062	0.05801		0.24257	0.09331		0.24883	0.14278		0.25361	0.20055		0.25831	0.25451
	0.24104	0.03067		0.24103	0.05127		0.24162	0.05952		0.24357	0.09405		0.24983	0.14262		0.2546	0.20171		0.25932	0.25522
	0.24203	0.03079		0.24202	0.05077		0.24263	0.05902		0.24456	0.09368		0.25083	0.14312		0.2556	0.20252		0.26032	0.25633
	0.24304	0.03091		0.24303	0.0518		0.24361	0.06018		0.24556	0.09327		0.25184	0.14522		0.25661	0.2024		0.26129	0.25756
	0.24403	0.03114		0.24402	0.05129		0.24462	0.05975		0.24657	0.09262		0.25283	0.14738		0.2576	0.20309		0.2623	0.25839
	0.24503	0.03139		0.24502	0.0524		0.24561	0.06022		0.24755	0.09304		0.25383	0.14974		0.2586	0.20287		0.26332	0.2611
	0.24602	0.03166		0.246	0.05181		0.24661	0.06124		0.24855	0.09586		0.25483	0.15084		0.25962	0.20298		0.2643	0.26277
	0.24702	0.03185		0.247	0.05273		0.24762	0.06185		0.24956	0.0971		0.25581	0.15062		0.26061	0.20297		0.26529	0.26481
	0.24802	0.03207		0.248	0.05265		0.24861	0.0613		0.25057	0.09626		0.25682	0.15019		0.2616	0.20286		0.2663	0.26789
	0.24902	0.03219		0.249	0.0532		0.24962	0.06131		0.25158	0.09576		0.25782	0.1494		0.2626	0.20357		0.26729	0.26959
	0.25002	0.03241		0.25001	0.05332		0.25062	0.06325		0.25255	0.09705		0.25883	0.14941		0.26359	0.20431		0.26829	0.27122
	0.25101	0.03265		0.251	0.05384		0.25161	0.06264		0.25357	0.09851		0.25983	0.14976		0.26458	0.20562		0.26929	0.27178
	0.25201	0.0328		0.252	0.05409		0.2526	0.06378		0.25456	0.09945		0.26083	0.15081		0.26562	0.20745		0.2703	0.27287
	0.253	0.03294		0.25299	0.05449		0.25361	0.06241		0.25554	0.09977		0.26183	0.15303		0.26659	0.20962		0.27131	0.2732
	0.254	0.03323		0.25399	0.05479		0.25459	0.06488		0.25656	0.09911		0.26283	0.15508		0.26757	0.21303		0.27228	0.27229
	0.255	0.03339		0.25501	0.05502		0.25561	0.06413		0.25756	0.09878		0.26381	0.15752		0.26861	0.21554		0.27328	0.27317
	0.25601	0.03365		0.256	0.05519		0.25661	0.06498		0.25856	0.1004		0.26482	0.15869		0.2696	0.21737		0.27429	0.27271
	0.25701	0.03393		0.257	0.05557		0.25761	0.06436		0.25956	0.10331		0.26582	0.15912		0.27059	0.21803		0.27528	0.27253
	0.25801	0.03413		0.25799	0.05618		0.25861	0.06657		0.26058	0.10345		0.26682	0.15944		0.2716	0.21762		0.27629	0.27326
	0.25903	0.03438		0.25899	0.05599		0.25962	0.06584		0.26156	0.1024		0.26783	0.15912		0.27258	0.21786		0.27729	0.27329
	0.26002	0.03455		0.26	0.05719		0.2606	0.06708		0.26255	0.10272		0.26882	0.15952		0.27358	0.21707		0.27829	0.27413
	0.26101	0.03479		0.26101	0.05677		0.2616	0.06654		0.26355	0.10437		0.26982	0.15976		0.27459	0.21666		0.27929	0.27512
	0.262	0.03512		0.26201	0.05779		0.26261	0.06732		0.26456	0.10537		0.27081	0.16007		0.2756	0.21592		0.28028	0.27686
	0.263	0.03542		0.263	0.05758		0.2636	0.06804		0.26556	0.10594		0.27182	0.16124		0.27657	0.21523		0.28129	0.27929
	0.26401	0.0357		0.26399	0.05836		0.2646	0.06881		0.26655	0.10593		0.27282	0.16279		0.27759	0.2164		0.28228	0.28088
	0.26502	0.03601		0.265	0.05858		0.2656	0.06896		0.26755	0.10604		0.27382	0.16564		0.27857	0.21809		0.28329	0.28455
	0.266	0.03625		0.266	0.05908		0.26659	0.06918		0.26855	0.10639		0.27481	0.16761		0.27957	0.22081		0.28427	0.28726
	0.267	0.0365		0.267	0.05942		0.26758	0.07049		0.27033	0.10905		0.27581	0.16876		0.28058	0.22392		0.28527	0.28977
	0.268	0.03678		0.268	0.0596		0.26858	0.0711		0.2721	0.10849		0.27682	0.16905		0.28161	0.22721		0.28628	0.29342
	0.26899	0.03696		0.26898	0.06032		0.26958	0.07133		0.27311	0.10852		0.27782	0.16805		0.28259	0.23145		0.28726	0.2961
	0.26999	0.03735		0.26998	0.06036		0.27059	0.07025		0.27411	0.11077		0.27882	0.16773		0.28357	0.2348		0.28827	0.29915
	0.271	0.03761		0.27098	0.06093		0.27157	0.07314		0.2751	0.11301		0.27983	0.16724		0.28458	0.23772		0.28927	0.30113
	0.272	0.03781		0.27198	0.06107		0.27257	0.07225		0.2761	0.11418		0.28083	0.16759		0.28557	0.23935		0.29028	0.30343
	0.27302	0.03812		0.27297	0.06182		0.27357	0.07393		0.27709	0.11402		0.2818	0.16943		0.28656	0.2396		0.29127	0.30512
	0.274	0.03844		0.27399	0.06187		0.27457	0.07259		0.27809	0.11357		0.28282	0.17154		0.28759	0.24049		0.29228	0.30581
	0.27498	0.03872		0.27498	0.0626		0.27558	0.07501		0.27909	0.11358		0.28382	0.17412		0.28858	0.24042		0.29327	0.30729
	0.27599	0.03908		0.27598	0.06277		0.27658	0.07486		0.2801	0.11601		0.28481	0.17743		0.28957	0.24042		0.29428	0.30811
	0.27699	0.03935		0.27697	0.06355		0.27757	0.07614		0.28111	0.11842		0.28582	0.1807		0.29059	0.24033		0.29527	0.30841
	0.27799	0.03963		0.27797	0.06362		0.27858	0.07583		0.28209	0.11791		0.2868	0.18244		0.29158	0.23963		0.29628	0.30952
	0.279	0.03991		0.27897	0.06444		0.27959	0.07718		0.2831	0.11664		0.28781	0.18225		0.29257	0.24041		0.29727	0.30976
	0.28	0.04032		0.27997	0.06469		0.28058	0.07737		0.2841	0.11765		0.2888	0.18214		0.29358	0.24059		0.29828	0.31049
	0.281	0.04071		0.28099	0.06579		0.28156	0.07887		0.2851	0.12116		0.28981	0.18177		0.29458	0.24137		0.29927	0.31071
	0.28198	0.04122		0.28196	0.06563		0.28256	0.07864		0.2861	0.12335		0.29082	0.18183		0.29557	0.24263		0.30028	0.31162
	0.28298	0.04158		0.28299	0.06671		0.28355	0.0786		0.2871	0.12263		0.29179	0.18241		0.2966	0.24405		0.30127	0.3127
	0.28398	0.04199		0.28397	0.06701		0.28454	0.08002		0.2881	0.12147		0.2928	0.18292		0.29757	0.24696		0.30227	0.31272
	0.28497	0.04226		0.28496	0.06757		0.28558	0.08123		0.28911	0.12125		0.2938	0.18463		0.29857	0.24971		0.30328	0.31504
	0.28598	0.04258		0.28599	0.06824		0.28657	0.08147		0.2901	0.12349		0.29481	0.18677		0.29959	0.25288		0.30427	0.31636
	0.28697	0.0429		0.28697	0.06875		0.28756	0.08099		0.29111	0.1278		0.29582	0.18935		0.30058	0.25578		0.30525	0.31833
	0.28797	0.04333		0.28797	0.06926		0.28856	0.08372		0.2921	0.12874		0.29681	0.19148		0.30157	0.25814		0.30626	0.32212
	0.28899	0.04363		0.28897	0.06938		0.28957	0.08333		0.2931	0.12712		0.29781	0.19212		0.30258	0.26032		0.30726	0.32517
	0.28999	0.04402		0.28995	0.07067		0.29057	0.08466		0.29409	0.12574		0.2988	0.19217		0.30358	0.26092		0.30827	0.32885
	0.29097	0.04441		0.29095	0.0706		0.29155	0.08427		0.29509	0.1273		0.2998	0.19137		0.30457	0.2605		0.30927	0.33129
	0.29196	0.04479		0.29195	0.07153		0.29257	0.08665		0.29609	0.13017		0.30078	0.19081		0.30556	0.26017		0.31028	0.3345
	0.29296	0.04528		0.29296	0.07178		0.29355	0.08574		0.29711	0.13371		0.3018	0.19134		0.30657	0.25925		0.31128	0.33715
	0.29397	0.04577		0.29396	0.07279		0.29456	0.08801		0.2981	0.1344		0.30278	0.19284		0.30758	0.25947		0.31227	0.33794
	0.29497	0.04601		0.29495	0.0728		0.29556	0.08729		0.2991	0.13288		0.3038	0.19604		0.30857	0.2593		0.31326	0.34023
	0.29596	0.04647		0.29594	0.07424		0.29656	0.08941		0.3001	0.13286		0.30481	0.19937		0.3096	0.25976		0.31429	0.34119
	0.29696	0.04694		0.29694	0.0742		0.29757	0.08921		0.3011	0.13593		0.3058	0.2031		0.31057	0.26134		0.31527	0.34197
	0.29797	0.04741		0.29795	0.07569		0.29856	0.09149		0.30208	0.13923		0.30678	0.2058		0.31156	0.26344		0.31628	0.3434
	0.29897	0.04794		0.29896	0.07562		0.29957	0.09147		0.3031	0.13883		0.3078	0.20784		0.31259	0.26713		0.31726	0.34418
	0.29996	0.04859		0.29994	0.07676		0.30054	0.09255		0.30409	0.1366		0.30879	0.20968		0.31356	0.27078		0.31826	0.34538
	0.30096	0.0491		0.30095	0.07727		0.30154	0.09323		0.30509	0.13769		0.3098	0.2103		0.31456	0.27528		0.31927	0.34581
	0.30199	0.04957		0.30197	0.07799		0.30254	0.09418		0.30609	0.14098		0.31078	0.21034		0.31558	0.28019		0.32026	0.34729
	0.30297	0.05006		0.30294	0.07901		0.30355	0.09542		0.30708	0.14464		0.31181	0.21055		0.31656	0.28412		0.32128	0.34898
	0.30396	0.05038		0.30395	0.0796		0.30455	0.09533		0.3081	0.14653		0.3128	0.21041		0.31756	0.28778		0.32228	0.34998
	0.30497	0.05097		0.30497	0.0805		0.30554	0.0976		0.30909	0.14584		0.31379	0.21147		0.31858	0.28971		0.32327	0.35319
	0.30596	0.05151		0.30594	0.08115		0.30652	0.09768		0.3101	0.14523		0.3148	0.21319		0.31957	0.29115		0.32427	0.35554
	0.30695	0.0519		0.30694	0.08189		0.30754	0.09982		0.31108	0.14676		0.31579	0.21617		0.32055	0.29255		0.32526	0.35814
	0.30798	0.05247		0.30795	0.08248		0.30853	0.09866		0.31209	0.15101		0.31679	0.21977		0.32157	0.29305		0.32627	0.36205
	0.30896	0.05308		0.30894	0.08371		0.30955	0.10179		0.31311	0.1531		0.3178	0.22245		0.32256	0.29417		0.32727	0.36522
	0.30996	0.05365		0.30996	0.08387		0.31053	0.10092		0.31408	0.15169		0.31879	0.22442		0.32356	0.29465		0.32827	0.36901
	0.31096	0.05431		0.31095	0.08493		0.31154	0.10454		0.3151	0.15094		0.31978	0.22426		0.32457	0.29488		0.32927	0.37184
	0.31195	0.05485		0.31194	0.08541		0.31254	0.10283		0.3161	0.15327		0.32078	0.22348		0.32557	0.29518		0.33026	0.37572
	0.31296	0.05542		0.31294	0.08706		0.31352	0.10631		0.31709	0.15625		0.32181	0.22287		0.32655	0.29546		0.33124	0.37886
	0.31397	0.05596		0.31394	0.08682		0.31454	0.10529		0.3181	0.15834		0.32278	0.22226		0.32757	0.29762		0.33224	0.38084
	0.31496	0.05657		0.31493	0.08898		0.31588	0.1087		0.31909	0.15984		0.32379	0.2236		0.32857	0.29993		0.33324	0.38455
	0.31597	0.05732		0.31594	0.08903		0.31722	0.1091		0.3201	0.1612		0.32478	0.22647		0.32954	0.30309		0.33425	0.38648
	0.31696	0.05795		0.31694	0.09049		0.31822	0.11175		0.3211	0.16075		0.32577	0.2311		0.33056	0.30737		0.33526	0.38841
	0.31797	0.05891		0.31793	0.09121		0.31921	0.11062		0.32209	0.16324		0.32679	0.23633		0.33157	0.31165		0.33625	0.39077
	0.31896	0.0595		0.31894	0.09244		0.32023	0.11494		0.32309	0.16723		0.32777	0.24104		0.33255	0.31614		0.33726	0.39237
	0.31995	0.06008		0.31995	0.09336		0.32121	0.11338		0.3241	0.16771		0.32879	0.24489		0.33356	0.31959		0.33827	0.39445
	0.32096	0.06079		0.32093	0.09432		0.3222	0.11685		0.32508	0.16594		0.32977	0.24648		0.33456	0.32167		0.33926	0.39539
	0.32197	0.06146		0.32193	0.09562		0.3232	0.11569		0.32609	0.16786		0.33078	0.24699		0.33556	0.32301		0.34025	0.39769
	0.32296	0.0621		0.32294	0.0961		0.32421	0.1199		0.32708	0.17275		0.33177	0.24747		0.33655	0.32327		0.34124	0.3995
	0.32397	0.06283		0.32393	0.09776		0.3252	0.11843		0.32809	0.17583		0.33278	0.24779		0.33758	0.32407		0.34225	0.40001
	0.32496	0.06346		0.32493	0.09843		0.32621	0.1221		0.32909	0.17682		0.33378	0.24913		0.33856	0.32423		0.34325	0.4024
	0.32595	0.06432		0.32593	0.09952		0.32722	0.12223		0.33009	0.17707		0.33478	0.24999		0.33954	0.32455		0.34424	0.40368
	0.32695	0.06501		0.32694	0.10061		0.32821	0.12477		0.33109	0.17751		0.33576	0.25207		0.34056	0.32569		0.34526	0.40551
	0.32795	0.06594		0.32794	0.10142		0.32922	0.12514		0.33209	0.17925		0.33676	0.25543		0.34154	0.32703		0.34624	0.40843
	0.32895	0.06674		0.32893	0.10261		0.33023	0.12662		0.33307	0.18383		0.33776	0.25893		0.34255	0.32995		0.34724	0.4111
	0.32995	0.06761		0.32993	0.10358		0.33121	0.12754		0.33407	0.18636		0.33879	0.26225		0.34357	0.33316		0.34823	0.41526
	0.33094	0.06838		0.33094	0.10523		0.3322	0.12978		0.33507	0.18582		0.33978	0.26398		0.34456	0.33637		0.34925	0.41914
	0.33195	0.06917		0.33213	0.10729		0.33321	0.13201		0.33608	0.18523		0.34076	0.26467		0.34553	0.34016		0.35023	0.42421
	0.33294	0.06994		0.3333	0.10805		0.33422	0.13227		0.33708	0.1879		0.34177	0.26541		0.34655	0.34371		0.35124	0.42908
	0.33393	0.07106		0.33431	0.10934		0.33519	0.13466		0.33808	0.19254		0.34277	0.26485		0.34756	0.34789		0.35223	0.43311
	0.33495	0.07196		0.33531	0.1106		0.3362	0.13496		0.33909	0.19603		0.34379	0.26508		0.34853	0.35187		0.35323	0.43854
	0.33594	0.07306		0.33631	0.11196		0.33721	0.13868		0.34007	0.19808		0.34477	0.26571		0.34954	0.35551		0.35424	0.44252
	0.33695	0.07399		0.3373	0.11331		0.33822	0.13854		0.34108	0.19827		0.34577	0.2682		0.35054	0.35885		0.35525	0.44528
	0.33794	0.07481		0.3383	0.11481		0.33922	0.14276		0.34207	0.19839		0.34675	0.2726		0.35152	0.36114		0.35624	0.44809
	0.33894	0.0757		0.3393	0.11587		0.3402	0.14077		0.34308	0.20111		0.34776	0.27807		0.35255	0.36381		0.35722	0.44934
	0.33995	0.07671		0.34031	0.11751		0.34121	0.14478		0.34407	0.20586		0.34874	0.28497		0.35355	0.36589		0.35823	0.45045
	0.34092	0.07745		0.3413	0.11897		0.34219	0.14603		0.34506	0.20777		0.34976	0.29015		0.35453	0.36727		0.35923	0.45007
	0.34194	0.07872		0.34227	0.12083		0.3432	0.14952		0.34607	0.20723		0.35075	0.29347		0.35555	0.36931		0.36025	0.45101
	0.34295	0.07972		0.34329	0.12245		0.34418	0.14776		0.34708	0.20875		0.35174	0.29525		0.35656	0.37115		0.36124	0.45126
	0.34392	0.08064		0.3443	0.12351		0.34518	0.15266		0.34807	0.21401		0.35274	0.29615		0.35754	0.37375		0.36224	0.45095
	0.34494	0.08185		0.34529	0.12559		0.34618	0.15456		0.34907	0.21897		0.35376	0.29745		0.35853	0.3764		0.36324	0.45314
	0.34593	0.08307		0.3463	0.12674		0.34719	0.15553		0.35007	0.22042		0.35476	0.29858		0.35955	0.37927		0.36423	0.45493
	0.34692	0.08412		0.34728	0.12929		0.34818	0.15641		0.35106	0.22044		0.35576	0.30016		0.36052	0.38293		0.36524	0.45811
	0.34791	0.08534		0.34829	0.12961		0.34919	0.15966		0.35206	0.221		0.35674	0.30355		0.36154	0.38691		0.36623	0.46259
	0.34892	0.08646		0.34928	0.13168		0.35018	0.1637		0.35307	0.22316		0.35775	0.30773		0.36255	0.39228		0.36723	0.46727
	0.3499	0.0875		0.35028	0.13325		0.35118	0.16411		0.35405	0.22746		0.35875	0.31358		0.36351	0.39697		0.36824	0.47308
	0.35089	0.08868		0.35129	0.1349		0.3522	0.1656		0.35506	0.23205		0.35975	0.31846		0.36452	0.40117		0.36922	0.47862
	0.3519	0.0901		0.35229	0.13651		0.35319	0.16749		0.35605	0.23309		0.36074	0.32163		0.36554	0.40528		0.37022	0.48568
	0.3529	0.09154		0.35328	0.13828		0.35419	0.17262		0.35706	0.23263		0.36174	0.32334		0.36652	0.40755		0.37122	0.49277
	0.35391	0.09287		0.35428	0.14018		0.35518	0.17146		0.35806	0.23563		0.36274	0.32378		0.36752	0.41		0.37221	0.49891
	0.3549	0.0941		0.35528	0.14116		0.35619	0.17672		0.35907	0.24162		0.36374	0.32459		0.36855	0.41122		0.37321	0.50641
	0.3559	0.09535		0.35629	0.14387		0.35716	0.17664		0.36006	0.24738		0.36474	0.32532		0.36952	0.41198		0.37421	0.51182
	0.35691	0.09671		0.35727	0.14593		0.35819	0.18307		0.36107	0.24995		0.36575	0.3275		0.37051	0.41318		0.37523	0.51647
	0.35791	0.09795		0.35827	0.14811		0.3592	0.17978		0.36205	0.25024		0.36675	0.33113		0.37153	0.41376		0.37624	0.52071
	0.35891	0.0997		0.35925	0.14971		0.36017	0.18688		0.36307	0.2515		0.36772	0.33568		0.37254	0.41606		0.37723	0.52414
	0.35989	0.10063		0.36025	0.15243		0.36118	0.18401		0.36406	0.25585		0.36873	0.34094		0.37351	0.41843		0.37822	0.52716
	0.36091	0.10227		0.36126	0.15424		0.36218	0.19205		0.36503	0.26249		0.36973	0.34617		0.37454	0.42175		0.37922	0.52927
	0.3619	0.10386		0.36226	0.15655		0.36318	0.19229		0.36606	0.26457		0.37073	0.35131		0.37552	0.42655		0.38022	0.53201
	0.36295	0.10566		0.36327	0.15883		0.36419	0.19717		0.36706	0.26181		0.37173	0.3557		0.37652	0.43165		0.38121	0.53467
	0.36407	0.10739		0.36429	0.16156		0.36519	0.19603		0.36806	0.2608		0.37271	0.35847		0.37754	0.43836		0.38221	0.53626
	0.36507	0.10917		0.36527	0.16292		0.36618	0.20161		0.36905	0.26744		0.37374	0.36078		0.37852	0.44443		0.38322	0.54
	0.36608	0.11095		0.36628	0.16421		0.36718	0.20373		0.37004	0.27764		0.37472	0.36167		0.37949	0.45		0.38421	0.54293
	0.36709	0.11258		0.36728	0.16805		0.3682	0.20565		0.37105	0.28434		0.37575	0.36312		0.38053	0.45621		0.38521	0.5462
	0.36808	0.11405		0.36827	0.16977		0.36917	0.20864		0.37206	0.28614		0.37672	0.36593		0.38151	0.46112		0.3862	0.55032
	0.36909	0.11568		0.36928	0.17223		0.37018	0.20954		0.37305	0.28441		0.37772	0.37039		0.38252	0.46684		0.38721	0.55462
	0.37007	0.11738		0.37027	0.1743		0.37117	0.21812		0.37404	0.28461		0.37871	0.37754		0.38349	0.4714		0.38821	0.55996
	0.37106	0.11885		0.37128	0.17637		0.37217	0.21663		0.37505	0.29057		0.37971	0.3846		0.38452	0.47587		0.3892	0.56477
	0.37207	0.12117		0.37226	0.17879		0.37318	0.22275		0.37605	0.29886		0.38071	0.39142		0.38551	0.4803		0.39021	0.57173
	0.37306	0.12306		0.37326	0.1817		0.37418	0.22085		0.37703	0.301		0.38172	0.39701		0.3865	0.48408		0.39118	0.5783
	0.37407	0.12516		0.37427	0.18378		0.37516	0.22991		0.37806	0.29892		0.3827	0.39919		0.38752	0.48898		0.3922	0.58443
	0.37506	0.12674		0.37527	0.18749		0.37617	0.22823		0.37905	0.30001		0.38372	0.40018		0.38851	0.49328		0.39318	0.59235
	0.37609	0.12869		0.37627	0.18839		0.37718	0.23612		0.38005	0.30596		0.38471	0.39987		0.38949	0.49706		0.39421	0.59894
	0.37708	0.13059		0.37727	0.19423		0.37818	0.2352		0.38101	0.31599		0.38571	0.40042		0.39052	0.50169		0.3952	0.60474
	0.37808	0.13229		0.37828	0.19405		0.37917	0.24197		0.38204	0.32404		0.38672	0.40316		0.39151	0.5058		0.3962	0.61044
	0.37906	0.13461		0.37927	0.19936		0.38015	0.24282		0.38304	0.32415		0.38772	0.40738		0.39251	0.51113		0.3972	0.61468
	0.38005	0.13664		0.38026	0.2014		0.38116	0.2494		0.38402	0.32396		0.38872	0.41332		0.39352	0.51649		0.3982	0.61856
	0.38105	0.13858		0.38126	0.20533		0.38216	0.24815		0.38505	0.32846		0.3897	0.41939		0.39449	0.52157		0.39919	0.62061
	0.38206	0.1415		0.38225	0.20656		0.38315	0.25435		0.38602	0.33619		0.39069	0.42606		0.39549	0.52671		0.4002	0.62323
	0.38306	0.14342		0.38325	0.21083		0.38415	0.25933		0.38702	0.341		0.39172	0.43355		0.3965	0.53078		0.40118	0.62524
	0.38407	0.1457		0.38424	0.21316		0.38515	0.26291		0.38803	0.33855		0.3927	0.44068		0.39749	0.53501		0.40219	0.6266
	0.38506	0.14816		0.38525	0.2169		0.38616	0.26458		0.38902	0.3353		0.3937	0.44652		0.3985	0.53833		0.40319	0.62998
	0.38606	0.1499		0.38627	0.21916		0.38715	0.26886		0.39002	0.33971		0.39471	0.44987		0.39951	0.54052		0.40418	0.63281
	0.38707	0.15212		0.38725	0.22326		0.38816	0.2753		0.39102	0.35108		0.3957	0.45221		0.40049	0.54261		0.40519	0.63674
	0.38807	0.15468		0.38825	0.22569		0.38917	0.27503		0.39201	0.36549		0.39671	0.45469		0.40148	0.54425		0.4062	0.6421
	0.38906	0.15694		0.38926	0.22827		0.39016	0.28197		0.39301	0.37144		0.39771	0.45773		0.40251	0.54694		0.40718	0.64852
	0.39004	0.15992		0.39025	0.23361		0.39116	0.28234		0.39401	0.37009		0.3987	0.4633		0.4035	0.54982		0.40817	0.65659
	0.39105	0.16262		0.39124	0.23508		0.39215	0.29389		0.39501	0.37096		0.3997	0.471		0.40447	0.5535		0.40918	0.66432
	0.39206	0.16522		0.39224	0.24035		0.39316	0.29162		0.39602	0.37938		0.4007	0.48049		0.40549	0.55898		0.41018	0.67422
	0.39305	0.16773		0.39325	0.24168		0.39417	0.30126		0.39701	0.39056		0.40169	0.48986		0.40649	0.56554		0.41118	0.68412
	0.39404	0.1703		0.39425	0.24878		0.39517	0.29838		0.39801	0.39236		0.40269	0.49615		0.40749	0.57444		0.41217	0.69367
	0.39505	0.17293		0.39526	0.24884		0.39616	0.30977		0.39902	0.38878		0.40368	0.49967		0.40846	0.58393		0.41319	0.70469
	0.39605	0.17592		0.39624	0.25538		0.39716	0.30905		0.40002	0.3893		0.40469	0.501		0.40949	0.59461		0.41418	0.71431
	0.39705	0.1785		0.39725	0.2582		0.39816	0.32044		0.401	0.39911		0.40567	0.50211		0.41048	0.60602		0.41519	0.72338
	0.39803	0.18103		0.39825	0.26279		0.39915	0.31462		0.402	0.41151		0.40668	0.50331		0.41146	0.61658		0.41619	0.73215
	0.39904	0.18426		0.39923	0.26677		0.40015	0.32743		0.40301	0.41859		0.40768	0.50627		0.41248	0.6277		0.41717	0.74
	0.40005	0.18773		0.40024	0.27149		0.40115	0.33012		0.404	0.42062		0.40867	0.51076		0.41347	0.6365		0.41818	0.74756
	0.40105	0.19056		0.40123	0.27431		0.40214	0.33618		0.40501	0.42214		0.40969	0.51727		0.41447	0.64352		0.41918	0.75323
	0.40203	0.19381		0.40224	0.27913		0.40315	0.33882		0.40601	0.42619		0.41069	0.52631		0.41548	0.65017		0.42016	0.75893
	0.40305	0.1967		0.40324	0.28264		0.40415	0.34509		0.407	0.43617		0.41167	0.53718		0.41649	0.65468		0.42117	0.76352
	0.40404	0.1998		0.40424	0.28511		0.40515	0.34854		0.40802	0.44662		0.41267	0.54752		0.41746	0.65909		0.42216	0.76663
	0.40504	0.20265		0.40523	0.2924		0.40616	0.35537		0.409	0.44927		0.41367	0.55734		0.41849	0.66253		0.42316	0.77135
	0.40605	0.20637		0.40624	0.29306		0.40715	0.35933		0.41	0.44845		0.41467	0.56484		0.41947	0.66599		0.42416	0.77504
	0.40705	0.20985		0.40722	0.30129		0.40815	0.35891		0.411	0.45464		0.41568	0.57044		0.42046	0.66999		0.42516	0.77884
	0.40804	0.2137		0.40823	0.30409		0.40914	0.37416		0.412	0.46655		0.41669	0.57485		0.42148	0.67439		0.42615	0.78343
	0.40903	0.21727		0.40921	0.30991		0.41014	0.37507		0.413	0.47881		0.4177	0.57836		0.42247	0.68015		0.42715	0.78833
	0.41004	0.22086		0.41022	0.31081		0.41113	0.38444		0.41401	0.4862		0.41867	0.58319		0.42346	0.68709		0.42815	0.7945
	0.41104	0.22413		0.41122	0.31981		0.41215	0.38268		0.41499	0.48643		0.41968	0.58872		0.42447	0.6954		0.42915	0.80033
	0.41206	0.22781		0.41222	0.32177		0.41313	0.39703		0.416	0.48594		0.42068	0.59665		0.42547	0.70527		0.43014	0.80856
	0.41303	0.23159		0.4132	0.32964		0.41414	0.39647		0.417	0.4934		0.42169	0.60616		0.42645	0.71486		0.43114	0.81745
	0.41405	0.23533		0.41422	0.3335		0.41515	0.40603		0.41799	0.50803		0.42266	0.61586		0.42747	0.72536		0.43214	0.82632
	0.41505	0.2387		0.41522	0.34043		0.41614	0.40437		0.41898	0.51608		0.42366	0.62528		0.42845	0.73446		0.43313	0.83785
	0.41603	0.24296		0.41621	0.34332		0.41714	0.42002		0.41998	0.51306		0.42467	0.63178		0.42942	0.74214		0.43413	0.8488
	0.41704	0.247		0.41722	0.3511		0.41814	0.42497		0.42099	0.51162		0.42566	0.63543		0.43048	0.74916		0.43514	0.86007
	0.41804	0.25124		0.41822	0.35545		0.41914	0.4297		0.42199	0.52032		0.42667	0.63713		0.43144	0.75356		0.43614	0.87161
	0.41903	0.25569		0.4192	0.35979		0.42014	0.42862		0.42296	0.5371		0.42766	0.63775		0.43245	0.75797		0.43714	0.88267
	0.42005	0.2603		0.42022	0.36634		0.42114	0.44022		0.42397	0.54982		0.42865	0.64129		0.43343	0.76149		0.43813	0.89301
	0.42106	0.26441		0.42121	0.37027		0.42212	0.45069		0.42496	0.55704		0.42966	0.64812		0.43446	0.76485		0.43912	0.90205
	0.42204	0.26796		0.42219	0.37818		0.42312	0.45608		0.42597	0.56151		0.43065	0.65869		0.43544	0.76989		0.44012	0.91065
	0.42303	0.27223		0.4232	0.38037		0.42412	0.46027		0.42698	0.56674		0.43165	0.67184		0.43645	0.7759		0.44112	0.91748
	0.42403	0.27701		0.4242	0.3885		0.42512	0.46046		0.42797	0.57885		0.43263	0.6854		0.43748	0.78479		0.44213	0.92232
	0.42503	0.28112		0.42522	0.39048		0.42611	0.47914		0.42895	0.59122		0.43366	0.69909		0.43845	0.79469		0.44313	0.92754
	0.42603	0.28527		0.42621	0.40071		0.42712	0.47959		0.42996	0.59455		0.43464	0.71063		0.43944	0.80532		0.44412	0.93151
	0.42705	0.29013		0.4272	0.40115		0.42812	0.48946		0.43096	0.59012		0.43564	0.72075		0.44045	0.81766		0.44512	0.93518
	0.42804	0.29574		0.4282	0.41345		0.42911	0.48989		0.43195	0.59003		0.43666	0.72832		0.44144	0.82992		0.44613	0.93967
	0.42902	0.30049		0.42918	0.41692		0.43009	0.50661		0.43296	0.60193		0.43766	0.73406		0.44244	0.84371		0.44714	0.94432
	0.43003	0.30546		0.43018	0.42633		0.43111	0.50792		0.43396	0.62222		0.43864	0.73962		0.44344	0.85743		0.44812	0.95086
	0.43101	0.31006		0.43118	0.42907		0.43211	0.52239		0.43496	0.63953		0.43964	0.74496		0.44444	0.86968		0.44912	0.95805
	0.43202	0.31451		0.43218	0.44073		0.4331	0.51454		0.43595	0.64475		0.44063	0.75203		0.44543	0.8811		0.45012	0.96856
	0.43303	0.31952		0.4332	0.44144		0.4341	0.53755		0.43694	0.6451		0.44165	0.76221		0.44644	0.89096		0.45111	0.98013
	0.43403	0.32573		0.43418	0.45348		0.43509	0.53736		0.43796	0.65312		0.44263	0.77467		0.44743	0.90015		0.45211	0.99191
	0.43501	0.33119		0.4352	0.45774		0.43611	0.55435		0.43894	0.6714		0.44363	0.78896		0.44842	0.90788		0.4531	1.00547
	0.43602	0.33705		0.4362	0.46532		0.4371	0.55025		0.43996	0.68523		0.44463	0.80058		0.44943	0.91488		0.45411	1.01872
	0.43701	0.34201		0.43718	0.47352		0.43809	0.56542		0.44095	0.68417		0.44563	0.80831		0.45042	0.92287		0.45512	1.03274
	0.43801	0.34784		0.43819	0.47962		0.4391	0.57561		0.44195	0.68143		0.44663	0.81184		0.45142	0.93031		0.4561	1.04722
	0.43902	0.35292		0.43918	0.48928		0.44009	0.58135		0.44294	0.68895		0.44763	0.81329		0.45243	0.93932		0.4571	1.06181
	0.44	0.35854		0.4402	0.49279		0.44109	0.58232		0.44395	0.70466		0.44862	0.81602		0.45342	0.94836		0.45814	1.07681
	0.44101	0.36412		0.44117	0.50232		0.44209	0.59087		0.44495	0.72305		0.44961	0.82179		0.45443	0.95852		0.4591	1.08935
	0.442	0.36917		0.44217	0.50669		0.44307	0.61402		0.44593	0.73545		0.45062	0.83331		0.45542	0.97163		0.46313	1.13967
	0.443	0.37622		0.44317	0.51672		0.44408	0.61461		0.44695	0.73664		0.45161	0.84961		0.45643	0.98513		0.46722	1.18876
	0.44402	0.38232		0.44419	0.51997		0.44507	0.62467		0.44793	0.73963		0.45261	0.8677		0.45739	1.00013		0.46822	1.20086
	0.44501	0.38973		0.44518	0.53572		0.44609	0.62518		0.44894	0.75711		0.45362	0.88578		0.45842	1.01517		0.46922	1.21193
	0.446	0.39593		0.44618	0.533		0.44707	0.65138		0.44994	0.77621		0.45461	0.90081		0.45941	1.02904		0.47021	1.22397
	0.44699	0.40112		0.44719	0.54953		0.44807	0.64472		0.45094	0.77922		0.45562	0.91365		0.46042	1.04277		0.47122	1.23645
	0.448	0.40709		0.44817	0.55311		0.44907	0.66451		0.45196	0.77052		0.4566	0.92325		0.46141	1.05345		0.47221	1.24835
	0.449	0.4151		0.44916	0.56645		0.45007	0.65534		0.45293	0.7697		0.4576	0.92946		0.46241	1.0617		0.47321	1.26334
	0.44999	0.41979		0.45018	0.56708		0.45108	0.68471		0.45392	0.7875		0.45862	0.93537		0.4634	1.0669		0.47422	1.27788
	0.45099	0.42645		0.45118	0.58273		0.45206	0.68389		0.45493	0.81497		0.45961	0.94051		0.46439	1.07004		0.47521	1.29341
	0.452	0.43515		0.45218	0.59309		0.45305	0.70535		0.45592	0.83406		0.4606	0.94773		0.46541	1.0739		0.4762	1.31014
	0.45299	0.4431		0.45317	0.59776		0.45407	0.69622		0.45692	0.84275		0.46161	0.95798		0.4664	1.07837		0.47722	1.327
	0.454	0.44966		0.45415	0.60368		0.45506	0.71524		0.45791	0.85101		0.4626	0.97195		0.46738	1.08616		0.47822	1.34354
	0.455	0.45671		0.45518	0.61703		0.45607	0.725		0.4589	0.8637		0.46358	0.99021		0.47073	1.13421		0.47919	1.35791
	0.45601	0.46481		0.45617	0.62272		0.45706	0.73741		0.45991	0.88471		0.4646	1.0094		0.47402	1.18955		0.48022	1.37233
	0.457	0.4712		0.45715	0.63144		0.45807	0.73735		0.46092	0.89709		0.4656	1.02811		0.47502	1.20931		0.4812	1.38437
	0.458	0.47768		0.45816	0.64202		0.45905	0.75018		0.46191	0.89106		0.4666	1.04311		0.47603	1.22799		0.4822	1.39391
	0.45899	0.48389		0.45915	0.64671		0.46006	0.77638		0.4629	0.88063		0.4676	1.05053		0.47703	1.24493		0.48321	1.40456
	0.45998	0.49116		0.46015	0.66287		0.46106	0.78155		0.46392	0.88615		0.4686	1.05264		0.47801	1.2615		0.48421	1.41295
	0.46098	0.49907		0.46115	0.66408		0.46204	0.78426		0.46491	0.91267		0.46958	1.05403		0.47902	1.27617		0.48521	1.42134
	0.46198	0.50637		0.46212	0.68093		0.46306	0.78618		0.4659	0.94492		0.47058	1.06017		0.48001	1.28922		0.48621	1.42942
	0.46298	0.51702		0.46313	0.68383		0.46404	0.81623		0.46692	0.96506		0.47159	1.07228		0.48101	1.30032		0.4872	1.43847
	0.46398	0.52308		0.46413	0.70134		0.46503	0.82331		0.46789	0.96768		0.47413	1.12614		0.48203	1.31033		0.48821	1.44894
	0.46499	0.53154		0.46514	0.70438		0.46606	0.84323		0.46891	0.96872		0.4767	1.18774		0.48301	1.32126		0.4892	1.45955
	0.46597	0.5391		0.46613	0.7223		0.46705	0.83025		0.46992	0.98937		0.4777	1.20641		0.484	1.33346		0.4902	1.47365
	0.46696	0.5483		0.46713	0.7223		0.46803	0.87024		0.47092	1.01623		0.47871	1.21938		0.485	1.34845		0.4912	1.4893
	0.46796	0.55497		0.46813	0.74402		0.46904	0.86277		0.4719	1.02193		0.4797	1.2255		0.48603	1.36636		0.4922	1.50673
	0.46897	0.56565		0.46913	0.75167		0.47005	0.88426		0.47291	1.01277		0.48072	1.22897		0.487	1.38619		0.49322	1.52814
	0.46998	0.57511		0.47013	0.76311		0.47104	0.87813		0.47392	1.01317		0.4817	1.23384		0.488	1.40981		0.49422	1.551
	0.47097	0.58462		0.47113	0.77243		0.47204	0.90791		0.47491	1.0354		0.48271	1.24252		0.48903	1.43537		0.4952	1.57599
	0.47196	0.59377		0.47212	0.78402		0.47304	0.91817		0.4759	1.07085		0.48371	1.25746		0.49002	1.46118		0.4962	1.60295
	0.47295	0.60296		0.47311	0.79649		0.47404	0.94018		0.47769	1.10527		0.48472	1.27913		0.491	1.48511		0.49719	1.63068
	0.47394	0.61111		0.47412	0.80141		0.47503	0.93293		0.47953	1.12759		0.48571	1.30612		0.49202	1.50596		0.49819	1.6592
	0.47498	0.61933		0.47511	0.81967		0.47602	0.95235		0.48054	1.14661		0.48671	1.3321		0.493	1.52329		0.4992	1.6859
	0.47596	0.62713		0.47611	0.82024		0.47703	0.96961		0.48152	1.16873		0.48772	1.3527		0.49401	1.53664		0.50019	1.71277
	0.47695	0.6371		0.47712	0.84415		0.47803	0.98548		0.48254	1.17645		0.48871	1.36758		0.49502	1.54823		0.50118	1.73791
	0.47796	0.6471		0.47811	0.84893		0.47902	0.99051		0.48354	1.17053		0.48969	1.3774		0.49602	1.55779		0.50218	1.76072
	0.47893	0.65736		0.47911	0.8633		0.48004	0.99807		0.48453	1.17708		0.49072	1.38572		0.49699	1.5666		0.50319	1.78368
	0.47995	0.66884		0.48012	0.86362		0.48102	1.03216		0.48554	1.20276		0.49171	1.39495		0.49802	1.57649		0.50418	1.80383
	0.48095	0.67596		0.4811	0.89233		0.48203	1.03485		0.48653	1.23479		0.49268	1.40845		0.49901	1.58705		0.50519	1.82283
	0.48195	0.6883		0.48213	0.89158		0.48302	1.05041		0.48752	1.2595		0.49371	1.42729		0.5	1.60125		0.50619	1.84054
	0.48295	0.6973		0.48311	0.91831		0.48403	1.04272		0.48853	1.27647		0.49471	1.45058		0.50102	1.61972		0.50718	1.85757
	0.48394	0.7096		0.48412	0.9217		0.48502	1.08846		0.48953	1.28696		0.49571	1.47722		0.50198	1.6411		0.50817	1.87429
	0.48496	0.71919		0.48512	0.9426		0.48636	1.10029		0.49054	1.2992		0.49669	1.50306		0.50298	1.66688		0.50918	1.89055
	0.48595	0.73066		0.48612	0.94775		0.48776	1.11232		0.49152	1.32511		0.49771	1.52671		0.50401	1.69541		0.51018	1.90834
	0.48695	0.74433		0.48712	0.96341		0.48878	1.13037		0.49252	1.34993		0.49868	1.54873		0.505	1.72401		0.5112	1.92655
	0.48795	0.75336		0.48813	0.9738		0.48975	1.15922		0.49351	1.35105		0.4997	1.56765		0.506	1.75225		0.5122	1.94546
	0.48894	0.76539		0.48912	0.98885		0.49075	1.17204		0.49454	1.34417		0.5007	1.58371		0.50701	1.77928		0.51319	1.96693
	0.48993	0.77888		0.49012	1.00386		0.49176	1.18186		0.49553	1.35336		0.5017	1.5989		0.50798	1.8049		0.51419	1.9892
	0.49094	0.79149		0.49112	1.00971		0.49276	1.1861		0.49653	1.38558		0.50269	1.61401		0.50899	1.82929		0.51519	2.01377
	0.49194	0.79949		0.49212	1.03333		0.49377	1.22373		0.49754	1.42866		0.50369	1.63276		0.50999	1.85361		0.51619	2.04024
	0.49294	0.81303		0.49312	1.03184		0.49477	1.23215		0.4985	1.45595		0.5047	1.65485		0.51099	1.87618		0.5172	2.06854
	0.49394	0.82419		0.49411	1.06209		0.49577	1.26553		0.49954	1.46614		0.5057	1.68225		0.51201	1.89571		0.51817	2.09799
	0.49493	0.83565		0.49511	1.06836		0.49675	1.25023		0.50054	1.47562		0.50669	1.71176		0.513	1.91468		0.51919	2.12673
	0.49592	0.84837		0.49629	1.09559		0.49775	1.29174		0.50151	1.49558		0.50768	1.73942		0.51402	1.93368		0.5202	2.15638
	0.49693	0.86082		0.49754	1.11158		0.49876	1.29646		0.50253	1.52605		0.50866	1.76235		0.51499	1.953		0.52119	2.18422
	0.49793	0.87471		0.49853	1.1326		0.49976	1.3383		0.50353	1.55106		0.50968	1.77847		0.51598	1.9736		0.52219	2.21019
	0.49894	0.89165		0.49953	1.13965		0.50075	1.31004		0.50452	1.55209		0.5107	1.7884		0.517	1.9958		0.52319	2.23582
	0.49994	0.90392		0.50053	1.16757		0.50176	1.36047		0.50554	1.54916		0.5117	1.79478		0.51799	2.02003		0.5242	2.25864
	0.50094	0.91563		0.50152	1.16987		0.50275	1.37586		0.50652	1.56745		0.51269	1.80243		0.51899	2.04609		0.52518	2.27854
	0.50191	0.92751		0.50252	1.19658		0.50374	1.38761		0.50753	1.60425		0.51371	1.81671		0.52002	2.07552		0.52617	2.29559
	0.50292	0.94342		0.50352	1.20279		0.50475	1.39159		0.50851	1.64813		0.51472	1.8405		0.52101	2.10498		0.52717	2.3105
	0.50394	0.9584		0.50452	1.23027		0.50574	1.42404		0.50953	1.67793		0.5157	1.87339		0.52202	2.13326		0.52817	2.32506
	0.50494	0.97254		0.50554	1.23155		0.50674	1.45078		0.51051	1.6854		0.5167	1.91151		0.52301	2.16266		0.5292	2.33887
	0.50594	0.9861		0.50651	1.26356		0.50772	1.47457		0.51151	1.69634		0.51768	1.94994		0.524	2.19006		0.53017	2.35502
	0.50693	1.00439		0.50751	1.26889		0.50873	1.47032		0.51253	1.72356		0.51869	1.98574		0.52497	2.2164		0.53119	2.37358
	0.50793	1.02316		0.5085	1.29478		0.50975	1.4809		0.51354	1.75709		0.51971	2.01756		0.526	2.24113		0.53217	2.39428
	0.50894	1.03387		0.50952	1.29896		0.51073	1.5306		0.51453	1.7737		0.52069	2.04287		0.52699	2.26154		0.53318	2.42003
	0.50991	1.04654		0.51051	1.32653		0.51174	1.54057		0.51553	1.77303		0.5217	2.06068		0.52799	2.27987		0.53417	2.44834
	0.51091	1.0624		0.51151	1.34051		0.51273	1.563		0.51653	1.78456		0.52269	2.07804		0.529	2.2962		0.53518	2.47988
	0.51199	1.07919		0.51251	1.35957		0.51374	1.55709		0.51751	1.81688		0.52369	2.09751		0.52998	2.31145		0.53618	2.51454
	0.51317	1.10057		0.51352	1.37993		0.51475	1.61564		0.51852	1.85584		0.5247	2.11888		0.53099	2.32767		0.53717	2.55218
	0.51416	1.11605		0.51454	1.39001		0.51573	1.6199		0.51953	1.88976		0.52569	2.1453		0.532	2.34801		0.53818	2.59177
	0.51516	1.12533		0.51551	1.41895		0.51673	1.64661		0.52054	1.91347		0.52669	2.17669		0.53301	2.37269		0.53919	2.63177
	0.51617	1.14611		0.51653	1.42078		0.51772	1.62345		0.52151	1.9315		0.52769	2.21151		0.53398	2.40093		0.54017	2.67342
	0.51714	1.16248		0.51751	1.45708		0.51874	1.67412		0.5225	1.9573		0.52868	2.24468		0.535	2.43463		0.54119	2.71438
	0.51814	1.18163		0.51854	1.44811		0.51974	1.70076		0.5235	1.9916		0.5297	2.27038		0.536	2.47135		0.54217	2.75267
	0.51913	1.19635		0.51953	1.4945		0.52073	1.74301		0.52451	2.01672		0.5307	2.28821		0.537	2.50874		0.54316	2.79156
	0.52013	1.21403		0.52052	1.48272		0.52173	1.71081		0.5255	2.02149		0.5317	2.29972		0.53796	2.54718		0.54417	2.82713
	0.52113	1.23036		0.52152	1.52362		0.52274	1.75833		0.5265	2.0148		0.5327	2.30801		0.539	2.58555		0.54517	2.86082
	0.52214	1.24507		0.52252	1.52351		0.52374	1.77837		0.52751	2.03319		0.53369	2.31856		0.53998	2.62304		0.54618	2.8914
	0.52314	1.26231		0.52352	1.56039		0.52472	1.81343		0.52851	2.08419		0.5347	2.3349		0.54098	2.66061		0.54718	2.92058
	0.52413	1.27972		0.52449	1.56665		0.52573	1.82274		0.52952	2.13621		0.53568	2.36097		0.54199	2.6974		0.54817	2.94748
	0.52512	1.29701		0.52552	1.60938		0.52673	1.8297		0.53052	2.16296		0.53669	2.39641		0.54299	2.73006		0.54917	2.97112
	0.52612	1.31775		0.52652	1.60375		0.52772	1.87418		0.53152	2.16704		0.53768	2.43906		0.54399	2.7574		0.55018	2.99452
	0.52711	1.33755		0.5275	1.64278		0.52874	1.88786		0.53252	2.18219		0.5387	2.48508		0.545	2.78018		0.55117	3.0156
	0.52811	1.35602		0.52852	1.66264		0.52973	1.91653		0.53352	2.22512		0.53967	2.529		0.54598	2.79881		0.55217	3.03531
	0.52912	1.37265		0.52952	1.67731		0.53073	1.90436		0.53451	2.27552		0.54068	2.56926		0.54697	2.81513		0.55319	3.05624
	0.5301	1.38667		0.5305	1.69249		0.53172	1.95537		0.5355	2.28883		0.54168	2.59987		0.548	2.83343		0.55417	3.07756
	0.53111	1.40622		0.5315	1.70884		0.53274	1.95384		0.5365	2.26457		0.54269	2.61752		0.54897	2.8528		0.55517	3.10052
	0.53213	1.42075		0.53251	1.73075		0.53372	2.00438		0.53749	2.25689		0.5437	2.62861		0.54998	2.87632		0.55616	3.12627
	0.53311	1.4392		0.53351	1.73626		0.53474	1.97947		0.53849	2.29073		0.5447	2.63859		0.55099	2.90428		0.55715	3.15492
	0.53412	1.45759		0.53452	1.77055		0.53573	2.03657		0.5395	2.35308		0.54568	2.65464		0.55198	2.93295		0.55818	3.18669
	0.53512	1.4836		0.53551	1.77047		0.53672	2.05055		0.54049	2.41143		0.54667	2.68013		0.55297	2.96534		0.55917	3.21927
	0.53612	1.49511		0.53651	1.81547		0.53772	2.10058		0.54149	2.43004		0.54768	2.71745		0.554	2.99899		0.56018	3.25578
	0.53711	1.51563		0.5375	1.79573		0.53874	2.06326		0.54251	2.43064		0.54868	2.76181		0.55498	3.03193		0.56117	3.29143
	0.53811	1.53487		0.53852	1.85487		0.53975	2.11939		0.54349	2.45013		0.54967	2.8049		0.55596	3.06211		0.56216	3.32633
	0.53911	1.55005		0.53952	1.84106		0.54072	2.14533		0.5445	2.49674		0.55067	2.84111		0.55698	3.08902		0.56317	3.36237
	0.54011	1.56916		0.54051	1.88483		0.54172	2.1776		0.5455	2.53427		0.55168	2.8642		0.55798	3.111		0.56416	3.3961
	0.5411	1.58626		0.5415	1.88504		0.54272	2.15527		0.5465	2.54152		0.55269	2.87473		0.55895	3.12852		0.56517	3.42804
	0.54211	1.60448		0.54251	1.92029		0.54373	2.20232		0.5475	2.53189		0.55369	2.8799		0.55996	3.14431		0.56615	3.45731
	0.5431	1.6258		0.54351	1.91398		0.54473	2.23864		0.54849	2.54515		0.55468	2.88677		0.56099	3.15926		0.56715	3.48329
	0.54411	1.64442		0.54451	1.95348		0.54572	2.2571		0.54948	2.59253		0.55567	2.90289		0.56196	3.1726		0.56815	3.50651
	0.5451	1.65973		0.54552	1.96809		0.54672	2.25574		0.5505	2.64543		0.55667	2.93128		0.56295	3.18956		0.56915	3.52623
	0.54609	1.67873		0.54652	1.99526		0.54771	2.24509		0.55147	2.66594		0.55767	2.96875		0.56399	3.21157		0.57015	3.54497
	0.5471	1.69158		0.54751	2.00083		0.54872	2.32636		0.55249	2.6696		0.55866	3.01167		0.56496	3.23923		0.57116	3.56163
	0.54809	1.709		0.54851	2.03045		0.5497	2.3264		0.55349	2.68473		0.55968	3.05672		0.56594	3.2716		0.57218	3.5773
	0.54908	1.71559		0.5495	2.0577		0.55069	2.35312		0.55447	2.72668		0.56068	3.10174		0.56698	3.30975		0.57317	3.59482
	0.5501	1.72693		0.55051	2.03655		0.55171	2.31425		0.55548	2.78273		0.56167	3.14241		0.56798	3.35104		0.57417	3.61373
	0.55109	1.74526		0.55151	2.07431		0.55271	2.40977		0.55648	2.82092		0.56268	3.1755		0.56894	3.39442		0.57515	3.63588
	0.55209	1.76744		0.55249	2.07842		0.55371	2.40013		0.55749	2.81781		0.56369	3.19908		0.56997	3.44138		0.57614	3.66089
	0.55311	1.78374		0.5535	2.10252		0.5547	2.44504		0.55848	2.8019		0.56467	3.2155		0.57097	3.4869		0.57716	3.68995
	0.5541	1.79968		0.5545	2.11308		0.5557	2.39957		0.55946	2.81773		0.56567	3.23243		0.57194	3.52952		0.57814	3.72299
	0.5551	1.81579		0.55549	2.15347		0.55669	2.46773		0.56048	2.8637		0.56665	3.25151		0.57297	3.5721		0.57915	3.7581
	0.55609	1.83195		0.55647	2.13964		0.5577	2.46294		0.56147	2.91083		0.56767	3.27571		0.57395	3.60871		0.58014	3.79725
	0.55708	1.85624		0.5575	2.19437		0.5587	2.51542		0.56248	2.93785		0.56866	3.30664		0.57492	3.6403		0.58114	3.83833
	0.55808	1.86676		0.55848	2.17292		0.55971	2.4957		0.56346	2.94195		0.56967	3.34246		0.57596	3.66552		0.58213	3.88016
	0.55907	1.87692		0.55949	2.20365		0.56069	2.51714		0.56447	2.96011		0.57067	3.38125		0.57697	3.68444		0.58315	3.92305
	0.56009	1.89946		0.56049	2.21568		0.56169	2.57113		0.56549	3.0033		0.57166	3.4162		0.57794	3.70099		0.58414	3.96435
	0.56109	1.90654		0.56148	2.2461		0.5627	2.59708		0.56646	3.03565		0.57266	3.44113		0.57897	3.71747		0.58513	4.00403
	0.56209	1.92245		0.56248	2.25058		0.56372	2.57571		0.56748	3.03614		0.57366	3.45479		0.57993	3.7349		0.58612	4.04174
	0.56308	1.94997		0.56349	2.27234		0.5647	2.58101		0.56847	3.02458		0.57467	3.46156		0.58093	3.75475		0.58714	4.07891
	0.56409	1.95832		0.56448	2.28803		0.5657	2.63195		0.56948	3.03819		0.57564	3.46829		0.58195	3.77847		0.58812	4.11406
	0.56507	1.96369		0.56549	2.29162		0.56671	2.65459		0.57048	3.08844		0.57666	3.48024		0.58294	3.80857		0.58913	4.14574
	0.56607	1.97304		0.56645	2.32763		0.5677	2.68943		0.57148	3.14649		0.57765	3.50048		0.58393	3.84358		0.59013	4.17597
	0.56708	1.97873		0.56748	2.31749		0.5687	2.64708		0.57248	3.18071		0.57866	3.5304		0.58496	3.88314		0.59114	4.2025
	0.56806	1.99396		0.56849	2.37147		0.56967	2.70753		0.57348	3.18601		0.57965	3.56894		0.58595	3.92326		0.59214	4.2259
	0.56908	2.00755		0.56946	2.33052		0.5707	2.71151		0.57447	3.19627		0.58064	3.61256		0.58694	3.96204		0.59315	4.24928
	0.57007	2.02671		0.57047	2.38108		0.5717	2.74249		0.57546	3.23712		0.58164	3.65469		0.58793	3.99859		0.59414	4.27191
	0.57106	2.04004		0.57146	2.37051		0.5727	2.70866		0.57647	3.29591		0.58265	3.69349		0.58895	4.03001		0.59513	4.29524
	0.57207	2.06013		0.57246	2.40596		0.5737	2.78732		0.57746	3.33231		0.58364	3.72832		0.58994	4.05487		0.59612	4.31977
	0.57308	2.0628		0.57345	2.38358		0.5747	2.78323		0.57847	3.3085		0.58465	3.75285		0.59093	4.07339		0.59714	4.3465
	0.57408	2.07298		0.57447	2.4281		0.57568	2.81415		0.57946	3.27332		0.58564	3.76946		0.59195	4.08893		0.59812	4.3756
	0.57506	2.08303		0.57546	2.41687		0.57669	2.75167		0.58047	3.27923		0.58664	3.78351		0.59294	4.10238		0.59912	4.40606
	0.57605	2.09313		0.57646	2.45687		0.57769	2.79693		0.58147	3.32737		0.58764	3.80014		0.59393	4.11555		0.60012	4.44057
	0.57704	2.11998		0.57746	2.44372		0.57869	2.8312		0.58247	3.38987		0.58864	3.82285		0.59495	4.13461		0.60112	4.47697
	0.57804	2.12566		0.57848	2.46847		0.57967	2.87179		0.58347	3.43138		0.58964	3.85416		0.59594	4.15848		0.60213	4.51378
	0.57906	2.13576		0.57947	2.46215		0.5807	2.82596		0.58446	3.43176		0.59065	3.89286		0.59691	4.18705		0.60312	4.55318
	0.58004	2.1474		0.58045	2.48935		0.58167	2.8536		0.58546	3.43785		0.59164	3.93429		0.59795	4.2223		0.60412	4.59115
	0.58105	2.14759		0.58145	2.48045		0.58267	2.89742		0.58646	3.47578		0.59265	3.97272		0.59892	4.25861		0.60513	4.62814
	0.58205	2.14865		0.58246	2.51461		0.58369	2.91235		0.58746	3.52312		0.59363	3.99985		0.59991	4.29717		0.60612	4.66251
	0.58305	2.15534		0.58346	2.4925		0.58467	2.91047		0.58848	3.53785		0.59464	4.00949		0.60095	4.33687		0.60711	4.69556
	0.58403	2.16364		0.58445	2.51058		0.58567	2.86059		0.58947	3.5049		0.59564	4.00632		0.60192	4.37184		0.60811	4.72442
	0.58505	2.16742		0.58544	2.53329		0.58669	2.94998		0.59046	3.47895		0.59663	3.99872		0.60292	4.40406		0.60912	4.74666
	0.58605	2.18433		0.58645	2.50783		0.58768	2.96375		0.59146	3.51892		0.59763	3.99849		0.60394	4.4329		0.61012	4.76473
	0.58705	2.18921		0.58745	2.55248		0.58868	2.98341		0.59247	3.59114		0.59864	4.0135		0.60492	4.46034		0.6111	4.77825
	0.58806	2.21073		0.58845	2.52115		0.58967	2.91187		0.59345	3.6367		0.59964	4.04337		0.6059	4.48595		0.61212	4.7876
	0.58905	2.21729		0.58946	2.56209		0.59067	3.02183		0.59446	3.6305		0.60063	4.08703		0.60692	4.50875		0.61312	4.79583
	0.59004	2.22629		0.59045	2.51836		0.59168	2.97978		0.59546	3.60737		0.60162	4.13627		0.60791	4.52925		0.61411	4.80294
	0.59105	2.24316		0.59144	2.57634		0.59268	3.00977		0.59646	3.62033		0.60265	4.18515		0.60891	4.54839		0.61513	4.81209
	0.59204	2.23978		0.59245	2.53374		0.59366	2.94769		0.59745	3.6753		0.60363	4.23041		0.60993	4.56952		0.61612	4.82268
	0.59306	2.23841		0.59344	2.5816		0.59466	3.04145		0.59844	3.71211		0.60465	4.26841		0.61094	4.59167		0.61711	4.83886
	0.59404	2.2487		0.59444	2.57563		0.59568	3.01218		0.59944	3.67444		0.60562	4.29168		0.61193	4.61346		0.61812	4.86159
	0.59503	2.25745		0.59545	2.60245		0.59666	3.06228		0.60044	3.63149		0.60662	4.30272		0.61292	4.63887		0.61911	4.88952
	0.59604	2.25768		0.59644	2.55036		0.59768	2.98941		0.60146	3.66159		0.60763	4.31348		0.61392	4.67014		0.62012	4.92612
	0.59705	2.25473		0.59745	2.59684		0.59867	2.99895		0.60245	3.74037		0.60863	4.33069		0.61495	4.7075		0.62113	4.96747
	0.59805	2.26879		0.59845	2.58004		0.59967	3.0417		0.60346	3.78984		0.60963	4.3562		0.61593	4.74853		0.62213	5.01224
	0.59905	2.27472		0.59944	2.6079		0.60067	3.04259		0.60446	3.79033		0.61062	4.39145		0.61694	4.79006		0.62312	5.0588
	0.60006	2.26954		0.60045	2.58625		0.60166	3.04695		0.60545	3.77978		0.61163	4.43193		0.61793	4.8273		0.62412	5.1033
	0.60105	2.27239		0.60146	2.6067		0.60269	3.01944		0.60643	3.79213		0.61263	4.46891		0.6189	4.85901		0.62514	5.14613
	0.60204	2.28519		0.60246	2.61254		0.60367	3.05739		0.60745	3.83869		0.61362	4.49436		0.61992	4.88691		0.62613	5.18594
	0.60306	2.31502		0.60344	2.59784		0.60467	3.04957		0.60845	3.88408		0.61465	4.50688		0.62093	4.90723		0.62712	5.22374
	0.60404	2.30138		0.60444	2.65203		0.60568	3.05729		0.60944	3.87527		0.61564	4.50672		0.62191	4.91986		0.62812	5.25944
	0.60504	2.31126		0.60544	2.5947		0.60666	2.99553		0.61045	3.82432		0.61664	4.49371		0.62293	4.92683		0.62912	5.29089
	0.60604	2.3185		0.60645	2.65843		0.60767	3.07016		0.61146	3.79611		0.61764	4.47533		0.62391	4.92741		0.63013	5.31807
	0.60704	2.31795		0.60743	2.5813		0.60867	3.03145		0.61245	3.82385		0.61863	4.46395		0.62492	4.92622		0.63112	5.33968
	0.60804	2.32061		0.60844	2.67426		0.60966	3.09428		0.61346	3.89265		0.61964	4.46851		0.62595	4.92649		0.63211	5.35776
	0.60904	2.3237		0.60944	2.60775		0.61069	3.00866		0.61445	3.94789		0.62065	4.49557		0.62691	4.93066		0.6331	5.37619
	0.61004	2.32315		0.61044	2.65204		0.61167	3.08312		0.61545	3.94437		0.62163	4.53904		0.62792	4.94292		0.6341	5.39417
	0.61101	2.31968		0.61144	2.62442		0.61268	3.04546		0.61647	3.91762		0.62264	4.58858		0.62893	4.96345		0.6351	5.41291
	0.61203	2.32058		0.61246	2.66423		0.61365	3.11959		0.61747	3.93031		0.62362	4.63605		0.62992	4.99387		0.63609	5.43179
	0.61302	2.34132		0.61345	2.64931		0.61468	3.00163		0.61846	3.97791		0.62463	4.6743		0.6309	5.03187		0.6371	5.45194
	0.61403	2.34917		0.61445	2.65814		0.61568	3.03032		0.61944	4.00757		0.62562	4.70451		0.63192	5.07319		0.63811	5.47288
	0.61505	2.36223		0.61546	2.65846		0.61667	3.07299		0.62045	3.97923		0.62662	4.72457		0.6329	5.11709		0.6391	5.49477
	0.61603	2.37941		0.61645	2.65853		0.61768	3.10915		0.62146	3.91831		0.62762	4.73782		0.63389	5.16019		0.64009	5.5221
	0.61705	2.37883		0.61747	2.67658		0.61867	3.05778		0.62247	3.90642		0.62862	4.74852		0.63492	5.20284		0.64112	5.5529
	0.61803	2.37459		0.61844	2.66372		0.61967	3.01632		0.62345	3.96198		0.62962	4.76134		0.63591	5.24073		0.64211	5.58713
	0.61903	2.36668		0.61945	2.66546		0.62067	3.10635		0.62446	4.03194		0.63062	4.78354		0.63691	5.27327		0.64312	5.62553
	0.62003	2.35731		0.62044	2.6646		0.62168	3.05345		0.62545	4.06784		0.63163	4.81741		0.63789	5.29838		0.64411	5.6658
	0.62103	2.36613		0.62145	2.69044		0.62268	3.08374		0.62644	4.04812		0.63262	4.85755		0.63892	5.3164		0.6451	5.70735
	0.62203	2.36526		0.62245	2.63385		0.62366	3.01592		0.62745	4.02571		0.63362	4.89496		0.63991	5.32958		0.6461	5.74955
	0.62302	2.36987		0.62345	2.70232		0.62467	3.0935		0.62845	4.05249		0.63463	4.92131		0.64088	5.34224		0.64712	5.7914
	0.62403	2.38303		0.62446	2.63467		0.62567	3.09062		0.62946	4.09798		0.63559	4.93224		0.64193	5.35533		0.6481	5.83181
	0.62502	2.38887		0.62545	2.69125		0.62667	3.12018		0.63046	4.09183		0.63662	4.92364		0.6429	5.37196		0.64911	5.86755
	0.62605	2.40201		0.62645	2.63147		0.62768	3.02081		0.63145	4.02254		0.63761	4.9031		0.64388	5.39286		0.6501	5.89927
	0.62703	2.41488		0.62744	2.68098		0.62867	3.10071		0.63246	3.96179		0.63862	4.87486		0.6449	5.42087		0.65111	5.92211
	0.62804	2.39824		0.62844	2.6492		0.62965	3.13081		0.63343	3.9761		0.63961	4.84867		0.6459	5.45434		0.6521	5.93588
	0.62904	2.39337		0.62945	2.67186		0.63068	3.15608		0.63446	4.0484		0.64063	4.83888		0.64688	5.49203		0.6531	5.94368
	0.63004	2.39327		0.63045	2.65071		0.63166	3.01702		0.63545	4.1078		0.64162	4.85148		0.64792	5.53454		0.65409	5.94502
	0.63104	2.40968		0.63146	2.69427		0.63266	3.05322		0.63643	4.10974		0.64262	4.88525		0.6489	5.57231		0.65509	5.94206
	0.63206	2.40762		0.63244	2.67805		0.63364	3.122		0.63745	4.0788		0.64362	4.93502		0.64988	5.60417		0.65611	5.93558
	0.63305	2.41067		0.63344	2.70757		0.63465	3.12319		0.63844	4.05987		0.64461	4.98928		0.65092	5.62782		0.65709	5.92993
	0.63406	2.39696		0.63444	2.69675		0.63566	3.00961		0.63944	4.09051		0.6456	5.03744		0.65189	5.63935		0.65808	5.92623
	0.63503	2.40413		0.63543	2.70799		0.63666	2.99832		0.64046	4.13075		0.64661	5.0751		0.65288	5.64135		0.65908	5.92571
	0.63602	2.41457		0.63642	2.70226		0.63767	3.10053		0.64144	4.10869		0.6476	5.1003		0.65391	5.63225		0.66009	5.93316
	0.63703	2.41402		0.63742	2.68857		0.63866	3.09988		0.64246	4.02975		0.6486	5.10611		0.65488	5.61673		0.66109	5.94703
	0.63803	2.41016		0.63843	2.72929		0.63966	3.04339		0.64343	3.987		0.6496	5.09618		0.65589	5.59884		0.6621	5.96826
	0.63904	2.41128		0.63943	2.69113		0.64066	2.98303		0.64445	4.02986		0.65063	5.08307		0.65691	5.58145		0.6631	5.99635
	0.64003	2.42473		0.64043	2.74722		0.64166	3.1224		0.64545	4.11433		0.65162	5.07666		0.65788	5.57151		0.66407	6.0281
	0.64104	2.41329		0.64144	2.70215		0.64266	3.11327		0.64644	4.15898		0.6526	5.08772		0.65888	5.57		0.66509	6.06458
	0.64204	2.42808		0.64244	2.75736		0.64365	3.13727		0.64745	4.12394		0.65359	5.11674		0.6599	5.58028		0.66609	6.10317
	0.64304	2.41381		0.64342	2.70267		0.64465	3.00006		0.64843	4.0743		0.65459	5.15554		0.66089	5.60147		0.66709	6.14532
	0.64404	2.42815		0.64442	2.77149		0.64564	3.08395		0.64945	4.08023		0.65562	5.19317		0.66188	5.63048		0.66809	6.1883
	0.64505	2.41054		0.64542	2.7074		0.64666	3.04393		0.65044	4.13437		0.65661	5.21619		0.66287	5.66867		0.66908	6.22849
	0.64605	2.4279		0.64641	2.75583		0.64766	3.08952		0.65145	4.15756		0.6576	5.218		0.66388	5.71218		0.67008	6.26809
	0.64705	2.44584		0.64743	2.71745		0.64865	3.02309		0.65245	4.08683		0.6586	5.20076		0.66488	5.7568		0.67109	6.30408
	0.64805	2.4462		0.64841	2.76172		0.64966	3.09048		0.65343	3.99194		0.65959	5.17375		0.66587	5.80066		0.67207	6.33631
	0.64906	2.44451		0.64942	2.70388		0.65067	3.06681		0.65442	3.96166		0.6606	5.14905		0.6669	5.84184		0.67309	6.36516
	0.65007	2.47022		0.65042	2.75805		0.65166	3.10396		0.65544	4.00522		0.66158	5.13601		0.66788	5.87988		0.67409	6.38924
	0.65105	2.49658		0.65143	2.74315		0.65265	2.99649		0.65643	4.05906		0.6626	5.13852		0.66887	5.91354		0.67507	6.40883
	0.65205	2.48422		0.65242	2.76997		0.65365	3.02289		0.65743	4.08841		0.66358	5.15983		0.6699	5.93936		0.67607	6.42281
	0.65305	2.49215		0.65339	2.75131		0.65465	3.0797		0.65842	4.08175		0.66459	5.19732		0.67088	5.95271		0.67708	6.43229
	0.65403	2.50406		0.65439	2.75579		0.65566	3.06629		0.65941	4.08148		0.66559	5.24189		0.67187	5.95617		0.67806	6.43743
	0.65505	2.51594		0.6554	2.79334		0.65666	3.02943		0.66043	4.11085		0.66659	5.28363		0.67289	5.95681		0.67908	6.43973
	0.65605	2.50282		0.65641	2.76165		0.65765	2.9947		0.66144	4.11187		0.66758	5.31715		0.67387	5.95609		0.68007	6.4429
	0.65703	2.49293		0.65742	2.78883		0.65864	3.06608		0.66242	4.05576		0.6686	5.33726		0.67487	5.95834		0.68108	6.44681
	0.65803	2.49062		0.65841	2.74108		0.65966	3.06088		0.66343	3.98312		0.66959	5.33859		0.67589	5.96557		0.68207	6.45366
	0.65903	2.49801		0.65941	2.77645		0.66065	3.07019		0.66443	3.95071		0.67056	5.32711		0.67688	5.97911		0.68309	6.46611
	0.66003	2.49606		0.6604	2.74345		0.66165	2.96554		0.66542	3.98781		0.67158	5.30855		0.67786	6.002		0.68407	6.48377
	0.66102	2.49118		0.66142	2.78093		0.66265	3.09339		0.66643	4.05384		0.67259	5.2897		0.67888	6.0311		0.68508	6.50744
	0.66203	2.48842		0.66241	2.76366		0.66365	3.06026		0.66742	4.08175		0.67357	5.28268		0.67988	6.0643		0.68607	6.5362
	0.66303	2.50587		0.66341	2.78939		0.66464	3.11438		0.66843	4.04069		0.67457	5.29547		0.68087	6.09657		0.68708	6.56996
	0.66403	2.53467		0.6644	2.74628		0.66564	2.99477		0.66942	3.97289		0.67557	5.32403		0.68189	6.12396		0.68808	6.60539
	0.66504	2.55139		0.6654	2.79739		0.66664	3.05343		0.67043	3.95366		0.67658	5.35157		0.68287	6.14233		0.68907	6.63872
	0.66605	2.57621		0.66641	2.77615		0.66763	3.05148		0.67143	3.99737		0.67758	5.36728		0.68387	6.14829		0.69007	6.67143
	0.66703	2.58523		0.6674	2.79718		0.66863	3.11701		0.67241	4.01651		0.67858	5.3651		0.68488	6.14225		0.69107	6.69879
	0.66804	2.57564		0.6684	2.77821		0.66964	2.99879		0.67342	3.95487		0.67958	5.34183		0.68589	6.12624		0.69207	6.7189
	0.66903	2.59788		0.66939	2.78771		0.67064	3.04035		0.67442	3.87767		0.68059	5.30004		0.68687	6.10348		0.69307	6.73262
	0.67004	2.58336		0.67039	2.80894		0.67161	3.0819		0.67543	3.87175		0.68158	5.25417		0.68788	6.07929		0.69407	6.73754
	0.67104	2.57939		0.67141	2.78333		0.67264	3.08397		0.67641	3.92738		0.68257	5.21788		0.68889	6.05538		0.69507	6.73326
	0.67203	2.57678		0.67241	2.81635		0.67362	3.03304		0.67742	3.98842		0.68357	5.19958		0.68986	6.03768		0.69606	6.72159
	0.67304	2.59639		0.67341	2.79493		0.67464	3.04531		0.67842	4.00052		0.68457	5.19952		0.69085	6.02828		0.69706	6.7065
	0.67403	2.59387		0.6744	2.80751		0.67565	3.09939		0.67943	3.96665		0.68558	5.21489		0.69187	6.02883		0.69807	6.69072
	0.67504	2.59705		0.67542	2.80878		0.67663	3.09154		0.68042	3.9488		0.68656	5.23772		0.69286	6.04197		0.69907	6.67332
	0.67602	2.62521		0.6764	2.84762		0.67763	3.07848		0.68142	3.97859		0.68758	5.26618		0.69386	6.06521		0.70008	6.66011
	0.67703	2.64019		0.67739	2.79504		0.67862	3.01659		0.68243	4.01177		0.68858	5.29691		0.69489	6.09846		0.70107	6.64946
	0.67803	2.64665		0.67838	2.85567		0.67963	3.10906		0.68343	3.98526		0.68956	5.32106		0.69587	6.13674		0.70205	6.64407
	0.67902	2.62754		0.67941	2.82142		0.68063	3.10252		0.68442	3.88063		0.69058	5.33153		0.69686	6.17614		0.70306	6.6465
	0.68002	2.62901		0.6804	2.8697		0.68163	3.1234		0.68543	3.78762		0.69158	5.32681		0.69788	6.21377		0.70404	6.65733
	0.68103	2.63127		0.68139	2.84784		0.68263	3.00852		0.68642	3.79044		0.69256	5.31538		0.69887	6.24288		0.70506	6.67849
	0.68203	2.64378		0.68239	2.88216		0.68363	3.10331		0.68741	3.87445		0.69357	5.31041		0.69986	6.26436		0.70605	6.70831
	0.68303	2.63249		0.68339	2.82682		0.68464	3.11771		0.68841	3.95602		0.69456	5.32031		0.70089	6.2751		0.70705	6.746
	0.68401	2.63451		0.68439	2.85577		0.68564	3.11116		0.68942	3.97271		0.69556	5.34741		0.70186	6.27331		0.70806	6.78792
	0.68503	2.64816		0.68538	2.85068		0.68662	3.00163		0.69042	3.933		0.69656	5.38605		0.70286	6.26633		0.70906	6.83057
	0.68602	2.63568		0.68639	2.85922		0.68762	3.12299		0.69141	3.93856		0.69755	5.42389		0.70388	6.25728		0.71006	6.87408
	0.68701	2.64387		0.6874	2.84277		0.68863	3.11883		0.6924	4.0107		0.69858	5.44893		0.70486	6.25132		0.71106	6.91349
	0.68803	2.66292		0.6884	2.89634		0.68964	3.12765		0.69341	4.03338		0.69958	5.43862		0.70586	6.24962		0.71204	6.947
	0.68903	2.65458		0.68941	2.92498		0.69063	3.0758		0.69442	3.9494		0.70056	5.39246		0.70687	6.25335		0.71304	6.97594
	0.69002	2.64193		0.69039	2.89298		0.69163	3.10718		0.6954	3.8333		0.70158	5.33001		0.70786	6.26451		0.71405	6.99711
	0.69103	2.62343		0.69139	2.91198		0.69263	3.13811		0.69641	3.80821		0.70257	5.26468		0.70886	6.28214		0.71505	7.00956
	0.69202	2.64934		0.69238	2.88736		0.69364	3.12472		0.69739	3.8852		0.70357	5.21446		0.70988	6.30528		0.71604	7.01314
	0.69301	2.65326		0.69338	2.92227		0.69463	3.1269		0.6984	3.9759		0.70457	5.18751		0.71087	6.3293		0.71704	7.01244
	0.69401	2.66515		0.69439	2.9152		0.69563	3.07497		0.6994	3.99057		0.70557	5.18709		0.71184	6.35183		0.71807	7.00691
	0.69503	2.65744		0.69539	2.95652		0.69663	3.14742		0.70041	3.95839		0.70656	5.21144		0.71285	6.36828		0.71907	6.99847
	0.69603	2.66414		0.69638	2.90038		0.69763	3.12819		0.7014	3.94027		0.70758	5.25201		0.71387	6.37396		0.72006	6.9916
	0.69702	2.6884		0.69736	2.94842		0.6986	3.15573		0.7024	3.96476		0.70858	5.29463		0.71484	6.37152		0.72107	6.98625
	0.69802	2.684		0.69838	2.91622		0.69963	3.03605		0.7034	3.97946		0.70954	5.3351		0.71586	6.36023		0.72206	6.98318
	0.69902	2.69528		0.69938	2.9698		0.70064	3.12612		0.7044	3.95556		0.71056	5.36781		0.71687	6.33893		0.72307	6.98536
	0.70002	2.7061		0.70039	2.91386		0.70161	3.12685		0.7054	3.86435		0.71156	5.37891		0.71787	6.31083		0.72407	6.99375
	0.70101	2.71272		0.70137	2.98234		0.70261	3.19223		0.7064	3.79252		0.71256	5.36669		0.71888	6.27555		0.72508	7.00943
	0.702	2.70622		0.70236	2.96075		0.70361	3.08941		0.70739	3.80409		0.71356	5.34027		0.7199	6.23563		0.72607	7.03236
	0.70303	2.71621		0.70337	2.96884		0.70461	3.18718		0.70839	3.86827		0.71456	5.30921		0.72087	6.1996		0.72707	7.06309
	0.70402	2.711		0.70436	2.97803		0.70561	3.19798		0.70941	3.90919		0.71557	5.29078		0.72186	6.17018		0.72806	7.09842
	0.705	2.70494		0.70539	2.98947		0.7066	3.22727		0.71039	3.91681		0.71657	5.29195		0.72287	6.15245		0.72907	7.13409
	0.70601	2.73843		0.70638	2.97114		0.70762	3.11712		0.71141	3.90952		0.71759	5.30955		0.72386	6.14842		0.73007	7.1705
	0.70702	2.7459		0.70738	2.97169		0.70861	3.21309		0.7124	3.91584		0.71858	5.33186		0.72487	6.16062		0.73106	7.2019
	0.70801	2.75177		0.70836	2.99444		0.70962	3.22024		0.71339	3.96559		0.71957	5.34455		0.72589	6.18857		0.73205	7.22733
	0.709	2.75333		0.70938	2.99465		0.71061	3.23962		0.7144	3.98652		0.72058	5.33901		0.72687	6.22577		0.73306	7.24547
	0.71003	2.74399		0.71038	3.02617		0.7116	3.19385		0.71539	3.91268		0.72156	5.3068		0.72786	6.27033		0.73406	7.25298
	0.711	2.73613		0.71138	2.99758		0.71261	3.1662		0.71639	3.79405		0.72257	5.24636		0.72889	6.31793		0.73505	7.24816
	0.71199	2.72933		0.71239	3.02679		0.7136	3.28979		0.7174	3.7484		0.72359	5.17017		0.72988	6.36072		0.73605	7.23239
	0.71299	2.77713		0.71337	2.96507		0.71459	3.2773		0.7184	3.80051		0.72458	5.10199		0.73085	6.39501		0.73706	7.21121
	0.714	2.80356		0.71437	3.05525		0.71558	3.27736		0.71941	3.89046		0.72557	5.05915		0.73187	6.41719		0.73806	7.18741
	0.71499	2.80745		0.71536	3.03192		0.7166	3.20615		0.72042	3.94977		0.72658	5.045		0.73285	6.42148		0.73904	7.1612
	0.71601	2.80646		0.71638	3.0753		0.71763	3.31401		0.7214	3.95257		0.72758	5.06286		0.73384	6.40763		0.74006	7.13688
	0.71701	2.79413		0.7174	3.02934		0.71861	3.3122		0.7224	3.93958		0.72857	5.10881		0.73487	6.38156		0.74105	7.11217
	0.71801	2.81844		0.71838	3.11189		0.71962	3.36162		0.7234	3.9505		0.72957	5.16206		0.73585	6.35276		0.74203	7.09051
	0.719	2.84145		0.71939	3.05084		0.7206	3.23602		0.7244	3.96834		0.73056	5.20505		0.73685	6.32535		0.74306	7.07358
	0.72002	2.84827		0.7204	3.1059		0.7216	3.33904		0.7254	3.95712		0.73158	5.2306		0.73785	6.30364		0.74405	7.06065
	0.72101	2.85195		0.72138	3.09642		0.7226	3.35263		0.72641	3.91005		0.73256	5.2297		0.73887	6.29094		0.74504	7.0544
	0.722	2.86292		0.72238	3.11317		0.72361	3.41194		0.72741	3.85865		0.73357	5.20652		0.73985	6.29095		0.74605	7.05383
	0.72301	2.87829		0.72337	3.09869		0.72461	3.3111		0.7284	3.8713		0.73458	5.18082		0.74085	6.30323		0.74705	7.06201
	0.72401	2.88356		0.72436	3.14034		0.72561	3.35821		0.7294	3.9513		0.73557	5.17003		0.74187	6.32525		0.74806	7.07773
	0.72501	2.88433		0.72537	3.14854		0.72661	3.38723		0.7304	4.01832		0.73657	5.17931		0.74285	6.35348		0.74906	7.0995
	0.726	2.89506		0.72637	3.17859		0.72761	3.44719		0.7314	3.98954		0.73756	5.2133		0.74384	6.38371		0.75005	7.12825
	0.72702	2.90138		0.72738	3.21588		0.72862	3.38029		0.73239	3.93033		0.73857	5.26328		0.74488	6.41631		0.75104	7.15932
	0.72801	2.92007		0.72837	3.15992		0.72961	3.35599		0.73339	3.92105		0.73956	5.30784		0.74584	6.44528		0.75205	7.19221
	0.72901	2.91393		0.72938	3.23157		0.7306	3.45187		0.73439	3.95943		0.74057	5.31557		0.74685	6.46364		0.75303	7.22588
	0.73002	2.92519		0.73038	3.18715		0.73159	3.47928		0.73539	3.99015		0.74155	5.27271		0.74786	6.46728		0.75403	7.25718
	0.73101	2.92111		0.73136	3.24497		0.7326	3.46125		0.73638	3.95456		0.74255	5.20554		0.74886	6.4502		0.75503	7.28629
	0.732	2.91884		0.73237	3.20011		0.73361	3.41215		0.73738	3.8866		0.74355	5.13137		0.74984	6.41531		0.75605	7.31005
	0.73301	2.92901		0.73338	3.26723		0.73458	3.5289		0.73838	3.86219		0.74456	5.05304		0.75086	6.36474		0.75705	7.32728
	0.73399	2.94915		0.73437	3.21233		0.73557	3.52019		0.73938	3.91131		0.74557	4.98228		0.75185	6.30553		0.75805	7.33591
	0.73501	2.97343		0.73537	3.29697		0.7366	3.52384		0.74039	4.00037		0.74655	4.93125		0.75284	6.24637		0.75905	7.33484
	0.73601	2.95617		0.73636	3.24423		0.73759	3.47293		0.74138	4.06346		0.74758	4.91173		0.75387	6.19304		0.76004	7.32652
	0.73702	2.97396		0.73736	3.3128		0.73858	3.57245		0.74239	4.06271		0.74857	4.93209		0.75484	6.15419		0.76104	7.31057
	0.738	2.9779		0.73836	3.26621		0.73958	3.54565		0.74339	4.04406		0.74957	4.98348		0.75583	6.13037		0.76203	7.28894
	0.73899	2.99024		0.73936	3.33362		0.7406	3.58937		0.74439	4.06618		0.75055	5.0484		0.75686	6.12171		0.76304	7.26399
	0.74	3.00719		0.74035	3.29166		0.7416	3.52935		0.74538	4.11746		0.75159	5.11099		0.75785	6.13006		0.76406	7.23876
	0.74097	3.02717		0.74133	3.35163		0.74259	3.62044		0.74639	4.12651		0.75256	5.16042		0.75883	6.15234		0.76504	7.21603
	0.742	3.07126		0.74234	3.35598		0.74359	3.61198		0.74739	4.05649		0.75355	5.17457		0.75984	6.18482		0.76605	7.19646
	0.743	3.09433		0.74335	3.40051		0.74458	3.64908		0.7484	3.9713		0.75456	5.15864		0.76083	6.21878		0.76705	7.18326
	0.74399	3.09612		0.74434	3.38333		0.74558	3.56954		0.7494	3.95952		0.75556	5.13627		0.76183	6.25073		0.76802	7.17695
	0.74498	3.09063		0.74535	3.40052		0.74658	3.6453		0.75038	4.0325		0.75656	5.12002		0.76284	6.28037		0.76904	7.17783
	0.74598	3.10126		0.74634	3.44787		0.74759	3.66916		0.75138	4.12369		0.75755	5.12233		0.76385	6.30108		0.77004	7.18827
	0.74699	3.11608		0.74736	3.40058		0.7486	3.72094		0.75239	4.16011		0.75856	5.15043		0.76485	6.3148		0.77103	7.2031
	0.74798	3.11712		0.74835	3.49326		0.7496	3.66515		0.7534	4.14416		0.75954	5.19177		0.76583	6.32046		0.77203	7.22184
	0.74899	3.12242		0.74936	3.41704		0.75058	3.64923		0.75438	4.15149		0.76056	5.22941		0.76686	6.31613		0.77302	7.24216
	0.74998	3.15012		0.75034	3.49373		0.75157	3.69479		0.75539	4.20286		0.76154	5.24757		0.76785	6.30741		0.77403	7.26156
	0.75099	3.14565		0.75137	3.4475		0.75258	3.66703		0.75637	4.24029		0.76257	5.23491		0.76884	6.30014		0.77503	7.27807
	0.75199	3.16645		0.75234	3.50679		0.75358	3.76323		0.75739	4.18937		0.76356	5.18674		0.76985	6.29662		0.77603	7.28727
	0.75298	3.16716		0.75335	3.47614		0.75458	3.69967		0.75838	4.10266		0.76456	5.12333		0.77084	6.29605		0.77703	7.28852
	0.754	3.17014		0.75435	3.57257		0.75557	3.79928		0.75939	4.08172		0.76556	5.06196		0.77183	6.29979		0.77803	7.28027
	0.75497	3.19507		0.75535	3.52422		0.7566	3.79245		0.76038	4.16689		0.76656	5.01566		0.77285	6.31308		0.77903	7.26227
	0.75599	3.19945		0.75634	3.59479		0.75758	3.85849		0.76137	4.28075		0.76756	4.99564		0.77383	6.33326		0.78003	7.23938
	0.75699	3.22962		0.75735	3.57925		0.75857	3.75982		0.76237	4.3199		0.76856	5.00753		0.77485	6.35895		0.78102	7.20944
	0.75799	3.24146		0.75834	3.65253		0.75958	3.89525		0.76337	4.28595		0.76955	5.04814		0.77582	6.38316		0.78202	7.17448
	0.75899	3.25953		0.75935	3.62876		0.76058	3.9012		0.76437	4.23988		0.77056	5.1076		0.77682	6.39652		0.78302	7.13721
	0.75999	3.28069		0.76034	3.65803		0.76157	3.92097		0.76539	4.24482		0.77156	5.16436		0.77782	6.39633		0.78402	7.09945
	0.76098	3.28121		0.76135	3.66464		0.76258	3.81825		0.76638	4.30585		0.77255	5.19943		0.77885	6.37551		0.78503	7.06626
	0.76197	3.29121		0.76235	3.69232		0.76356	3.89367		0.76737	4.36237		0.77355	5.2109		0.77984	6.33905		0.78601	7.03876
	0.76297	3.32871		0.76333	3.70101		0.76459	3.94092		0.76836	4.34572		0.77456	5.20811		0.78082	6.29138		0.78703	7.02053
	0.76397	3.33343		0.76435	3.71152		0.76558	4.0147		0.76937	4.27841		0.77553	5.20297		0.78184	6.23111		0.78802	7.01032
	0.76497	3.3434		0.76534	3.70981		0.76656	3.94021		0.77038	4.25532		0.77655	5.19903		0.78283	6.16667		0.78901	7.00666
	0.76597	3.35489		0.76634	3.70539		0.76757	3.94842		0.77138	4.32439		0.77756	5.19569		0.78383	6.10317		0.79003	7.01292
	0.76697	3.3729		0.76732	3.76591		0.76854	4.02351		0.77236	4.4297		0.77855	5.20033		0.78483	6.04806		0.791	7.02578
	0.76796	3.3894		0.76835	3.70805		0.76956	4.0537		0.77336	4.47714		0.77954	5.21663		0.78583	6.00901		0.79202	7.04644
	0.76897	3.42144		0.76932	3.80627		0.77057	4.05943		0.77436	4.45989		0.78053	5.24371		0.78682	5.98719		0.79301	7.07229
	0.76997	3.43235		0.77034	3.75865		0.77157	3.99355		0.77537	4.44818		0.78154	5.28152		0.78783	5.98815		0.79402	7.10037
	0.77098	3.434		0.77133	3.86488		0.77255	4.14662		0.77637	4.48324		0.78253	5.32598		0.78883	6.01161		0.79501	7.128
	0.77197	3.4676		0.77233	3.78746		0.77357	4.10723		0.77736	4.54602		0.78354	5.35268		0.78982	6.05364		0.79602	7.15048
	0.77296	3.47134		0.77333	3.8777		0.77456	4.17589		0.77838	4.56254		0.78454	5.33674		0.79083	6.10717		0.79703	7.17046
	0.77396	3.48955		0.77433	3.84044		0.77556	4.10647		0.77936	4.48952		0.78553	5.284		0.79184	6.16561		0.79803	7.18592
	0.77499	3.51303		0.77532	3.91563		0.77655	4.21356		0.78037	4.42221		0.78655	5.21546		0.79281	6.2192		0.79902	7.19439
	0.77595	3.55005		0.77632	3.91162		0.77757	4.21221		0.78137	4.45311		0.78756	5.1584		0.79382	6.26384		0.80003	7.19616
	0.77696	3.56503		0.77733	3.95777		0.77856	4.30928		0.78235	4.56414		0.78855	5.12925		0.79484	6.29529		0.801	7.18791
	0.77797	3.58408		0.77834	3.96538		0.77955	4.17437		0.78333	4.65779		0.78955	5.13685		0.79583	6.30185		0.80203	7.1706
	0.77896	3.59837		0.77933	3.98707		0.78055	4.28201		0.78436	4.66084		0.79053	5.18065		0.7968	6.28031		0.80302	7.14845
	0.77995	3.60466		0.78031	3.98989		0.78156	4.32076		0.78536	4.61841		0.79154	5.25042		0.79785	6.24371		0.80404	7.12403
	0.78095	3.60996		0.78133	3.99145		0.78257	4.35029		0.78636	4.60267		0.79254	5.33059		0.79882	6.20412		0.80503	7.09999
	0.78195	3.63859		0.78231	4.05368		0.78355	4.25947		0.78735	4.65519		0.79355	5.39769		0.79981	6.16889		0.80602	7.07755
	0.78297	3.64383		0.78332	4.0339		0.78456	4.33013		0.78837	4.72328		0.79454	5.4338		0.80084	6.1396		0.80702	7.05924
	0.78395	3.68134		0.78433	4.08059		0.78555	4.3809		0.78936	4.7129		0.79554	5.43547		0.80182	6.11831		0.80803	7.04495
	0.78496	3.69723		0.78532	4.03767		0.78657	4.42309		0.79036	4.63795		0.79655	5.41176		0.80281	6.10879		0.80902	7.03578
	0.78596	3.71053		0.78631	4.10363		0.78755	4.39314		0.79134	4.63138		0.79754	5.38089		0.80383	6.1113		0.81002	7.03688
	0.78697	3.73559		0.78732	4.05961		0.78855	4.37158		0.79236	4.7218		0.79854	5.36021		0.80482	6.12742		0.81101	7.04601
	0.78797	3.75718		0.78832	4.12253		0.78955	4.47784		0.79337	4.8454		0.79954	5.35893		0.80581	6.15533		0.812	7.06494
	0.78896	3.78537		0.78931	4.12636		0.79055	4.47539		0.79434	4.90358		0.80054	5.37973		0.80683	6.19183		0.81303	7.09427
	0.78996	3.79883		0.7903	4.16402		0.79156	4.54531		0.79534	4.87353		0.80153	5.41538		0.80783	6.23217		0.81401	7.1321
	0.79096	3.82227		0.7913	4.09907		0.79254	4.45856		0.79634	4.83505		0.80254	5.45828		0.8088	6.27019		0.815	7.17615
	0.79195	3.84232		0.79229	4.21908		0.79354	4.55841		0.79735	4.84233		0.80354	5.49587		0.80984	6.30133		0.81599	7.21936
	0.79295	3.86712		0.7933	4.18072		0.79454	4.54057		0.79835	4.89876		0.80454	5.51683		0.8108	6.31531		0.817	7.25907
	0.79396	3.88267		0.79431	4.25416		0.79555	4.60508		0.79934	4.93374		0.80556	5.51066		0.81181	6.30769		0.81802	7.28912
	0.79497	3.92513		0.79529	4.22625		0.79655	4.48487		0.80034	4.88424		0.80654	5.47439		0.81283	6.27989		0.81902	7.30352
	0.79595	3.93223		0.79632	4.3078		0.79756	4.68423		0.80134	4.82224		0.80755	5.4232		0.81381	6.2372		0.82001	7.30187
	0.79697	3.95789		0.79728	4.30442		0.79855	4.65948		0.80234	4.86547		0.80852	5.3772		0.81482	6.18696		0.82102	7.27939
	0.79796	3.96933		0.79832	4.34506		0.79953	4.71483		0.80335	4.9885		0.80953	5.35247		0.8158	6.13658		0.822	7.24008
	0.79897	3.9842		0.7993	4.35328		0.80054	4.646		0.80434	5.08491		0.81054	5.35601		0.81683	6.09187		0.82301	7.18993
	0.79995	4.00211		0.8003	4.35297		0.80154	4.72822		0.80533	5.11231		0.81153	5.38339		0.81783	6.06346		0.82403	7.1337
	0.80096	4.02916		0.80131	4.42207		0.80254	4.78135		0.80634	5.10008		0.81253	5.42808		0.81882	6.0539		0.82503	7.07702
	0.80194	4.04412		0.80232	4.36743		0.80355	4.7763		0.80736	5.09618		0.81353	5.48044		0.81981	6.06799		0.82603	7.02322
	0.80295	4.08691		0.80331	4.466		0.80454	4.71602		0.80834	5.13866		0.81452	5.53185		0.8208	6.10458		0.82703	6.97788
	0.80394	4.095		0.80429	4.41358		0.80553	4.76829		0.80934	5.17822		0.81551	5.58171		0.82181	6.15581		0.82803	6.94181
	0.80494	4.12109		0.8053	4.49448		0.80652	4.84974		0.81034	5.16799		0.81651	5.62536		0.82284	6.21406		0.82902	6.91596
	0.80595	4.13339		0.80632	4.45358		0.80755	4.87142		0.81134	5.1263		0.81752	5.659		0.82381	6.26819		0.83	6.90373
	0.80695	4.16504		0.8073	4.56952		0.80855	4.90245		0.81235	5.12684		0.81852	5.68234		0.8248	6.31754		0.83101	6.90326
	0.80794	4.17951		0.8083	4.49979		0.80952	4.83654		0.81334	5.20462		0.81952	5.69869		0.82583	6.36089		0.83201	6.91469
	0.80894	4.21632		0.80929	4.6134		0.81052	4.98173		0.81434	5.31437		0.82051	5.71271		0.82681	6.39053		0.83302	6.93947
	0.80994	4.2379		0.81029	4.57817		0.81152	4.92442		0.81534	5.37137		0.82152	5.73141		0.82779	6.40857		0.83399	6.97571
	0.81094	4.25454		0.81129	4.66234		0.81255	4.96983		0.81633	5.34086		0.82252	5.75978		0.82882	6.41815		0.83501	7.02321
	0.81195	4.3068		0.81229	4.63225		0.81351	4.93337		0.81733	5.29345		0.82353	5.79276		0.82982	6.42399		0.83602	7.07804
	0.81295	4.31794		0.8133	4.68386		0.81451	5.05983		0.81835	5.30456		0.82452	5.81554		0.8308	6.4285		0.83702	7.13894
	0.81395	4.34268		0.81429	4.69922		0.81553	5.02702		0.81933	5.37192		0.82552	5.81864		0.83183	6.4326		0.83801	7.19815
	0.81493	4.35856		0.81529	4.74799		0.81653	5.13522		0.82034	5.42404		0.82653	5.79971		0.8328	6.43968		0.83901	7.25275
	0.81594	4.38011		0.81629	4.74782		0.81753	5.01344		0.82134	5.39814		0.82752	5.76704		0.83378	6.45215		0.84001	7.30207
	0.81695	4.38667		0.81729	4.7792		0.81852	5.12175		0.82234	5.34523		0.82852	5.73138		0.83481	6.47222		0.84101	7.34114
	0.81794	4.40139		0.81828	4.82488		0.81953	5.12676		0.82334	5.36106		0.82952	5.70113		0.83581	6.49993		0.84201	7.37069
	0.81894	4.43908		0.81929	4.76256		0.82053	5.18932		0.82435	5.4568		0.83052	5.68739		0.83679	6.53259		0.84302	7.38853
	0.81994	4.46216		0.82029	4.87252		0.82155	5.15371		0.82533	5.55759		0.83152	5.69802		0.83782	6.57287		0.84401	7.39415
	0.82093	4.48664		0.8213	4.84062		0.82254	5.2029		0.82633	5.59446		0.8325	5.73788		0.83879	6.61136		0.84501	7.38895
	0.82194	4.52157		0.82229	4.91674		0.82353	5.27702		0.82735	5.57977		0.83352	5.80614		0.83979	6.64261		0.84601	7.37476
	0.82295	4.52482		0.8233	4.87226		0.82452	5.28544		0.82835	5.59039		0.83452	5.89228		0.84079	6.66236		0.84701	7.35873
	0.82395	4.55195		0.82429	4.95244		0.82553	5.26639		0.82932	5.66075		0.83551	5.97948		0.84182	6.66441		0.848	7.34065
	0.82494	4.58376		0.82529	4.89785		0.82654	5.2284		0.83033	5.74185		0.8365	6.04972		0.84278	6.65087		0.849	7.32199
	0.82595	4.61385		0.82628	5.00224		0.82753	5.34379		0.83133	5.73042		0.83751	6.09095		0.84378	6.62079		0.85	7.30669
	0.82695	4.63758		0.82729	5.00201		0.82853	5.36531		0.83234	5.61938		0.8385	6.1036		0.8448	6.57736		0.851	7.29391
	0.82796	4.65597		0.82828	5.04678		0.82953	5.43271		0.83331	5.56869		0.83951	6.10241		0.84579	6.53004		0.85202	7.28709
	0.82895	4.69099		0.8293	5.01743		0.83053	5.29199		0.83433	5.64255		0.8405	6.10203		0.84679	6.48484		0.85301	7.28644
	0.82995	4.72361		0.8303	5.10337		0.83152	5.44956		0.83533	5.79943		0.8415	6.10984		0.84781	6.44896		0.85399	7.29206
	0.83095	4.74546		0.83128	5.06021		0.83252	5.42655		0.83632	5.91675		0.84252	6.13496		0.84879	6.42912		0.85499	7.30082
	0.83194	4.77776		0.83228	5.14429		0.83352	5.50425		0.83734	5.91593		0.84351	6.17911		0.84979	6.4272		0.856	7.31031
	0.83293	4.80309		0.83328	5.12098		0.83453	5.41391		0.83832	5.86738		0.8445	6.23176		0.8508	6.44606		0.85701	7.32143
	0.83393	4.80472		0.83429	5.18321		0.83552	5.5188		0.83931	5.86297		0.84552	6.27893		0.85178	6.48258		0.858	7.33034
	0.83494	4.83758		0.83529	5.21233		0.83651	5.55104		0.84032	5.92797		0.84649	6.30938		0.85278	6.53812		0.85897	7.33643
	0.83594	4.86161		0.83628	5.21008		0.83751	5.61344		0.84132	5.97477		0.84749	6.31856		0.8538	6.60963		0.85999	7.34236
	0.83694	4.88517		0.83729	5.28253		0.83852	5.52423		0.84233	5.93072		0.8485	6.30036		0.8548	6.68426		0.86099	7.34345
	0.83794	4.90948		0.83828	5.22503		0.83952	5.5906		0.84333	5.87108		0.8495	6.26239		0.85578	6.75457		0.86199	7.33873
	0.83893	4.94435		0.8393	5.32152		0.84051	5.67891		0.84432	5.89611		0.85051	6.22237		0.8568	6.81571		0.86299	7.32672
	0.83993	4.99559		0.84028	5.26555		0.84153	5.69131		0.84532	6.00968		0.85151	6.19607		0.85778	6.8636		0.86399	7.30795
	0.84092	4.99666		0.84127	5.37206		0.84251	5.66743		0.8463	6.13204		0.85249	6.19291		0.85879	6.89452		0.865	7.2841
	0.84194	5.02108		0.84227	5.32482		0.84352	5.67927		0.84732	6.18517		0.8535	6.21426		0.85979	6.90776		0.86601	7.25585
	0.84293	5.02573		0.84327	5.4202		0.8445	5.7802		0.84832	6.16889		0.8545	6.25796		0.86078	6.90791		0.867	7.22921
	0.84392	5.07506		0.84427	5.37976		0.84553	5.78041		0.84932	6.1593		0.85551	6.32176		0.86178	6.90065		0.86799	7.2049
	0.84492	5.09636		0.84529	5.45966		0.84651	5.83647		0.85032	6.20258		0.85649	6.39785		0.86279	6.89162		0.869	7.1863
	0.84594	5.11238		0.84627	5.43569		0.84752	5.77275		0.85131	6.25069		0.85751	6.47979		0.86379	6.88436		0.86999	7.17777
	0.84692	5.14582		0.84727	5.52971		0.84851	5.88027		0.85232	6.24497		0.85849	6.55104		0.86478	6.88416		0.87097	7.1778
	0.84792	5.17655		0.84828	5.52216		0.8495	5.85829		0.8533	6.18723		0.85949	6.59079		0.86579	6.89454		0.87199	7.18797
	0.84892	5.22239		0.84928	5.55818		0.8505	5.96773		0.85431	6.16374		0.86049	6.60215		0.86681	6.91854		0.873	7.20929
	0.84992	5.23109		0.85026	5.57419		0.8515	5.8836		0.85532	6.247		0.8615	6.59974		0.86778	6.95776		0.87399	7.24243
	0.85091	5.25471		0.85127	5.60782		0.85251	5.97654		0.8563	6.36054		0.86248	6.60417		0.86877	7.00775		0.875	7.28665
	0.85194	5.27844		0.85226	5.63755		0.85351	5.9838		0.85731	6.42376		0.86349	6.63299		0.86978	7.06481		0.876	7.33946
	0.85292	5.28844		0.85327	5.65027		0.8545	6.0898		0.8583	6.42257		0.86448	6.68677		0.87076	7.11851		0.87699	7.40114
	0.85392	5.30305		0.85426	5.6883		0.85552	5.93768		0.85931	6.40252		0.8655	6.75151		0.87176	7.16103		0.87799	7.46564
	0.85492	5.36044		0.85526	5.68711		0.85651	6.10901		0.86031	6.43873		0.8665	6.80902		0.87279	7.1888		0.87897	7.53035
	0.8559	5.38729		0.85625	5.7591		0.85749	6.11511		0.86131	6.5312		0.86751	6.85126		0.87379	7.19819		0.87998	7.59285
	0.85692	5.40072		0.85726	5.73464		0.8585	6.17562		0.86233	6.59552		0.86849	6.87052		0.87477	7.19315		0.881	7.64776
	0.85791	5.45697		0.85826	5.78904		0.85949	6.08581		0.86331	6.56441		0.86949	6.86038		0.87579	7.17264		0.88199	7.69602
	0.8589	5.48425		0.85926	5.77155		0.8605	6.09671		0.8643	6.46713		0.8705	6.82657		0.87678	7.14105		0.88296	7.73601
	0.85992	5.49876		0.86026	5.87639		0.8615	6.22708		0.86532	6.43296		0.87149	6.78351		0.87778	7.10827		0.88398	7.76654
	0.86091	5.50555		0.86127	5.79652		0.8625	6.27523		0.86632	6.51617		0.87248	6.75269		0.87879	7.08364		0.88498	7.7877
	0.86193	5.53025		0.86226	5.90213		0.86351	6.28613		0.86729	6.64874		0.87348	6.74637		0.87978	7.0764		0.88597	7.79966
	0.86293	5.56181		0.86325	5.8823		0.86449	6.22952		0.8683	6.71734		0.87451	6.76731		0.88076	7.08384		0.88698	7.80729
	0.86391	5.58784		0.86425	5.98844		0.86549	6.37567		0.86929	6.72772		0.8755	6.81727		0.8818	7.10667		0.88797	7.80956
	0.86493	5.61482		0.86528	5.94983		0.8665	6.34467		0.87032	6.73419		0.87651	6.88982		0.88277	7.14529		0.88899	7.80972
	0.86592	5.66034		0.86626	6.00055		0.8675	6.40323		0.8713	6.7728		0.87748	6.96873		0.88378	7.19608		0.88998	7.81041
	0.86693	5.67887		0.86727	5.99642		0.8685	6.25172		0.8723	6.82848		0.87848	7.03463		0.88478	7.2576		0.89097	7.80944
	0.86792	5.71271		0.86826	6.05296		0.86949	6.47616		0.87329	6.83139		0.87946	7.08012		0.88578	7.32308		0.89198	7.81096
	0.86891	5.74328		0.86925	6.08059		0.87049	6.45805		0.87429	6.77328		0.88049	7.1041		0.88676	7.38745		0.89298	7.81599
	0.86991	5.74718		0.87026	6.08515		0.87148	6.51266		0.87531	6.73824		0.88148	7.11147		0.88778	7.448		0.89398	7.82663
	0.87091	5.76718		0.87126	6.14283		0.87251	6.3952		0.87632	6.79825		0.88249	7.1208		0.88877	7.49656		0.89498	7.84531
	0.8719	5.81976		0.87226	6.1113		0.87348	6.54651		0.87731	6.91032		0.88349	7.14112		0.88974	7.536		0.89597	7.87173
	0.87291	5.84141		0.87324	6.18916		0.87449	6.57639		0.8783	7.00758		0.88448	7.18189		0.89077	7.56811		0.89697	7.90716
	0.8739	5.86271		0.87426	6.16373		0.8755	6.63973		0.87929	7.02726		0.88549	7.24463		0.89178	7.58828		0.89796	7.94721
	0.87492	5.87794		0.87528	6.27432		0.87649	6.59506		0.88028	7.00317		0.88647	7.31008		0.89276	7.59832		0.89897	7.98856
	0.87591	5.9175		0.87626	6.20885		0.87748	6.65278		0.8813	7.03517		0.88747	7.36807		0.89375	7.60028		0.89997	8.03053
	0.87692	5.94574		0.87727	6.31871		0.87847	6.66399		0.8823	7.1273		0.88847	7.40563		0.89479	7.59922		0.90096	8.068
	0.87792	5.97467		0.87826	6.25792		0.8795	6.72125		0.88328	7.18901		0.88946	7.41504		0.89576	7.60073		0.90195	8.10013
	0.87891	5.98974		0.87924	6.3724		0.88048	6.6883		0.88431	7.16789		0.89048	7.40438		0.89677	7.6101		0.90296	8.12523
	0.8799	6.0075		0.88025	6.31807		0.88147	6.65008		0.8853	7.08733		0.89147	7.38126		0.89778	7.6332		0.90395	8.14175
	0.88091	6.05933		0.88125	6.41644		0.88249	6.8117		0.8863	7.06227		0.89245	7.35239		0.89875	7.67075		0.90495	8.15148
	0.88193	6.08767		0.88225	6.3665		0.88349	6.81674		0.88729	7.13869		0.89347	7.3295		0.89976	7.72175		0.90595	8.15394
	0.88292	6.10529		0.88324	6.46697		0.88448	6.85288		0.88829	7.26164		0.89447	7.33016		0.90076	7.78136		0.90696	8.15279
	0.8839	6.137		0.88426	6.43039		0.88549	6.69988		0.88929	7.35707		0.89547	7.36694		0.90175	7.836		0.90796	8.14515
	0.88493	6.17245		0.88524	6.49988		0.88648	6.94287		0.89029	7.34475		0.89647	7.43338		0.90275	7.88307		0.90895	8.13175
	0.88593	6.20048		0.88625	6.54636		0.88748	6.94703		0.89128	7.32254		0.89746	7.52		0.90376	7.91757		0.90996	8.11672
	0.88692	6.21221		0.88725	6.54154		0.88846	6.97088		0.89228	7.37243		0.89847	7.61366		0.90477	7.93534		0.91096	8.10006
	0.88792	6.2467		0.88824	6.58381		0.88947	6.86379		0.89326	7.44398		0.89946	7.70351		0.90577	7.93601		0.91195	8.08655
	0.88891	6.26067		0.88925	6.61053		0.89046	7.02564		0.89427	7.46368		0.90046	7.77403		0.90678	7.91962		0.91295	8.07856
	0.88991	6.2971		0.89025	6.67053		0.89147	7.04523		0.89529	7.41662		0.90145	7.81167		0.90778	7.89464		0.91397	8.07744
	0.89092	6.32536		0.89124	6.61823		0.89245	7.16731		0.89629	7.37879		0.90246	7.82263		0.90876	7.86548		0.91497	8.08471
	0.89192	6.38021		0.89223	6.70834		0.89346	6.99284		0.89727	7.44115		0.90348	7.81918		0.90976	7.83523		0.91597	8.099
	0.8929	6.38525		0.89322	6.68195		0.89447	7.08444		0.89828	7.59387		0.90447	7.81624		0.91077	7.81106		0.91695	8.12323
	0.8939	6.42022		0.89423	6.74303		0.89547	7.15779		0.89926	7.70643		0.90548	7.82627		0.91174	7.79675		0.91795	8.156
	0.89492	6.43483		0.89524	6.73223		0.89646	7.23776		0.90026	7.70213		0.90648	7.85489		0.91278	7.79734		0.91896	8.19595
	0.89591	6.48249		0.89623	6.81482		0.89745	7.14409		0.90128	7.62087		0.90747	7.8991		0.91375	7.814		0.91995	8.24373
	0.89691	6.49131		0.89724	6.7916		0.89846	7.16313		0.90228	7.59155		0.90846	7.94737		0.91476	7.85134		0.92095	8.29551
	0.89789	6.50942		0.89822	6.85985		0.89946	7.27647		0.90327	7.67836		0.90946	7.98768		0.91577	7.91355		0.92197	8.3513
	0.89891	6.55224		0.89923	6.85406		0.90046	7.31728		0.90428	7.80494		0.91047	8.01115		0.91675	7.99099		0.92298	8.40796
	0.8999	6.57905		0.90022	6.94402		0.90145	7.33781		0.90528	7.84313		0.91146	8.00735		0.91776	8.07737		0.92397	8.46533
	0.9009	6.59982		0.90123	6.91316		0.90246	7.22532		0.90628	7.77545		0.91246	7.97788		0.91873	8.16432		0.92498	8.52271
	0.9019	6.65484		0.90223	7.01914		0.90347	7.43199		0.90727	7.72661		0.91348	7.93771		0.91976	8.24595		0.92597	8.57555
	0.9029	6.68172		0.90322	7.00077		0.90446	7.37544		0.90828	7.77669		0.91446	7.91199		0.92075	8.3153		0.92696	8.62404
	0.9039	6.7046		0.90423	7.02804		0.90547	7.45978		0.90927	7.87913		0.91547	7.91932		0.92175	8.37308		0.92796	8.66388
	0.90491	6.69576		0.90523	7.06644		0.90645	7.32878		0.91026	7.95638		0.91646	7.9643		0.92277	8.41313		0.92896	8.69433
	0.9059	6.73163		0.90624	7.06131		0.90746	7.48042		0.91128	7.95526		0.91745	8.04825		0.92377	8.42451		0.92997	8.71914
	0.9069	6.75658		0.90723	7.13434		0.90846	7.49808		0.91227	7.92872		0.91844	8.15575		0.92476	8.42122		0.93097	8.73748
	0.90788	6.79605		0.90824	7.08484		0.90945	7.59856		0.91325	7.96831		0.91947	8.25887		0.92578	8.41422		0.93196	8.75169
	0.90889	6.82468		0.90923	7.19403		0.91045	7.4473		0.91426	8.06262		0.92043	8.33827		0.92677	8.40908		0.93295	8.76085
	0.90989	6.84731		0.91023	7.14868		0.91146	7.59627		0.91527	8.11695		0.92147	8.38802		0.92776	8.41095		0.93395	8.76671
	0.91089	6.88292		0.91121	7.23216		0.91245	7.61764		0.91626	8.06611		0.92248	8.4061		0.92878	8.42012		0.93496	8.77164
	0.9119	6.87974		0.91223	7.21234		0.91345	7.67446		0.91726	8.01846		0.92346	8.4054		0.92974	8.44041		0.93596	8.77748
	0.91289	6.92852		0.91322	7.32406		0.91445	7.57866		0.91826	8.06625		0.92447	8.40523		0.93075	8.47642		0.93696	8.7898
	0.91388	6.96052		0.91423	7.22601		0.91545	7.61426		0.91927	8.20153		0.92547	8.41655		0.93176	8.52759		0.93795	8.80789
	0.91489	6.99815		0.91524	7.40217		0.91644	7.80064		0.92026	8.2907		0.92646	8.44486		0.93275	8.59018		0.93895	8.83081
	0.91589	7.01555		0.91624	7.26195		0.91745	7.79681		0.92127	8.27348		0.92747	8.49655		0.93375	8.65787		0.93995	8.85969
	0.91688	7.06765		0.91723	7.40326		0.91844	7.74351		0.92229	8.21003		0.92846	8.56546		0.93476	8.72252		0.94096	8.8918
	0.91787	7.07952		0.91822	7.36884		0.91945	7.72091		0.92327	8.20022		0.92945	8.63334		0.93574	8.77564		0.94196	8.92609
	0.91888	7.11858		0.91923	7.46252		0.92045	7.91719		0.92428	8.28613		0.93047	8.68253		0.93673	8.8147		0.94296	8.96001
	0.91989	7.14513		0.92022	7.45582		0.92145	7.90292		0.92527	8.42321		0.93146	8.69856		0.93776	8.84051		0.94396	8.99292
	0.92087	7.18508		0.92122	7.55152		0.92246	7.92972		0.92627	8.46817		0.93247	8.67524		0.93875	8.84649		0.94496	9.02292
	0.9219	7.21698		0.92223	7.53442		0.92345	7.83452		0.92728	8.3738		0.93345	8.61865		0.93974	8.83452		0.94594	9.04717
	0.92291	7.22041		0.92325	7.58166		0.92444	8.05488		0.92827	8.30754		0.93447	8.55312		0.94076	8.81287		0.94694	9.06717
	0.92389	7.24702		0.92424	7.60385		0.92544	7.99944		0.92927	8.36239		0.93544	8.51291		0.94175	8.79081		0.94796	9.08176
	0.9249	7.24965		0.92524	7.58358		0.92646	8.04444		0.93027	8.46992		0.93644	8.51877		0.94275	8.77637		0.94891	9.09089
	0.9259	7.27805		0.92625	7.68447		0.92745	7.87416		0.93127	8.5355		0.93744	8.57747		0.94375	8.77195		0.94996	9.09823
	0.9269	7.33011		0.92723	7.63649		0.92845	8.10388		0.93224	8.53333		0.93845	8.67569		0.94475	8.78148		0.95095	9.09944
	0.92788	7.34958		0.92823	7.73159		0.92944	8.0983		0.93324	8.54486		0.93944	8.79314		0.94574	8.808		0.95195	9.09656
	0.9289	7.38592		0.92923	7.68615		0.93045	8.21021		0.93426	8.62209		0.94043	8.89975		0.94672	8.8517		0.95295	9.0932
	0.9299	7.44423		0.93024	7.77728		0.93145	8.03266		0.93527	8.73274		0.94144	8.9703		0.94775	8.91708		0.95395	9.09319
	0.93089	7.46648		0.93124	7.70439		0.93244	8.1261		0.93625	8.78079		0.94243	9.00919		0.94873	8.992		0.95495	9.09954
	0.93189	7.46943		0.93221	7.84816		0.93345	8.24194		0.93725	8.7066		0.94345	9.02342		0.94971	9.07026		0.95592	9.11284
	0.93287	7.5002		0.93323	7.76076		0.93443	8.26641		0.93826	8.5811		0.94444	9.01409		0.95074	9.14808		0.95693	9.13708
	0.93387	7.51248		0.93423	7.92544		0.93544	8.21312		0.93926	8.56913		0.94545	8.99534		0.95172	9.21632		0.95793	9.16999
	0.93489	7.5484		0.93523	7.87147		0.93644	8.20029		0.94025	8.71653		0.94644	8.98106		0.95271	9.27936		0.95893	9.21084
	0.93588	7.61846		0.93623	7.96287		0.93744	8.33999		0.94126	8.86899		0.94744	8.98624		0.95374	9.32997		0.95994	9.26171
	0.93686	7.65864		0.93724	7.96232		0.93843	8.33449		0.94225	8.90723		0.94843	9.02089		0.95473	9.36262		0.96093	9.31743
	0.93787	7.67687		0.93824	8.01855		0.93944	8.34599		0.94325	8.88003		0.94943	9.08069		0.95573	9.3798		0.96193	9.37653
	0.93888	7.71325		0.93923	7.99685		0.94044	8.28261		0.94426	8.87959		0.95041	9.15211		0.95676	9.38254		0.96293	9.43607
	0.93988	7.73178		0.94022	8.0328		0.94143	8.46401		0.94526	8.945		0.95141	9.21683		0.95773	9.3798		0.96395	9.49713
	0.94086	7.75555		0.94122	8.06911		0.94243	8.47517		0.94625	9.05272		0.95242	9.25779		0.95871	9.37636		0.96496	9.55592
	0.94185	7.77548		0.94222	8.04414		0.94344	8.56584		0.94725	9.07323		0.95343	9.25311		0.95974	9.37765		0.96592	9.61014
	0.94285	7.81554		0.94322	8.12143		0.94444	8.37051		0.94826	8.95156		0.95444	9.2052		0.96074	9.38865		0.96692	9.66247
	0.94388	7.80007		0.94424	8.11249		0.94544	8.65173		0.94924	8.82604		0.95543	9.14031		0.96172	9.41219		0.96795	9.70853
	0.94487	7.82939		0.94523	8.21374		0.94643	8.60601		0.95025	8.83483		0.95642	9.10019		0.96274	9.45281		0.96894	9.74572
	0.94585	7.85033		0.9462	8.21718		0.94743	8.68767		0.95124	8.97442		0.95742	9.11374		0.96373	9.50384		0.96992	9.7763
	0.94686	7.86519		0.94723	8.2902		0.94844	8.51256		0.95226	9.13556		0.95842	9.1805		0.96472	9.56555		0.97092	9.79885
	0.94785	7.91622		0.94823	8.22016		0.94943	8.70285		0.95326	9.19007		0.95942	9.28177		0.96573	9.63518		0.97192	9.81582
	0.94886	7.94336		0.9492	8.31818		0.95043	8.73046		0.95425	9.15282		0.9604	9.39519		0.96671	9.69988		0.97292	9.82974
	0.94988	7.98918		0.95021	8.24528		0.95142	8.81544		0.95525	9.17868		0.96142	9.50249		0.96771	9.75428		0.97391	9.84323
	0.95086	8.00915		0.95121	8.41283		0.95243	8.7077		0.95624	9.29171		0.96242	9.58632		0.9687	9.78734		0.97493	9.85963
	0.95188	8.04598		0.95222	8.36003		0.95343	8.76		0.95724	9.36743		0.96343	9.6318		0.96973	9.79631		0.97591	9.87741
	0.95286	8.07258		0.95323	8.40365		0.95446	8.88499		0.95825	9.34539		0.96441	9.64322		0.97072	9.78605		0.97691	9.90032
	0.95387	8.09599		0.95422	8.40315		0.95544	8.88955		0.95926	9.26089		0.96542	9.64345		0.9717	9.76428		0.97792	9.92682
	0.95486	8.17171		0.95522	8.51443		0.95643	8.8447		0.96024	9.22616		0.96641	9.6411		0.97272	9.74041		0.97891	9.95811
	0.95584	8.20595		0.95622	8.46182		0.95743	8.78687		0.96124	9.32805		0.9674	9.63971		0.97373	9.72119		0.97991	9.99719
	0.95685	8.21232		0.95722	8.53505		0.95844	8.99223		0.96224	9.47483		0.96841	9.65105		0.97471	9.71091		0.98091	10.0414
	0.95784	8.2443		0.95824	8.59132		0.95943	8.98252		0.96323	9.55274		0.96943	9.68978		0.97571	9.71535		0.98192	10.0907
	0.95885	8.29871		0.95921	8.58041		0.96042	8.99743		0.96425	9.5358		0.9704	9.75288		0.9767	9.7372		0.98292	10.1413
	0.95984	8.29259		0.96022	8.6628		0.96143	8.83019		0.96524	9.51743		0.9714	9.81799		0.97771	9.78168		0.98392	10.1924
	0.96084	8.33016		0.96121	8.64695		0.96244	9.09404		0.96623	9.59026		0.9724	9.86644		0.97871	9.84694		0.9849	10.241
	0.96184	8.30667		0.96222	8.68118		0.96344	9.04624		0.96721	9.68982		0.9734	9.89153		0.97969	9.92305		0.98591	10.2854
	0.96285	8.36493		0.96322	8.69364		0.96443	9.16239		0.96823	9.69734		0.97441	9.89176		0.98069	10.0018		0.98691	10.3277
	0.96385	8.40722		0.96422	8.76058		0.96543	8.98868		0.96923	9.61633		0.97541	9.87517		0.98171	10.0788		0.9879	10.3633
	0.96485	8.41641		0.96521	8.71312		0.96642	9.19089		0.97023	9.5468		0.97642	9.84513		0.98269	10.1449		0.9889	10.3894
	0.96585	8.42231		0.9662	8.83003		0.96743	9.18545		0.97123	9.56644		0.97739	9.81388		0.9837	10.1999		0.98991	10.4051
	0.96686	8.49077		0.96722	8.75088		0.96842	9.29737		0.97222	9.67523		0.9784	9.8051		0.98471	10.2473		0.99092	10.4072
	0.96785	8.49825		0.96822	8.88453		0.96942	9.24768		0.97323	9.755		0.9794	9.83118		0.9857	10.2808		0.9919	10.3978
	0.96885	8.51438		0.96922	8.84419		0.97043	9.23146		0.97424	9.78245		0.9804	9.89163		0.98669	10.2978		0.99291	10.3782
	0.96984	8.54729		0.97022	8.94797		0.97144	9.31154		0.97522	9.76084		0.98141	9.97742		0.9877	10.3041		0.9939	10.3535
	0.97083	8.61499		0.97122	8.87679		0.97242	9.44515		0.97623	9.7855		0.98241	10.068		0.98869	10.3037		0.9949	10.3292
	0.97183	8.65174		0.97221	9.00695		0.97343	9.3749		0.97723	9.90151		0.9834	10.1433		0.98968	10.303		0.9959	10.309
	0.97286	8.65423		0.97321	8.96325		0.97442	9.19699		0.97824	10.0203		0.9844	10.2094		0.9907	10.3064		0.9969	10.3
	0.97383	8.68798		0.97422	9.07567		0.97542	9.4933		0.97923	10.0028		0.98539	10.264		0.99168	10.3183		0.99791	10.3018
	0.97484	8.74205		0.97521	8.99835		0.97642	9.49572		0.98023	9.90497		0.98639	10.2875		0.99268	10.344		0.99891	10.3166
	0.97584	8.75204		0.97621	9.11708		0.97741	9.55979		0.98123	9.85968		0.98739	10.282		0.99367	10.3837		0.99959	10.3347
	0.97684	8.73867		0.97722	9.09156		0.97843	9.35991		0.98223	9.93659		0.98839	10.27		0.99469	10.4379		0.99985	10.3425
	0.97784	8.79879		0.9782	9.1474		0.97941	9.58596		0.98323	10.0758		0.98939	10.2712		0.99567	10.5017		0.99975	10.3388
	0.97884	8.7749		0.97922	9.20511		0.98042	9.5723		0.98424	10.1741		0.9904	10.3		0.99667	10.571		0.99919	10.3213
	0.97984	8.88195		0.98021	9.20075		0.98141	9.66064		0.98523	10.1791		0.99139	10.3573		0.99771	10.6424		0.99821	10.3007
	0.98084	8.91176		0.98121	9.28279		0.98243	9.46067		0.98621	10.1449		0.99239	10.4338		0.99868	10.7037		0.99722	10.2905
	0.98184	8.92011		0.9822	9.15847		0.98342	9.61445		0.98721	10.1873		0.9934	10.5043		0.9995	10.7413		0.9962	10.2902
	0.98283	8.9511		0.98321	9.31752		0.98441	9.74998		0.98824	10.3072		0.99437	10.5466		0.99987	10.7546		0.99522	10.2935
	0.98385	8.98173		0.98422	9.23564		0.98538	9.78485		0.98923	10.3822		0.99539	10.549		0.9993	10.7235		0.99422	10.2979
	0.98484	8.97861		0.9852	9.35066		0.98641	9.63771		0.99022	10.32		0.99639	10.5141		0.99828	10.6465		0.9932	10.3005
	0.98582	9.02101		0.9862	9.27898		0.98741	9.73822		0.99121	10.1936		0.9974	10.4611		0.99728	10.5497		0.99222	10.2976
	0.98683	9.02871		0.98718	9.45402		0.98839	9.77441		0.99223	10.2002		0.9984	10.4119		0.9963	10.4463		0.99121	10.2904
	0.98783	9.08709		0.9882	9.3718		0.98941	9.8987		0.99322	10.3417		0.99933	10.393		0.99526	10.3383		0.9902	10.279
	0.98883	9.12907		0.98922	9.52551		0.99041	9.86065		0.99422	10.4837		0.99982	10.3977		0.9943	10.2401		0.9892	10.2637
	0.98984	9.16034		0.99022	9.45328		0.9914	9.84259		0.99523	10.4949		0.99928	10.3818		0.99332	10.1575		0.9882	10.2406
	0.99084	9.18335		0.99119	9.55529		0.99242	9.959		0.99622	10.4246		0.99828	10.3898		0.9923	10.0964		0.98721	10.2071
	0.99184	9.20256		0.9922	9.52683		0.9934	9.98654		0.99722	10.4266		0.99728	10.4315		0.99126	10.0588		0.98622	10.168
	0.99285	9.25344		0.9932	9.60972		0.99441	10.0332		0.99822	10.5453		0.99628	10.4786		0.99029	10.0455		0.98521	10.1217
	0.99383	9.26365		0.9942	9.55348		0.99541	9.92392		0.99922	10.6762		0.99529	10.5055		0.9893	10.0514		0.98421	10.0725
	0.99482	9.29453		0.99518	9.61908		0.99639	10.0786		0.99975	10.6987		0.9943	10.507		0.9883	10.0688		0.98322	10.0239
	0.99584	9.31002		0.99621	9.67477		0.99738	10.0705		0.99989	10.6957		0.9933	10.4792		0.98729	10.0921		0.98221	9.97534
	0.99682	9.34057		0.9972	9.67844		0.9984	10.2189		0.99933	10.6008		0.99229	10.4202		0.98629	10.1131		0.98121	9.92859
	0.99783	9.36823		0.9982	9.76738		0.99936	9.95987		0.99832	10.375		0.9913	10.3517		0.98527	10.1225		0.98021	9.88429
	0.99883	9.40042		0.99922	9.73054		0.99986	10.0047		0.99733	10.2483		0.99029	10.2948		0.9843	10.1182		0.97922	9.84609
	0.9996	9.43549		0.99972	9.83496		0.9993	10.1359		0.99633	10.2991		0.9893	10.2561		0.98331	10.0996		0.97822	9.81313
	0.9999	9.39377		0.99985	9.80589		0.9983	10.1223		0.99533	10.4195		0.98828	10.2381		0.98229	10.0657		0.97721	9.7844
	0.99932	9.43291		0.99932	9.81301		0.99729	10.1421		0.99433	10.4629		0.98728	10.2399		0.98131	10.0253		0.9762	9.76134
	0.99832	9.40495		0.99829	9.70859		0.9963	9.87248		0.99334	10.3388		0.9863	10.2496		0.98032	9.97791		0.97522	9.73873
	0.99733	9.37911		0.9973	9.77164		0.99531	9.98643		0.99234	10.2011		0.98529	10.2538		0.9793	9.92659		0.97422	9.71712
	0.99633	9.34007		0.9963	9.63027		0.9943	9.93555		0.99134	10.1979		0.98431	10.2408		0.97832	9.87754		0.97322	9.69862
	0.99534	9.32904		0.9953	9.70617		0.99331	9.95091		0.99033	10.2794		0.98331	10.1967		0.97732	9.83339		0.97221	9.68026
	0.99432	9.25969		0.99429	9.56844		0.99232	9.80804		0.98932	10.2838		0.9823	10.1215		0.97628	9.79494		0.97122	9.66088
	0.99334	9.24338		0.99331	9.62948		0.99132	9.80309		0.98833	10.1388		0.98131	10.0288		0.97532	9.76775		0.97022	9.63696
	0.99232	9.18848		0.99232	9.43321		0.99031	9.84238		0.98733	9.96583		0.9803	9.9336		0.97431	9.753		0.96923	9.6054
	0.99134	9.14816		0.9913	9.54846		0.98932	9.84116		0.98634	9.90631		0.9793	9.85764		0.9733	9.74948		0.96823	9.56179
	0.99033	9.11172		0.99031	9.43806		0.98832	9.76968		0.98534	9.96469		0.97829	9.81082		0.97231	9.75421		0.96723	9.50591
	0.98934	9.09116		0.9893	9.42633		0.98731	9.6006		0.98434	10.0462		0.97729	9.78987		0.97133	9.7593		0.96623	9.44196
	0.98833	9.08436		0.98831	9.40754		0.98632	9.77169		0.98335	10.0597		0.97631	9.78826		0.9703	9.75617		0.96524	9.37175
	0.98733	9.02469		0.98731	9.41068		0.98532	9.68321		0.98234	9.96116		0.97531	9.79683		0.96931	9.74052		0.96425	9.29841
	0.98634	9.0033		0.98632	9.29747		0.98435	9.66529		0.98135	9.8904		0.97431	9.80359		0.96832	9.7099		0.96322	9.22738
	0.98536	8.96741		0.98531	9.30434		0.98334	9.43829		0.98034	9.926		0.97332	9.8028		0.96731	9.66462		0.96224	9.1621
	0.98437	8.93971		0.98432	9.29865		0.98233	9.54367		0.97934	9.97927		0.97232	9.79305		0.9663	9.60343		0.96124	9.10766
	0.98335	8.9426		0.98333	9.26721		0.98132	9.54977		0.97834	9.90855		0.9713	9.7641		0.96532	9.52806		0.96023	9.0637
	0.98235	8.89842		0.98231	9.26816		0.98032	9.56742		0.97736	9.73537		0.97032	9.71814		0.96433	9.44209		0.95924	9.03235
	0.98134	8.85383		0.98132	9.24543		0.97934	9.30275		0.97634	9.63772		0.9693	9.66654		0.96331	9.34659		0.95824	9.00994
	0.98034	8.83379		0.98032	9.19657		0.97832	9.44855		0.97534	9.68448		0.96831	9.61807		0.96233	9.25599		0.95723	8.99295
	0.97934	8.81001		0.97932	9.14521		0.97732	9.39863		0.97435	9.76317		0.96732	9.58701		0.96133	9.17564		0.95624	8.9826
	0.97833	8.78964		0.97831	9.15788		0.97631	9.50211		0.97336	9.76949		0.96632	9.57636		0.9603	9.10879		0.95525	8.97567
	0.97735	8.78509		0.97732	9.07264		0.97534	9.25951		0.97235	9.69451		0.96532	9.57188		0.95933	9.06572		0.95424	8.97352
	0.97634	8.71314		0.97633	9.09603		0.97433	9.2911		0.97134	9.59896		0.96433	9.56024		0.95834	9.04347		0.95324	8.97791
	0.97535	8.67456		0.97534	8.96764		0.97334	9.32307		0.97034	9.55998		0.96331	9.52952		0.9573	9.04076		0.95223	8.98728
	0.97436	8.6392		0.97435	9.03156		0.97234	9.34986		0.96936	9.58892		0.96231	9.47059		0.95631	9.05117		0.95123	8.99973
	0.97335	8.59083		0.97333	8.88959		0.97134	9.22729		0.96835	9.6006		0.96132	9.3881		0.95533	9.06561		0.95025	9.00877
	0.97236	8.57943		0.97233	8.96687		0.97033	9.12345		0.96735	9.51835		0.96032	9.30024		0.95432	9.08111		0.94923	9.01399
	0.97135	8.5408		0.97133	8.80796		0.96934	9.16365		0.96635	9.39853		0.95932	9.21468		0.95332	9.08799		0.94823	9.01047
	0.97037	8.51402		0.97033	8.88114		0.96834	9.11571		0.96535	9.35174		0.95833	9.14031		0.95235	9.08632		0.94725	8.9932
	0.96937	8.51607		0.96934	8.78332		0.96733	9.08205		0.96436	9.3947		0.95732	9.09089		0.95131	9.07157		0.94624	8.96434
	0.96835	8.45939		0.96833	8.83309		0.96632	8.95341		0.96337	9.43248		0.95633	9.06844		0.95035	9.03999		0.94525	8.92327
	0.96737	8.42865		0.96733	8.68726		0.96534	9.05222		0.96236	9.40767		0.95532	9.06989		0.94934	8.99428		0.94424	8.87294
	0.96638	8.40312		0.96633	8.79781		0.96435	8.95477		0.96137	9.32781		0.95435	9.08872		0.94831	8.93955		0.94324	8.81746
	0.96538	8.35557		0.96533	8.68392		0.96334	9.05554		0.96038	9.26905		0.95333	9.11133		0.94733	8.88695		0.94226	8.75888
	0.96436	8.35444		0.96435	8.68065		0.96235	8.82478		0.95936	9.29459		0.95232	9.12874		0.94634	8.83879		0.94124	8.70011
	0.96337	8.31924		0.96333	8.60653		0.96135	8.87556		0.95837	9.3332		0.95132	9.1256		0.94532	8.79402		0.94024	8.64208
	0.96236	8.29598		0.96234	8.55683		0.96035	8.84939		0.95737	9.26156		0.95033	9.09125		0.94435	8.75961		0.93925	8.58812
	0.96137	8.28953		0.96134	8.65282		0.95933	8.9871		0.95636	9.10102		0.94932	9.03927		0.94334	8.73678		0.93826	8.53992
	0.96036	8.25546		0.96035	8.48247		0.95834	8.67595		0.95537	8.97747		0.94833	8.98626		0.94235	8.72745		0.93724	8.4961
	0.95937	8.22791		0.95935	8.54176		0.95733	8.77016		0.95439	8.98471		0.94733	8.9444		0.94133	8.72702		0.93625	8.46113
	0.95837	8.18564		0.95835	8.43468		0.95634	8.78902		0.95335	9.07529		0.94633	8.92226		0.94034	8.72947		0.93524	8.43128
	0.95736	8.15967		0.95735	8.48345		0.95534	8.87561		0.95236	9.13152		0.94533	8.91962		0.93935	8.73195		0.93425	8.40679
	0.95637	8.1141		0.95633	8.34876		0.95436	8.65651		0.95137	9.09874		0.94433	8.9235		0.93833	8.7261		0.93326	8.38722
	0.95538	8.06534		0.95536	8.43909		0.95335	8.54206		0.95037	9.02954		0.94332	8.92068		0.93733	8.70674		0.93226	8.3709
	0.95437	8.0343		0.95435	8.27152		0.95234	8.62617		0.94936	8.99488		0.94233	8.90358		0.93635	8.67258		0.93125	8.35639
	0.95338	8.01717		0.95335	8.36151		0.95133	8.64965		0.94837	8.99496		0.94133	8.85644		0.93533	8.62239		0.93027	8.34052
	0.95236	7.97551		0.95235	8.26044		0.95034	8.58214		0.94738	8.96574		0.94034	8.77126		0.93433	8.56389		0.92927	8.32584
	0.95138	7.94434		0.95134	8.27066		0.94934	8.44411		0.94636	8.83472		0.93934	8.66455		0.93337	8.49815		0.92825	8.30962
	0.95037	7.90824		0.95034	8.19145		0.94834	8.5569		0.94537	8.66643		0.93833	8.55937		0.93234	8.42586		0.92727	8.28686
	0.94938	7.90785		0.94936	8.2628		0.94735	8.45921		0.94438	8.61125		0.93734	8.48204		0.93136	8.35602		0.92627	8.25603
	0.94837	7.86006		0.94834	8.16606		0.94634	8.47887		0.94338	8.69091		0.93634	8.438		0.93038	8.29183		0.92527	8.21258
	0.94736	7.83005		0.94735	8.14924		0.94537	8.30535		0.94238	8.78942		0.93535	8.42293		0.92935	8.23827		0.92428	8.16111
	0.94637	7.79639		0.94636	8.13333		0.94436	8.47437		0.94138	8.78161		0.93434	8.43721		0.92837	8.19892		0.92326	8.10532
	0.94537	7.7728		0.94536	8.09155		0.94337	8.35368		0.94037	8.68316		0.93333	8.47142		0.92738	8.17197		0.92227	8.04754
	0.94436	7.77444		0.94435	8.0806		0.94236	8.3766		0.93938	8.59098		0.93233	8.50277		0.92637	8.15477		0.92127	7.99071
	0.94337	7.74499		0.94334	8.01696		0.94136	8.13658		0.93838	8.57369		0.93135	8.51255		0.92537	8.14662		0.92026	7.93606
	0.94238	7.71895		0.94235	8.04096		0.94036	8.29645		0.93738	8.60927		0.93034	8.50375		0.92438	8.14616		0.91926	7.888
	0.94138	7.65036		0.94136	7.94571		0.93936	8.25885		0.93638	8.58473		0.92934	8.47092		0.92337	8.14713		0.91825	7.84586
	0.94037	7.63187		0.94035	7.95904		0.93836	8.26004		0.93539	8.44561		0.92834	8.41204		0.92236	8.1439		0.91724	7.80981
	0.93937	7.63032		0.93934	7.8684		0.93737	8.09609		0.93437	8.34786		0.92736	8.34396		0.92137	8.13338		0.91625	7.78274
	0.93838	7.57532		0.93836	7.88708		0.93637	8.11339		0.93337	8.37204		0.92636	8.27969		0.92036	8.11739		0.91526	7.76287
	0.93737	7.51343		0.93736	7.77997		0.93538	8.14694		0.93239	8.42183		0.92536	8.23126		0.91936	8.09718		0.91426	7.75083
	0.93638	7.49476		0.93636	7.84472		0.93436	8.09161		0.93139	8.41266		0.92435	8.20905		0.91836	8.06768		0.91327	7.74627
	0.93538	7.46886		0.93535	7.6924		0.93336	7.97979		0.93038	8.3537		0.92335	8.21104		0.91734	8.02567		0.91226	7.74602
	0.9344	7.4602		0.93437	7.75972		0.93238	7.90419		0.92939	8.29273		0.92235	8.22343		0.91635	7.97605		0.91126	7.74774
	0.93338	7.4527		0.93335	7.69404		0.93137	8.0288		0.9284	8.25547		0.92135	8.2247		0.91536	7.92317		0.91026	7.7458
	0.93239	7.40773		0.93236	7.67981		0.93038	7.94282		0.92738	8.27714		0.92034	8.20212		0.91436	7.87351		0.90926	7.74046
	0.93138	7.37824		0.93136	7.66193		0.92937	7.9018		0.92639	8.28523		0.91934	8.1528		0.91333	7.82833		0.90827	7.72732
	0.93039	7.35664		0.93037	7.63239		0.92837	7.75519		0.9254	8.1875		0.91836	8.07444		0.91234	7.79274		0.90727	7.70514
	0.92941	7.31643		0.92935	7.6185		0.92737	7.90957		0.92441	7.98393		0.91734	7.98197		0.91138	7.76609		0.90627	7.67764
	0.9284	7.30018		0.92837	7.59121		0.92638	7.82341		0.92339	7.86431		0.91633	7.89715		0.91033	7.7467		0.90527	7.6428
	0.9274	7.27114		0.92737	7.56755		0.92538	7.87273		0.92239	7.93534		0.91535	7.8375		0.90935	7.73669		0.90426	7.60377
	0.92639	7.26263		0.92638	7.50615		0.92438	7.65265		0.9214	8.08784		0.91436	7.80731		0.90837	7.72976		0.90325	7.56182
	0.92543	7.21825		0.92537	7.49229		0.92339	7.7501		0.92038	8.15046		0.91333	7.8035		0.90734	7.72238		0.90225	7.51608
	0.92442	7.17826		0.92438	7.44148		0.92238	7.70173		0.91939	8.05226		0.91235	7.81926		0.90635	7.71152		0.90127	7.46824
	0.92339	7.16661		0.92338	7.44734		0.92138	7.72342		0.91839	7.94958		0.91135	7.83727		0.90537	7.6939		0.90027	7.41843
	0.92239	7.14212		0.92238	7.33227		0.92037	7.55719		0.91738	7.93717		0.91034	7.84113		0.90435	7.66682		0.89928	7.37143
	0.92139	7.10847		0.92138	7.39838		0.91937	7.61875		0.91637	7.96813		0.90934	7.82957		0.90337	7.62626		0.89828	7.32649
	0.92038	7.0335		0.92037	7.27217		0.91837	7.57572		0.91538	7.95151		0.90835	7.79841		0.90237	7.57141		0.89727	7.2835
	0.91939	7.02289		0.91936	7.33289		0.91737	7.61696		0.91439	7.83966		0.90735	7.74765		0.90136	7.50448		0.89627	7.24607
	0.91837	6.9851		0.91837	7.2333		0.91637	7.46365		0.91339	7.71402		0.90637	7.68591		0.90036	7.43508		0.89527	7.21112
	0.91739	6.98064		0.91736	7.29182		0.91536	7.43266		0.9124	7.66109		0.90536	7.62842		0.89936	7.36955		0.89426	7.18039
	0.91637	6.93294		0.91636	7.18235		0.91437	7.53518		0.91138	7.70449		0.90436	7.58936		0.89834	7.3082		0.89328	7.15458
	0.91538	6.91927		0.91537	7.22639		0.91337	7.47598		0.91038	7.76527		0.90336	7.57251		0.89738	7.25838		0.89228	7.1341
	0.91439	6.88883		0.91436	7.15024		0.91237	7.39758		0.90939	7.77427		0.90235	7.57377		0.89639	7.22246		0.89128	7.12017
	0.91338	6.86395		0.91337	7.17961		0.91138	7.25702		0.90839	7.70866		0.90136	7.58049		0.89537	7.19976		0.89028	7.11081
	0.91237	6.84571		0.91236	7.1077		0.91038	7.40062		0.90738	7.65152		0.90035	7.57688		0.89437	7.1927		0.88927	7.10605
	0.91137	6.7814		0.91135	7.05292		0.90936	7.3339		0.9064	7.66546		0.89935	7.54918		0.89336	7.19912		0.88828	7.10186
	0.91037	6.79192		0.91037	7.06193		0.90837	7.30204		0.90541	7.68054		0.89836	7.49242		0.89236	7.21667		0.88728	7.09502
	0.90938	6.74589		0.90937	7.01351		0.90738	7.13367		0.90439	7.58532		0.89735	7.41961		0.89135	7.23798		0.88628	7.08425
	0.90837	6.72525		0.90838	6.99697		0.90638	7.27926		0.90341	7.43329		0.89637	7.33904		0.89037	7.2554		0.88529	7.0634
	0.90738	6.72945		0.90736	6.90459		0.90538	7.18714		0.90239	7.35604		0.89536	7.2657		0.88937	7.26493		0.88428	7.03164
	0.90638	6.70015		0.90636	6.95288		0.90438	7.17159		0.90139	7.38469		0.89437	7.21939		0.88838	7.26058		0.88329	6.98907
	0.90538	6.65226		0.90537	6.84667		0.90338	7.04862		0.9004	7.44461		0.89336	7.20141		0.88739	7.23696		0.88229	6.93636
	0.90438	6.60712		0.90437	6.91063		0.90237	7.12599		0.89939	7.46782		0.89236	7.20847		0.88639	7.19204		0.8813	6.87721
	0.90339	6.57739		0.90337	6.81163		0.90138	7.09965		0.89841	7.43061		0.89136	7.22658		0.88539	7.12889		0.88029	6.81373
	0.90239	6.5366		0.90237	6.83689		0.90037	7.0818		0.8974	7.36686		0.89037	7.24017		0.88439	7.06152		0.87928	6.75027
	0.9014	6.51525		0.90136	6.7122		0.89937	6.92919		0.89639	7.33387		0.88936	7.23768		0.8834	6.99539		0.87828	6.68844
	0.90038	6.48767		0.90037	6.79391		0.89837	6.93374		0.8954	7.32996		0.88835	7.21551		0.88238	6.93474		0.8773	6.62943
	0.89939	6.46182		0.89936	6.65977		0.89736	6.98388		0.89439	7.2846		0.88736	7.17462		0.88139	6.88704		0.87629	6.57795
	0.89839	6.44078		0.89838	6.73626		0.89638	6.99215		0.89338	7.16064		0.88639	7.12374		0.8804	6.85068		0.87529	6.53226
	0.89739	6.40359		0.89737	6.63589		0.89539	6.84803		0.89239	7.03801		0.88538	7.0722		0.87938	6.82727		0.8743	6.49518
	0.8964	6.36358		0.89637	6.66069		0.89438	6.74769		0.89141	7.02168		0.88437	7.02324		0.87839	6.81466		0.87329	6.46638
	0.89539	6.33664		0.89537	6.58911		0.89338	6.84837		0.89041	7.0982		0.88336	6.98178		0.8774	6.8111		0.8723	6.4443
	0.89439	6.30486		0.89437	6.59912		0.89238	6.78998		0.8894	7.15856		0.88236	6.95514		0.87639	6.8122		0.87129	6.42853
	0.89339	6.27045		0.89338	6.55317		0.89138	6.775		0.88843	7.13482		0.88138	6.94602		0.87541	6.81193		0.8703	6.41678
	0.89239	6.259		0.89237	6.525		0.89039	6.60552		0.88742	7.05237		0.88037	6.94686		0.87441	6.80772		0.86929	6.41044
	0.89139	6.24051		0.8914	6.5072		0.88938	6.78922		0.88643	6.98935		0.87937	6.94468		0.8734	6.79242		0.86829	6.40604
	0.89038	6.21709		0.89038	6.457		0.88838	6.68809		0.88542	6.98146		0.87839	6.91968		0.87239	6.76465		0.86731	6.40135
	0.88938	6.19631		0.88937	6.46335		0.8874	6.73125		0.88442	6.9863		0.87741	6.86183		0.8714	6.72274		0.86631	6.39737
	0.88839	6.16285		0.88839	6.37547		0.8864	6.53474		0.88341	6.92674		0.8764	6.77852		0.87037	6.66154		0.86531	6.38922
	0.88739	6.13288		0.8874	6.37762		0.88539	6.6469		0.88241	6.80304		0.8754	6.67936		0.86939	6.59034		0.86428	6.37766
	0.88639	6.10326		0.8864	6.29213		0.8844	6.58266		0.88141	6.73071		0.87438	6.59215		0.86841	6.51381		0.8633	6.36199
	0.8854	6.06041		0.88539	6.37851		0.8834	6.5922		0.88042	6.75236		0.87339	6.53975		0.8674	6.4392		0.8623	6.341
	0.8844	6.04165		0.88441	6.22752		0.88238	6.42719		0.87941	6.81958		0.87238	6.52463		0.86641	6.37942		0.86131	6.31362
	0.8834	6.0095		0.88339	6.28725		0.88139	6.46938		0.87841	6.84618		0.87141	6.53262		0.8654	6.33161		0.8603	6.27962
	0.88239	5.99528		0.8824	6.22551		0.88039	6.50134		0.87741	6.7927		0.87038	6.55582		0.86441	6.29514		0.8593	6.24327
	0.8814	5.94733		0.8814	6.24886		0.8794	6.46804		0.87643	6.69533		0.86939	6.58695		0.86338	6.26913		0.8583	6.20502
	0.88039	5.94896		0.8804	6.13736		0.8784	6.39977		0.87542	6.65204		0.86838	6.60083		0.86239	6.25745		0.85731	6.166
	0.8794	5.91016		0.87939	6.18731		0.87742	6.31616		0.87442	6.6802		0.8674	6.59044		0.86142	6.25729		0.85632	6.12975
	0.8784	5.89325		0.8784	6.11861		0.8764	6.36894		0.87342	6.68765		0.86638	6.56075		0.86038	6.26284		0.8553	6.09359
	0.8774	5.84166		0.87741	6.1195		0.8754	6.32477		0.87242	6.59354		0.86536	6.52229		0.85941	6.27095		0.85431	6.0598
	0.87641	5.82093		0.87641	6.05047		0.87441	6.32183		0.87141	6.46443		0.86439	6.48098		0.85841	6.27616		0.8533	6.02895
	0.8754	5.7968		0.87541	6.06235		0.87341	6.16493		0.87042	6.42817		0.86338	6.43923		0.85739	6.27776		0.85231	6.00227
	0.87441	5.78194		0.87441	6.02368		0.87239	6.27837		0.86941	6.48768		0.86238	6.40652		0.85641	6.27469		0.8513	5.98069
	0.8734	5.7662		0.8734	6.03634		0.8714	6.20671		0.86842	6.55553		0.8614	6.38855		0.85541	6.26188		0.8503	5.96286
	0.8724	5.72464		0.87239	6.01162		0.87039	6.22463		0.86741	6.53966		0.86041	6.3833		0.85439	6.23582		0.84931	5.95065
	0.8714	5.69862		0.87139	5.94055		0.8694	6.03877		0.86643	6.44156		0.85939	6.38169		0.8534	6.19692		0.84831	5.93929
	0.87042	5.68693		0.87039	5.95847		0.86842	6.16777		0.86542	6.36425		0.85839	6.37128		0.85242	6.14867		0.8473	5.92649
	0.86941	5.66683		0.8694	5.87896		0.8674	6.10155		0.86442	6.37694		0.8574	6.34604		0.85139	6.09354		0.84633	5.91319
	0.86841	5.62321		0.86841	5.9004		0.86641	6.15996		0.86343	6.41677		0.85641	6.29417		0.8504	6.03843		0.84532	5.8952
	0.86741	5.58061		0.8674	5.78102		0.86542	5.9709		0.86242	6.3654		0.85539	6.21434		0.84942	5.98909		0.84432	5.87351
	0.86641	5.54049		0.86642	5.85402		0.8644	6.03218		0.86143	6.23106		0.85439	6.12219		0.84841	5.94813		0.8433	5.8489
	0.8654	5.5311		0.86542	5.73803		0.86341	6.00857		0.86043	6.11808		0.85341	6.03286		0.84741	5.92104		0.84233	5.82017
	0.86442	5.49926		0.8644	5.78032		0.86241	5.9932		0.85943	6.11255		0.8524	5.96679		0.84641	5.90716		0.84131	5.78517
	0.8634	5.47054		0.86341	5.684		0.86141	5.84481		0.85843	6.18963		0.8514	5.93347		0.84542	5.90251		0.84032	5.74326
	0.86242	5.45924		0.86242	5.73093		0.86041	5.86525		0.85744	6.23286		0.85041	5.93065		0.84441	5.90407		0.83932	5.6987
	0.86141	5.4272		0.8614	5.63221		0.85941	5.88536		0.85644	6.18757		0.84939	5.94984		0.84342	5.90515		0.83832	5.65086
	0.86042	5.41448		0.8604	5.68699		0.8584	5.8453		0.85542	6.09389		0.8484	5.98077		0.8424	5.90257		0.83734	5.60201
	0.85941	5.38182		0.8594	5.60222		0.85742	5.81928		0.85443	6.04342		0.84741	6.00445		0.84141	5.89092		0.83632	5.55702
	0.85841	5.35495		0.8584	5.62708		0.85642	5.69023		0.85343	6.06042		0.84641	6.00541		0.8404	5.86265		0.83531	5.51466
	0.85741	5.32104		0.85742	5.55296		0.85541	5.81145		0.85244	6.07813		0.8454	5.97773		0.83942	5.81612		0.83431	5.47791
	0.85641	5.29277		0.85642	5.56487		0.8544	5.70407		0.85144	6.01277		0.84441	5.93014		0.83842	5.7539		0.83332	5.44659
	0.85543	5.2814		0.85541	5.51242		0.8534	5.71459		0.85042	5.89766		0.84341	5.87619		0.83743	5.6886		0.83231	5.42054
	0.85441	5.26535		0.85442	5.49493		0.85242	5.5842		0.84944	5.83903		0.84241	5.82649		0.83643	5.62408		0.83132	5.39955
	0.85342	5.22972		0.8534	5.46346		0.85141	5.67589		0.84845	5.86589		0.84141	5.78551		0.8354	5.56124		0.83032	5.38203
	0.85242	5.20673		0.85241	5.40704		0.85041	5.61424		0.84744	5.91888		0.84041	5.76253		0.83442	5.50934		0.82931	5.37103
	0.85142	5.18633		0.85143	5.43492		0.84942	5.65528		0.84644	5.90427		0.8394	5.76194		0.83343	5.46753		0.82832	5.3639
	0.85043	5.12282		0.85043	5.35712		0.84842	5.47695		0.84545	5.81436		0.83841	5.77254		0.83241	5.43606		0.82733	5.35905
	0.84942	5.1043		0.84942	5.38008		0.84741	5.56461		0.84443	5.7365		0.83741	5.77675		0.83142	5.41499		0.82632	5.35669
	0.84843	5.05821		0.84845	5.29049		0.84642	5.5247		0.84345	5.73068		0.83641	5.76114		0.83043	5.40071		0.82532	5.35123
	0.84742	5.05159		0.84746	5.29879		0.84543	5.53027		0.84245	5.79869		0.83541	5.71819		0.82942	5.39345		0.82433	5.34178
	0.84643	5.04169		0.84643	5.22659		0.84443	5.40568		0.84144	5.79911		0.8344	5.65241		0.82843	5.39017		0.82333	5.32776
	0.84544	5.01319		0.84544	5.26796		0.84342	5.38428		0.84045	5.67626		0.83341	5.57902		0.82744	5.38934		0.82232	5.30934
	0.84441	4.99761		0.84445	5.16388		0.84242	5.44638		0.83945	5.55766		0.83242	5.50686		0.82641	5.3879		0.82133	5.28626
	0.84343	4.96827		0.84344	5.20816		0.84144	5.42865		0.83843	5.53697		0.83139	5.4449		0.82541	5.38624		0.82032	5.25715
	0.84241	4.92989		0.84243	5.1415		0.84042	5.33128		0.83744	5.58388		0.83041	5.40364		0.82444	5.38682		0.81933	5.22544
	0.84141	4.91777		0.84144	5.18502		0.83941	5.27664		0.83646	5.63385		0.82941	5.38955		0.82342	5.38245		0.81834	5.18955
	0.84043	4.88049		0.84044	5.1018		0.83842	5.35686		0.83544	5.60667		0.82842	5.39778		0.82242	5.36627		0.81734	5.15021
	0.83944	4.86301		0.83944	5.10231		0.83743	5.2722		0.83445	5.52194		0.82742	5.42044		0.82142	5.33515		0.81633	5.11166
	0.83843	4.8405		0.83843	5.08989		0.83643	5.21873		0.83344	5.49532		0.82641	5.44426		0.82041	5.29192		0.81531	5.07214
	0.83745	4.8187		0.83743	5.05645		0.83542	5.20027		0.83244	5.54391		0.82542	5.46028		0.8194	5.24677		0.8143	5.03311
	0.83642	4.79747		0.83644	5.04813		0.83442	5.23307		0.83143	5.56402		0.82441	5.45289		0.81843	5.20201		0.81332	4.99619
	0.83543	4.7849		0.83544	4.98843		0.83341	5.17569		0.83045	5.46687		0.82343	5.40956		0.81741	5.16032		0.81234	4.96145
	0.83442	4.7505		0.83443	4.98635		0.83243	5.21735		0.82944	5.32467		0.82241	5.34958		0.81643	5.12495		0.81133	4.92879
	0.83343	4.70875		0.83345	4.92343		0.83142	5.03911		0.82844	5.23475		0.82143	5.29271		0.81544	5.09562		0.81033	4.89848
	0.83242	4.67694		0.83246	4.9807		0.83041	5.11237		0.82747	5.23247		0.82042	5.24761		0.81442	5.07357		0.80933	4.87401
	0.83143	4.6659		0.83144	4.8464		0.82943	5.08485		0.82645	5.28752		0.81942	5.22052		0.81342	5.05923		0.80833	4.85369
	0.83042	4.64506		0.83043	4.91568		0.82841	5.09355		0.82544	5.31505		0.81843	5.21223		0.81242	5.05124		0.80735	4.83702
	0.82944	4.60866		0.82944	4.78703		0.82745	4.97674		0.82446	5.26817		0.81742	5.21429		0.81143	5.04514		0.80634	4.82408
	0.82844	4.58895		0.82844	4.86483		0.82643	5.01001		0.82346	5.21027		0.81641	5.20877		0.81042	5.03563		0.80533	4.81183
	0.82744	4.57391		0.82746	4.76799		0.82544	4.97963		0.82244	5.21679		0.81541	5.18419		0.80945	5.01906		0.80434	4.79954
	0.82645	4.54219		0.82644	4.7898		0.82444	4.94418		0.82144	5.25212		0.81441	5.13663		0.80845	4.99229		0.80334	4.78619
	0.82545	4.50564		0.82544	4.71798		0.82343	4.88746		0.82044	5.23598		0.81342	5.06865		0.80743	4.95635		0.80235	4.77264
	0.82442	4.49493		0.82444	4.73759		0.82245	4.83679		0.81944	5.12879		0.81242	4.98678		0.80644	4.91375		0.80134	4.75627
	0.82344	4.47131		0.82345	4.67412		0.82144	4.88683		0.81845	4.99703		0.81144	4.90897		0.80546	4.8635		0.80034	4.73333
	0.82245	4.437		0.82246	4.70047		0.82044	4.87925		0.81748	4.94615		0.81043	4.85185		0.80444	4.80842		0.79935	4.705
	0.82143	4.41393		0.82146	4.63616		0.81943	4.85332		0.81645	4.97091		0.80942	4.82019		0.80344	4.75634		0.79834	4.66896
	0.82042	4.39461		0.82044	4.67491		0.81845	4.69439		0.81545	5.02863		0.80843	4.81326		0.80245	4.7126		0.79736	4.62702
	0.81943	4.37565		0.81944	4.60561		0.81744	4.80163		0.81444	5.06298		0.80743	4.82846		0.80143	4.67967		0.79634	4.58341
	0.81844	4.34757		0.81845	4.59306		0.81643	4.77159		0.81345	5.03165		0.80643	4.8534		0.80045	4.66004		0.79534	4.53942
	0.81744	4.3326		0.81744	4.57885		0.81544	4.7642		0.81246	4.97462		0.80544	4.87336		0.79946	4.65153		0.79434	4.49724
	0.81643	4.31162		0.81644	4.52287		0.81444	4.59761		0.81146	4.9618		0.80443	4.87943		0.79843	4.64931		0.79333	4.45943
	0.81542	4.28462		0.81543	4.52959		0.81343	4.69432		0.81047	4.96069		0.80343	4.86966		0.79746	4.65083		0.79234	4.4264
	0.81443	4.23112		0.81444	4.45768		0.81244	4.66152		0.80946	4.90541		0.80244	4.84034		0.79646	4.65152		0.79133	4.39959
	0.81344	4.21247		0.81344	4.50588		0.81143	4.65382		0.80845	4.78668		0.80142	4.79813		0.79544	4.64814		0.79035	4.37758
	0.81244	4.19256		0.81244	4.39854		0.81046	4.49232		0.80748	4.7003		0.80042	4.75744		0.79446	4.63972		0.78936	4.36193
	0.81144	4.1565		0.81145	4.45622		0.80945	4.57584		0.80647	4.71064		0.79943	4.72328		0.79345	4.62417		0.78836	4.35008
	0.81043	4.13696		0.81045	4.36737		0.80844	4.54681		0.80546	4.78351		0.79842	4.69839		0.79244	4.60295		0.78734	4.33981
	0.80943	4.12541		0.80946	4.40297		0.80746	4.56419		0.80447	4.82181		0.79743	4.68684		0.79145	4.57817		0.78634	4.33394
	0.80845	4.10363		0.80846	4.32637		0.80644	4.47376		0.80345	4.7705		0.79644	4.68625		0.79047	4.54881		0.78535	4.32858
	0.80744	4.07301		0.80745	4.35281		0.80546	4.41109		0.80247	4.7083		0.79543	4.68788		0.78943	4.51713		0.78435	4.32471
	0.80646	4.04616		0.80644	4.28009		0.80445	4.46589		0.80146	4.69599		0.79445	4.67724		0.78844	4.48552		0.78335	4.32049
	0.80546	4.0306		0.80547	4.2955		0.80345	4.41898		0.80046	4.71979		0.79342	4.64347		0.78745	4.45523		0.78235	4.31527
	0.80445	4.00856		0.80444	4.24299		0.80246	4.42171		0.79948	4.70605		0.79243	4.5875		0.78646	4.426		0.78136	4.30786
	0.80345	3.98663		0.80345	4.2375		0.80145	4.33503		0.79849	4.61564		0.79144	4.51886		0.78542	4.39685		0.78035	4.29654
	0.80245	3.96278		0.80245	4.22062		0.80045	4.42954		0.79749	4.50206		0.79044	4.4516		0.78445	4.37282		0.77935	4.28307
	0.80145	3.95909		0.80144	4.20666		0.79946	4.35938		0.79647	4.45226		0.78943	4.39757		0.78347	4.3516		0.77837	4.26505
	0.80044	3.94374		0.80045	4.16233		0.79846	4.33493		0.79547	4.48174		0.78845	4.35871		0.78245	4.33277		0.77737	4.24114
	0.79945	3.92302		0.79945	4.13651		0.79746	4.2195		0.79449	4.55936		0.78743	4.33771		0.78144	4.31763		0.77636	4.21395
	0.79846	3.89582		0.79845	4.1315		0.79646	4.33688		0.79346	4.58669		0.78643	4.33611		0.78046	4.30417		0.77536	4.18152
	0.79745	3.87001		0.79746	4.07932		0.79545	4.25191		0.79248	4.53388		0.78544	4.35041		0.77944	4.29218		0.77437	4.14641
	0.79645	3.85553		0.79646	4.10599		0.79447	4.29775		0.79147	4.48568		0.78445	4.36843		0.77845	4.27947		0.77337	4.111
	0.79546	3.83358		0.79544	4.00331		0.79345	4.13992		0.79048	4.47956		0.78343	4.37637		0.77746	4.26167		0.77237	4.07722
	0.79446	3.80221		0.79446	4.06505		0.79246	4.20654		0.78948	4.48837		0.78243	4.36874		0.77645	4.23577		0.77136	4.04579
	0.79345	3.79269		0.79345	3.97427		0.79145	4.19952		0.78848	4.44238		0.78144	4.34095		0.77548	4.20061		0.77035	4.01655
	0.79246	3.74493		0.79244	4.00794		0.79047	4.19161		0.78749	4.33522		0.78044	4.30018		0.77447	4.15817		0.76937	3.99291
	0.79147	3.73285		0.79146	3.91948		0.78946	4.08175		0.78648	4.24204		0.77944	4.26013		0.77345	4.1095		0.76837	3.97188
	0.79045	3.71869		0.79045	3.95634		0.78847	4.13505		0.78548	4.22403		0.77844	4.22759		0.77245	4.06208		0.76738	3.95362
	0.78947	3.693		0.78944	3.90578		0.78748	4.12817		0.7845	4.26302		0.77744	4.20726		0.77149	4.02008		0.76638	3.93932
	0.78847	3.67283		0.78846	3.93242		0.78647	4.08695		0.78349	4.30664		0.77643	4.19983		0.77045	3.98346		0.76537	3.9271
	0.78747	3.66017		0.78746	3.83965		0.78545	3.99256		0.78248	4.29982		0.77545	4.20271		0.76946	3.95787		0.76438	3.91714
	0.78645	3.63836		0.78647	3.89661		0.78446	3.98204		0.78148	4.24925		0.77444	4.20618		0.76848	3.94003		0.76336	3.90721
	0.78545	3.60262		0.78546	3.84146		0.78347	4.06228		0.78047	4.22043		0.77345	4.20092		0.76746	3.93077		0.76237	3.89698
	0.78446	3.59891		0.78447	3.8341		0.78245	3.95385		0.77947	4.22691		0.77247	4.17487		0.76648	3.93069		0.76136	3.88388
	0.78345	3.58391		0.78346	3.81601		0.78147	3.96557		0.77849	4.21483		0.77145	4.1222		0.76548	3.93508		0.76036	3.8666
	0.78245	3.57293		0.78245	3.76301		0.78046	3.87376		0.77749	4.11948		0.77045	4.05337		0.76445	3.9422		0.75939	3.84765
	0.78143	3.55148		0.78148	3.76606		0.77947	3.94427		0.77648	4.01584		0.76944	3.98915		0.76347	3.94507		0.75837	3.82422
	0.78046	3.52863		0.78046	3.69625		0.77848	3.91396		0.77549	3.99118		0.76847	3.94223		0.76248	3.94152		0.75737	3.79591
	0.77948	3.4968		0.77945	3.76428		0.77746	3.93346		0.77449	4.03929		0.76746	3.9184		0.76148	3.93152		0.75637	3.76528
	0.77847	3.47825		0.77846	3.6825		0.77645	3.78888		0.77349	4.07186		0.76646	3.91304		0.76047	3.91274		0.75538	3.7293
	0.77746	3.45438		0.77746	3.7222		0.77547	3.85816		0.7725	4.04572		0.76547	3.92112		0.75948	3.88656		0.75437	3.69069
	0.77646	3.43032		0.77646	3.62674		0.77449	3.82928		0.77149	4.00972		0.76446	3.93354		0.75848	3.85354		0.75337	3.64983
	0.77546	3.42522		0.77547	3.69025		0.77347	3.86381		0.77048	3.98412		0.76344	3.93829		0.75746	3.81587		0.75238	3.60869
	0.77447	3.39907		0.77447	3.58794		0.77247	3.74455		0.7695	3.97593		0.76245	3.9312		0.75648	3.78023		0.75137	3.57014
	0.77348	3.39497		0.77347	3.64758		0.77149	3.76753		0.76849	3.98718		0.76146	3.91433		0.75549	3.74584		0.75038	3.53281
	0.77246	3.38587		0.77246	3.5829		0.77049	3.74924		0.76749	3.95521		0.76046	3.89196		0.75447	3.71704		0.74938	3.50101
	0.77147	3.36094		0.77146	3.59861		0.76949	3.75679		0.76649	3.85862		0.75948	3.86247		0.75347	3.69663		0.74838	3.47246
	0.77047	3.32666		0.77046	3.5556		0.76848	3.67091		0.7655	3.76917		0.75845	3.82788		0.75248	3.68524		0.74739	3.44847
	0.76947	3.30951		0.76946	3.57179		0.76748	3.65817		0.7645	3.75334		0.75746	3.79629		0.75147	3.68247		0.74638	3.43184
	0.76849	3.27811		0.76848	3.538		0.76649	3.68959		0.76348	3.78506		0.75646	3.77402		0.75049	3.6844		0.74538	3.41923
	0.76746	3.28399		0.76747	3.52989		0.76549	3.68802		0.76249	3.82936		0.75546	3.76547		0.7495	3.6911		0.74438	3.41231
	0.76647	3.27725		0.76648	3.50319		0.76448	3.67614		0.76148	3.83537		0.75448	3.7706		0.74846	3.69727		0.74338	3.40894
	0.76547	3.25628		0.76549	3.49403		0.76347	3.58036		0.76049	3.8022		0.75345	3.77723		0.74748	3.69871		0.74238	3.40882
	0.76448	3.25227		0.76448	3.49589		0.76249	3.66022		0.7595	3.78198		0.75246	3.77611		0.7465	3.69241		0.7414	3.40938
	0.76347	3.23197		0.76348	3.45352		0.76148	3.61321		0.7585	3.79918		0.75145	3.76106		0.74547	3.676		0.74039	3.40864
	0.76247	3.19876		0.76249	3.45024		0.76048	3.60447		0.75749	3.8167		0.75047	3.72878		0.74449	3.64955		0.73939	3.40952
	0.76147	3.18772		0.76148	3.39905		0.75948	3.45461		0.7565	3.76252		0.7495	3.682		0.74348	3.60994		0.73838	3.40946
	0.76044	3.16818		0.76048	3.4185		0.75849	3.58548		0.75551	3.65645		0.74847	3.629		0.74246	3.56111		0.73738	3.4081
	0.75947	3.15718		0.75948	3.3704		0.75748	3.53382		0.75449	3.59113		0.74749	3.58066		0.74147	3.51083		0.73637	3.40596
	0.75847	3.12712		0.75849	3.38905		0.75648	3.56122		0.75351	3.6046		0.74649	3.54407		0.74049	3.46117		0.73538	3.3994
	0.75748	3.11436		0.75748	3.30156		0.75549	3.43991		0.7525	3.65647		0.74548	3.52547		0.73947	3.41663		0.7344	3.38776
	0.75648	3.10885		0.7565	3.37749		0.75447	3.47387		0.75152	3.67249		0.74447	3.52453		0.73849	3.38186		0.73339	3.37143
	0.75548	3.08628		0.75548	3.29871		0.75349	3.49468		0.75052	3.6346		0.74346	3.5359		0.73749	3.35613		0.73239	3.35049
	0.75448	3.08035		0.75449	3.34832		0.75249	3.45064		0.74952	3.58999		0.74249	3.54987		0.73648	3.34134		0.73139	3.32641
	0.75346	3.06548		0.75349	3.28174		0.75149	3.38867		0.74852	3.59463		0.74149	3.55453		0.73548	3.33501		0.7304	3.29939
	0.75247	3.06573		0.7525	3.32905		0.75048	3.39853		0.74749	3.6439		0.74049	3.5447		0.73449	3.33744		0.72941	3.27308
	0.75148	3.03533		0.75151	3.2729		0.74951	3.45251		0.7465	3.63675		0.73949	3.5151		0.73351	3.34402		0.7284	3.24653
	0.75047	3.04452		0.75048	3.26763		0.7485	3.44822		0.74549	3.54646		0.73847	3.47016		0.73247	3.35083		0.72739	3.22161
	0.7495	3.01284		0.7495	3.24924		0.7475	3.35835		0.74449	3.46497		0.73748	3.42396		0.73149	3.35503		0.72641	3.20136
	0.7485	3.01505		0.7485	3.25447		0.74649	3.30657		0.7435	3.44121		0.73648	3.38449		0.73051	3.3543		0.72542	3.18422
	0.74748	3.01698		0.74748	3.21979		0.74548	3.38948		0.7425	3.4721		0.7355	3.3607		0.7295	3.34816		0.72441	3.17131
	0.74649	3.00579		0.74649	3.2014		0.74449	3.32791		0.7415	3.51869		0.7345	3.35498		0.7285	3.3344		0.72339	3.16136
	0.74549	3.00731		0.74549	3.23579		0.74348	3.33042		0.74049	3.52698		0.73349	3.3664		0.72752	3.31365		0.7224	3.15489
	0.74449	2.97924		0.74449	3.17085		0.74249	3.2648		0.7395	3.48452		0.73248	3.3867		0.7265	3.28901		0.72142	3.15101
	0.74349	2.96287		0.74348	3.18705		0.74149	3.35531		0.73851	3.45041		0.73148	3.39791		0.72549	3.26366		0.7204	3.14742
	0.74249	2.95857		0.74247	3.14165		0.7405	3.27813		0.73749	3.47446		0.7305	3.38836		0.72451	3.24025		0.7194	3.14535
	0.74147	2.93324		0.74149	3.197		0.7395	3.30617		0.7365	3.50192		0.7295	3.35683		0.72349	3.21796		0.7184	3.14115
	0.74048	2.9234		0.74049	3.11897		0.73848	3.2083		0.73552	3.46742		0.7285	3.3114		0.72251	3.1999		0.71741	3.13414
	0.73948	2.89644		0.73949	3.14495		0.7375	3.26684		0.73451	3.38255		0.72749	3.26314		0.72152	3.18811		0.71639	3.12366
	0.73848	2.8881		0.7385	3.06182		0.7365	3.21484		0.73351	3.30414		0.72649	3.22339		0.7205	3.1826		0.71538	3.10804
	0.73747	2.88036		0.7375	3.11171		0.73551	3.24732		0.73251	3.28659		0.7255	3.19681		0.7195	3.18368		0.71438	3.08845
	0.73649	2.87951		0.7365	3.04688		0.7345	3.14906		0.7315	3.32394		0.72449	3.18167		0.71851	3.18593		0.71338	3.06519
	0.73549	2.89564		0.7355	3.0899		0.73349	3.1409		0.7305	3.35374		0.7235	3.17611		0.7175	3.18537		0.7124	3.03898
	0.73447	2.88174		0.73451	3.04768		0.7325	3.17795		0.72951	3.35211		0.7225	3.17861		0.71649	3.18198		0.71139	3.01128
	0.73349	2.88836		0.73352	3.06365		0.73149	3.16533		0.72851	3.3173		0.7215	3.18412		0.7155	3.17483		0.7104	2.98206
	0.73248	2.87602		0.7325	3.0142		0.73048	3.10339		0.72752	3.29969		0.72051	3.18462		0.71448	3.16273		0.70939	2.95534
	0.73148	2.87405		0.7315	3.02608		0.72949	3.0692		0.72652	3.33803		0.71949	3.17825		0.71348	3.14281		0.70839	2.92951
	0.73049	2.85365		0.7305	3.04701		0.7285	3.13314		0.72551	3.34982		0.71849	3.15798		0.71249	3.11548		0.70739	2.90559
	0.72949	2.84198		0.72951	3.00317		0.7275	3.07214		0.72453	3.28381		0.71749	3.12805		0.71149	3.08281		0.70641	2.88575
	0.72848	2.82335		0.72851	2.99754		0.7265	3.11221		0.72352	3.19992		0.7165	3.09844		0.71048	3.0429		0.70539	2.86815
	0.7275	2.81389		0.72752	2.97228		0.72552	3.02522		0.72251	3.16274		0.71549	3.07607		0.70949	3.00257		0.70439	2.85359
	0.72649	2.82503		0.72649	2.9871		0.72451	3.09925		0.72153	3.17713		0.71447	3.06541		0.7085	2.96293		0.7034	2.84092
	0.7255	2.81433		0.7255	2.96035		0.72351	3.07047		0.72051	3.20112		0.71349	3.07168		0.70747	2.92631		0.70239	2.83093
	0.72449	2.81303		0.7245	2.9812		0.7225	3.07879		0.71952	3.20622		0.71249	3.09588		0.70649	2.89854		0.70141	2.82269
	0.72349	2.79745		0.7235	2.90825		0.7215	2.94013		0.71852	3.19108		0.71147	3.12577		0.70549	2.87798		0.70041	2.81514
	0.72248	2.78562		0.72251	2.9672		0.72052	3.02322		0.7175	3.18101		0.71051	3.14566		0.70449	2.86567		0.6994	2.81014
	0.72148	2.78058		0.7215	2.88935		0.71951	2.99895		0.71651	3.20013		0.7095	3.14262		0.70349	2.85999		0.6984	2.80553
	0.72047	2.7707		0.72051	2.9327		0.71849	3.04183		0.7155	3.2259		0.70851	3.11251		0.7025	2.86015		0.69739	2.79961
	0.7195	2.7663		0.71951	2.8765		0.71752	2.91234		0.7145	3.20572		0.7075	3.06541		0.70149	2.86438		0.69638	2.79301
	0.7185	2.75231		0.71851	2.93158		0.71651	2.98683		0.71349	3.13417		0.7065	3.01195		0.70049	2.86853		0.69541	2.78478
	0.71748	2.75156		0.7175	2.87165		0.71549	2.98249		0.7125	3.06158		0.70548	2.96272		0.6995	2.87282		0.6944	2.77519
	0.71648	2.73896		0.71648	2.90269		0.71449	2.99869		0.71151	3.03917		0.70449	2.92422		0.69849	2.87571		0.69341	2.76337
	0.71548	2.73455		0.71549	2.87984		0.71351	2.92754		0.71052	3.05688		0.70349	2.89774		0.69749	2.8758		0.6924	2.74997
	0.71448	2.76021		0.71449	2.91152		0.7125	2.93221		0.70951	3.0802		0.7025	2.88274		0.69651	2.87284		0.69141	2.73369
	0.71346	2.74125		0.71348	2.87073		0.7115	3.00122		0.70849	3.08469		0.7015	2.87821		0.69548	2.86316		0.6904	2.71336
	0.71248	2.75631		0.71248	2.90082		0.7105	2.95712		0.7075	3.06924		0.70048	2.88175		0.69449	2.84976		0.68942	2.69371
	0.71148	2.73356		0.7115	2.91147		0.70952	2.93542		0.70651	3.07385		0.6995	2.88866		0.6935	2.83375		0.6884	2.67287
	0.71049	2.72748		0.7105	2.87734		0.7085	2.88865		0.7055	3.09092		0.69849	2.89487		0.69249	2.81806		0.68741	2.65217
	0.70948	2.70956		0.70951	2.90665		0.70749	2.94283		0.70451	3.09318		0.69749	2.89686		0.69151	2.8048		0.68641	2.63344
	0.70847	2.69906		0.70849	2.85694		0.7065	2.92233		0.7035	3.03692		0.69649	2.89137		0.69052	2.79302		0.68541	2.61539
	0.70748	2.69004		0.7075	2.90386		0.70548	2.9253		0.7025	2.95189		0.6955	2.87773		0.68947	2.78526		0.68441	2.59937
	0.70648	2.66597		0.70651	2.84055		0.7045	2.83599		0.70151	2.90877		0.6945	2.85795		0.6885	2.78218		0.68338	2.58533
	0.70548	2.65608		0.70548	2.85245		0.70351	2.92879		0.70051	2.93953		0.69351	2.83716		0.68751	2.78222		0.68241	2.57527
	0.70449	2.65986		0.70448	2.79926		0.7025	2.88115		0.69951	2.99944		0.6925	2.82407		0.68651	2.7858		0.68142	2.56829
	0.70347	2.66131		0.70348	2.84206		0.70152	2.88419		0.69852	3.02839		0.6915	2.82106		0.68549	2.78949		0.68041	2.56414
	0.70248	2.64625		0.70249	2.77971		0.70051	2.78149		0.69751	2.99096		0.6905	2.82649		0.6845	2.79075		0.67942	2.5639
	0.70147	2.65817		0.70149	2.81852		0.6995	2.86601		0.69651	2.93912		0.68951	2.83513		0.6835	2.78449		0.67842	2.56355
	0.7005	2.62864		0.70049	2.7553		0.69851	2.86409		0.69552	2.92664		0.68851	2.83933		0.68248	2.76888		0.67742	2.56192
	0.69948	2.65907		0.69949	2.81638		0.6975	2.86701		0.69451	2.94374		0.68751	2.82994		0.6815	2.74557		0.67641	2.56012
	0.69848	2.64932		0.69849	2.7865		0.69651	2.78144		0.6935	2.9464		0.68651	2.80147		0.6805	2.71381		0.67541	2.55582
	0.69749	2.64309		0.69749	2.8031		0.69553	2.8021		0.69252	2.89624		0.68551	2.76167		0.67951	2.67686		0.67441	2.54982
	0.6965	2.64616		0.69649	2.76842		0.6945	2.84989		0.69152	2.83223		0.68452	2.72113		0.67851	2.63793		0.67341	2.54102
	0.69548	2.65038		0.6955	2.76968		0.6935	2.82356		0.69052	2.81119		0.6835	2.68971		0.67753	2.599		0.6724	2.52947
	0.6945	2.64719		0.69451	2.79995		0.69251	2.79345		0.68951	2.84772		0.68252	2.67366		0.67648	2.56451		0.67142	2.51498
	0.69349	2.63295		0.6935	2.74805		0.69151	2.77335		0.68852	2.88848		0.68151	2.67154		0.6755	2.53761		0.67041	2.49625
	0.6925	2.61018		0.6925	2.82871		0.69051	2.86672		0.68751	2.88895		0.68051	2.68252		0.67452	2.52003		0.66942	2.47703
	0.69149	2.60451		0.6915	2.79625		0.68952	2.84938		0.68652	2.85476		0.67951	2.70153		0.6735	2.50933		0.66841	2.45605
	0.6905	2.60421		0.69051	2.84769		0.68851	2.81926		0.68552	2.8391		0.6785	2.71842		0.67251	2.5049		0.66739	2.4346
	0.6895	2.60611		0.68952	2.78075		0.68753	2.74049		0.68451	2.85801		0.67751	2.72737		0.67153	2.50594		0.66642	2.41601
	0.68851	2.60062		0.6885	2.81461		0.68652	2.83053		0.68352	2.87818		0.67651	2.7209		0.67052	2.51001		0.66542	2.39876
	0.6875	2.59106		0.68752	2.78302		0.68551	2.8015		0.68252	2.84784		0.6755	2.70436		0.66952	2.51662		0.66442	2.38408
	0.6865	2.58287		0.68651	2.80021		0.68451	2.81548		0.68152	2.77041		0.67452	2.68487		0.66852	2.52327		0.6634	2.37097
	0.6855	2.59205		0.68551	2.73682		0.68351	2.7191		0.68052	2.73556		0.67351	2.66434		0.66752	2.53025		0.66244	2.36212
	0.6845	2.59149		0.68451	2.79973		0.6825	2.78048		0.67951	2.76269		0.67252	2.64702		0.6665	2.53634		0.66143	2.35507
	0.6835	2.60295		0.68351	2.76715		0.68152	2.78584		0.67852	2.8062		0.67152	2.63574		0.66552	2.53848		0.66043	2.35042
	0.6825	2.59424		0.68248	2.79947		0.68051	2.78353		0.67752	2.81134		0.67053	2.63334		0.6645	2.53496		0.6594	2.34944
	0.6815	2.58091		0.68152	2.7613		0.67953	2.69097		0.67652	2.77739		0.66951	2.6374		0.66351	2.52402		0.65842	2.34957
	0.68051	2.59604		0.68052	2.79275		0.67852	2.76121		0.67552	2.73244		0.66851	2.63982		0.66253	2.50766		0.65742	2.34969
	0.6795	2.60147		0.67951	2.77869		0.6775	2.76807		0.67452	2.72578		0.66751	2.63465		0.66154	2.48978		0.65642	2.34998
	0.6785	2.61591		0.67851	2.80557		0.67651	2.76015		0.67353	2.75933		0.66651	2.61859		0.6605	2.47099		0.65542	2.34748
	0.67752	2.62488		0.6775	2.77555		0.67552	2.70751		0.67251	2.77008		0.6655	2.59124		0.65951	2.45624		0.65442	2.34282
	0.6765	2.61533		0.67651	2.79912		0.67451	2.69468		0.67153	2.71408		0.66452	2.55713		0.6585	2.44582		0.65342	2.33574
	0.67552	2.60646		0.67551	2.7564		0.67352	2.74194		0.67053	2.65554		0.66352	2.52502		0.65751	2.43987		0.65241	2.32835
	0.67451	2.60764		0.6745	2.73155		0.67252	2.70501		0.66953	2.64382		0.66252	2.50261		0.65654	2.43904		0.65144	2.32061
	0.67352	2.60806		0.67351	2.74829		0.67153	2.70727		0.6685	2.68491		0.66152	2.49082		0.65553	2.44047		0.65045	2.30981
	0.67253	2.59502		0.67252	2.65964		0.67054	2.65307		0.66754	2.72992		0.66052	2.49122		0.65451	2.44393		0.64943	2.29948
	0.67151	2.56506		0.67151	2.70619		0.66954	2.74014		0.66653	2.71927		0.65951	2.50086		0.65354	2.44684		0.64844	2.28672
	0.67052	2.55895		0.67051	2.61709		0.66853	2.67284		0.66552	2.68436		0.65852	2.51435		0.65254	2.44745		0.64743	2.27195
	0.66952	2.53641		0.66951	2.67307		0.66753	2.67875		0.6645	2.66448		0.65751	2.52684		0.65152	2.44433		0.64644	2.25839
	0.66852	2.51737		0.66852	2.63648		0.66654	2.60673		0.66353	2.68077		0.65653	2.53366		0.65052	2.43522		0.64544	2.24387
	0.66752	2.52859		0.66752	2.66656		0.66552	2.6877		0.66253	2.70252		0.65552	2.5329		0.64953	2.42217		0.64443	2.22995
	0.66653	2.52278		0.66652	2.62227		0.66453	2.68124		0.66153	2.676		0.65452	2.52133		0.64853	2.40504		0.64342	2.21637
	0.66553	2.52094		0.66551	2.66877		0.66352	2.7043		0.66052	2.59953		0.65353	2.5016		0.64752	2.38477		0.64244	2.20403
	0.66451	2.5079		0.66452	2.60646		0.66252	2.60853		0.65952	2.54019		0.65253	2.48379		0.64655	2.36264		0.64144	2.19323
	0.66351	2.5012		0.66353	2.65753		0.66152	2.69046		0.65852	2.54764		0.65153	2.47254		0.64553	2.33824		0.64044	2.18352
	0.66252	2.51353		0.66252	2.60778		0.66054	2.68297		0.65753	2.60502		0.65054	2.47023		0.64451	2.31698		0.63943	2.17772
	0.66153	2.49938		0.66151	2.65973		0.65954	2.68692		0.65652	2.64353		0.64953	2.47464		0.64354	2.29891		0.63843	2.17335
	0.66052	2.46916		0.66052	2.63953		0.65853	2.6137		0.65554	2.61878		0.64854	2.4818		0.64253	2.28353		0.63744	2.17071
	0.65953	2.46142		0.65952	2.66375		0.65755	2.63636		0.65453	2.58759		0.64755	2.4868		0.64154	2.27359		0.63644	2.17007
	0.65852	2.48287		0.65852	2.64413		0.65655	2.6598		0.65354	2.58482		0.64652	2.48417		0.64055	2.26683		0.63544	2.16797
	0.65751	2.48402		0.6575	2.64168		0.65554	2.65217		0.65251	2.60249		0.64551	2.47362		0.63951	2.2649		0.63445	2.16519
	0.65651	2.48571		0.65652	2.65726		0.65453	2.62302		0.65153	2.60414		0.64451	2.4513		0.63854	2.26568		0.63343	2.15983
	0.65554	2.47249		0.65552	2.58086		0.65353	2.56853		0.65053	2.55963		0.64352	2.41757		0.63754	2.26756		0.63244	2.15284
	0.65452	2.463		0.65451	2.63869		0.65254	2.64508		0.64953	2.49481		0.64253	2.37812		0.63654	2.26917		0.63144	2.14251
	0.65354	2.45234		0.65352	2.60295		0.65156	2.61411		0.64853	2.46563		0.64153	2.34258		0.63551	2.26972		0.63043	2.12722
	0.65253	2.45444		0.65251	2.64471		0.65055	2.63489		0.64754	2.49197		0.64054	2.31903		0.63453	2.27049		0.62944	2.11106
	0.65153	2.47298		0.65153	2.5748		0.64955	2.5561		0.64654	2.53263		0.63953	2.31108		0.63355	2.26736		0.62844	2.09077
	0.65053	2.46975		0.65053	2.60759		0.64855	2.62415		0.64552	2.55234		0.63852	2.31921		0.63255	2.25984		0.62745	2.06829
	0.64953	2.4535		0.64953	2.55588		0.64756	2.57583		0.64453	2.52982		0.63754	2.33639		0.63154	2.24933		0.62645	2.04599
	0.64853	2.44955		0.64852	2.58978		0.64658	2.61847		0.64353	2.50967		0.63652	2.3535		0.63055	2.23546		0.62545	2.02343
	0.64752	2.44366		0.64754	2.55888		0.64555	2.5007		0.64254	2.52124		0.63553	2.3655		0.62953	2.22209		0.62444	2.00262
	0.64651	2.43198		0.64653	2.60307		0.64455	2.57912		0.64154	2.53885		0.63454	2.36903		0.62855	2.21032		0.62345	1.98337
	0.64552	2.44395		0.64553	2.57446		0.64355	2.57829		0.64054	2.51929		0.63356	2.35923		0.62754	2.19981		0.62245	1.96819
	0.64451	2.45285		0.64454	2.59607		0.64255	2.60455		0.63954	2.47792		0.63252	2.34015		0.62654	2.19288		0.62146	1.95579
	0.64353	2.47383		0.64352	2.56084		0.64155	2.54949		0.63856	2.45271		0.63155	2.31816		0.62553	2.18878		0.62045	1.94497
	0.64253	2.45794		0.64253	2.57432		0.64055	2.57959		0.63754	2.46883		0.63052	2.30005		0.62455	2.1892		0.61945	1.93894
	0.64153	2.43669		0.64152	2.54076		0.63956	2.58399		0.63653	2.51052		0.62953	2.28951		0.62353	2.1916		0.61844	1.93411
	0.64054	2.42367		0.64054	2.55502		0.63855	2.59789		0.63553	2.53739		0.62854	2.2905		0.62256	2.19444		0.61747	1.93116
	0.63952	2.42723		0.63952	2.54571		0.63754	2.5703		0.63454	2.52756		0.62753	2.30157		0.62156	2.19559		0.61644	1.93061
	0.63852	2.41265		0.63853	2.54095		0.63655	2.555		0.63352	2.49713		0.62653	2.31353		0.62053	2.1922		0.61546	1.93084
	0.63752	2.41722		0.63753	2.55337		0.63555	2.58924		0.63255	2.48731		0.62553	2.32036		0.61954	2.18412		0.61446	1.93174
	0.63652	2.42596		0.63655	2.50387		0.63455	2.55957		0.63154	2.5057		0.62452	2.3206		0.61855	2.16769		0.61344	1.9314
	0.63551	2.42963		0.63554	2.56499		0.63356	2.55274		0.63055	2.50242		0.62354	2.30479		0.61755	2.14293		0.61245	1.93127
	0.63453	2.42208		0.63455	2.49428		0.63257	2.46442		0.62954	2.45955		0.62254	2.27261		0.61656	2.1138		0.61145	1.92971
	0.63353	2.42494		0.63355	2.52511		0.63156	2.53807		0.62855	2.40383		0.62153	2.235		0.61555	2.08191		0.61044	1.92436
	0.63254	2.41589		0.63256	2.47226		0.63056	2.50686		0.62754	2.37621		0.62055	2.20616		0.61454	2.05049		0.60945	1.9195
	0.63155	2.40179		0.63155	2.51252		0.62956	2.55671		0.62656	2.40338		0.61955	2.19068		0.61354	2.02309		0.60844	1.91179
	0.63052	2.39461		0.63055	2.45204		0.62857	2.45733		0.62554	2.45499		0.61853	2.18808		0.61254	2.00134		0.60745	1.90064
	0.62953	2.376		0.62955	2.48265		0.62756	2.51877		0.62457	2.47601		0.61755	2.19551		0.61154	1.98688		0.60644	1.88778
	0.62853	2.36062		0.62854	2.42248		0.62656	2.4963		0.62355	2.44202		0.61655	2.20816		0.61053	1.97864		0.60544	1.87305
	0.62754	2.33157		0.62756	2.44846		0.62557	2.54901		0.62255	2.4106		0.61554	2.22147		0.60954	1.97757		0.60444	1.85757
	0.62653	2.31612		0.62654	2.43691		0.62456	2.44262		0.62156	2.41229		0.61454	2.23054		0.60854	1.98069		0.60345	1.84181
	0.62552	2.31034		0.62555	2.46712		0.62357	2.46435		0.62055	2.43437		0.61354	2.23361		0.60754	1.98684		0.60246	1.8276
	0.62453	2.34478		0.62454	2.4588		0.62256	2.49634		0.61955	2.42409		0.61255	2.22945		0.60655	1.99522		0.60146	1.81431
	0.62355	2.37015		0.62354	2.47082		0.62158	2.51063		0.61856	2.37169		0.61152	2.21573		0.60554	2.00331		0.60045	1.80073
	0.62254	2.35737		0.62256	2.4555		0.62057	2.45009		0.61756	2.33257		0.61055	2.19811		0.60454	2.01132		0.59945	1.79034
	0.62155	2.3562		0.62156	2.43825		0.61955	2.45581		0.61656	2.34182		0.60954	2.1809		0.60355	2.0162		0.59845	1.78092
	0.62055	2.34864		0.62054	2.49112		0.61855	2.4808		0.61557	2.38037		0.60852	2.16711		0.60256	2.01623		0.59745	1.77321
	0.61954	2.34114		0.61956	2.42975		0.61758	2.46143		0.61456	2.40039		0.60753	2.16075		0.60153	2.01113		0.59646	1.76881
	0.61855	2.35228		0.61855	2.42865		0.61657	2.4282		0.61354	2.3917		0.60653	2.15828		0.60053	2.00075		0.59544	1.76543
	0.61756	2.34815		0.61757	2.40847		0.61556	2.37885		0.61255	2.3727		0.60554	2.1583		0.59955	1.98841		0.59445	1.76388
	0.61655	2.34488		0.61657	2.419		0.61457	2.45541		0.61154	2.36423		0.60453	2.15678		0.59853	1.9743		0.59345	1.76249
	0.61554	2.32615		0.61556	2.34228		0.61355	2.42011		0.61055	2.38587		0.60355	2.14642		0.59756	1.95925		0.59246	1.76172
	0.61457	2.32489		0.61455	2.41143		0.61254	2.44309		0.60955	2.39604		0.60253	2.1271		0.59654	1.94534		0.59146	1.75903
	0.61355	2.31202		0.61354	2.34271		0.61156	2.37233		0.60856	2.36112		0.60154	2.10008		0.59554	1.93094		0.59046	1.75342
	0.61254	2.30375		0.61255	2.39837		0.61055	2.41802		0.60754	2.29598		0.60052	2.07156		0.59454	1.92032		0.58946	1.74548
	0.61155	2.30181		0.61156	2.35178		0.60955	2.38894		0.60656	2.26555		0.59953	2.04826		0.59356	1.91318		0.58846	1.73367
	0.61055	2.31551		0.61055	2.40865		0.60855	2.42995		0.60555	2.29029		0.59853	2.03457		0.59255	1.90812		0.58746	1.71857
	0.60954	2.29502		0.60954	2.36551		0.60755	2.33874		0.60455	2.32446		0.59754	2.03268		0.59157	1.90652		0.58644	1.70167
	0.60854	2.30574		0.60855	2.41333		0.60655	2.37837		0.60354	2.33317		0.59652	2.03984		0.59057	1.90513		0.58545	1.68186
	0.60756	2.27238		0.60755	2.36323		0.60555	2.40098		0.60256	2.30643		0.59553	2.05074		0.58955	1.90412		0.58446	1.66113
	0.60654	2.25273		0.60654	2.37997		0.60455	2.37726		0.60155	2.2765		0.59453	2.06		0.58855	1.90017		0.58345	1.6391
	0.60553	2.25227		0.60555	2.3595		0.60355	2.28893		0.60056	2.27631		0.59353	2.06252		0.58755	1.89211		0.58246	1.61854
	0.60453	2.23442		0.60455	2.36715		0.60256	2.33066		0.59956	2.29505		0.59254	2.05954		0.58655	1.87998		0.58146	1.59917
	0.60353	2.22712		0.60357	2.37072		0.60156	2.36696		0.59856	2.28625		0.59155	2.04905		0.58555	1.86215		0.58045	1.58059
	0.60253	2.21678		0.60256	2.34372		0.60056	2.32799		0.59755	2.24541		0.59055	2.03526		0.58455	1.84157		0.57946	1.56649
	0.60155	2.22088		0.60157	2.38398		0.59957	2.30212		0.59656	2.20346		0.58954	2.02153		0.58356	1.81894		0.57848	1.55344
	0.60055	2.21358		0.60055	2.33804		0.59856	2.27213		0.59556	2.20466		0.58855	2.00891		0.58256	1.79475		0.57747	1.54201
	0.59953	2.20935		0.59956	2.33758		0.59757	2.31524		0.59455	2.2388		0.58753	2.00089		0.58157	1.77333		0.57648	1.5336
	0.59853	2.19616		0.59855	2.31477		0.59656	2.29351		0.59355	2.25958		0.58654	1.99962		0.58057	1.75523		0.57548	1.52709
	0.59755	2.19292		0.59755	2.32112		0.59556	2.29427		0.59257	2.25374		0.58554	2.0064		0.57955	1.74208		0.57448	1.52239
	0.59654	2.17057		0.59654	2.2836		0.59455	2.25852		0.59157	2.23151		0.58454	2.01624		0.57855	1.73549		0.57349	1.51867
	0.59555	2.15758		0.59554	2.29953		0.59356	2.31624		0.59057	2.21294		0.58353	2.02097		0.57756	1.73327		0.57247	1.51627
	0.59456	2.16385		0.59455	2.25601		0.59258	2.30138		0.58957	2.22054		0.58253	2.01456		0.57655	1.7359		0.57147	1.51412
	0.59356	2.17331		0.59356	2.29583		0.59156	2.29049		0.58857	2.22637		0.58155	1.9926		0.57557	1.74049		0.57046	1.51041
	0.59256	2.17547		0.59255	2.25087		0.59056	2.18732		0.58757	2.19615		0.58054	1.95959		0.57458	1.74651		0.56947	1.50681
	0.59156	2.18134		0.59156	2.27243		0.58957	2.29433		0.58657	2.13235		0.57953	1.92145		0.57357	1.75018		0.56849	1.50192
	0.59056	2.18067		0.59056	2.25693		0.58857	2.26467		0.58557	2.08495		0.57855	1.88509		0.57257	1.74947		0.56747	1.49486
	0.58956	2.17433		0.58956	2.26142		0.58756	2.29076		0.58455	2.1038		0.57755	1.85829		0.57158	1.74653		0.56648	1.48769
	0.58856	2.17656		0.58854	2.23117		0.58655	2.18836		0.58355	2.15573		0.57656	1.84395		0.57055	1.73935		0.56547	1.47784
	0.58756	2.15332		0.58754	2.25338		0.58555	2.228		0.58256	2.18525		0.57555	1.84319		0.56956	1.73002		0.56448	1.46652
	0.58657	2.1623		0.58656	2.26733		0.58455	2.26005		0.58155	2.17011		0.57454	1.85339		0.56859	1.71669		0.56348	1.45302
	0.58557	2.16005		0.58555	2.27767		0.58356	2.22618		0.58057	2.14428		0.57355	1.86865		0.56755	1.69971		0.56247	1.44023
	0.58457	2.16011		0.58455	2.25059		0.58257	2.17297		0.57956	2.1486		0.57255	1.88202		0.56656	1.6823		0.56147	1.42743
	0.58357	2.15869		0.58356	2.23248		0.58158	2.18647		0.57856	2.18397		0.57156	1.8898		0.56558	1.66425		0.5605	1.41438
	0.58256	2.14931		0.58256	2.27197		0.58057	2.22069		0.57756	2.19443		0.57057	1.88977		0.56456	1.64777		0.55948	1.40347
	0.58156	2.12727		0.58156	2.22762		0.57956	2.20819		0.57657	2.14671		0.56955	1.87995		0.56358	1.6335		0.55848	1.39266
	0.58057	2.10486		0.58056	2.23915		0.57856	2.18114		0.57557	2.08197		0.56855	1.86429		0.56258	1.62178		0.55748	1.38296
	0.57955	2.09274		0.57955	2.18154		0.57758	2.11091		0.57455	2.05139		0.56756	1.84958		0.56156	1.6143		0.55647	1.37514
	0.57856	2.09158		0.57858	2.20692		0.57657	2.20169		0.57356	2.06845		0.56655	1.83733		0.56056	1.60948		0.55548	1.36833
	0.57757	2.09948		0.57756	2.15291		0.57557	2.1659		0.57259	2.10184		0.56554	1.83249		0.55957	1.60736		0.55447	1.36309
	0.57657	2.09411		0.57657	2.19253		0.57459	2.19803		0.57157	2.11273		0.56455	1.83631		0.55859	1.60563		0.5535	1.35752
	0.57557	2.06908		0.57558	2.13627		0.57359	2.10864		0.57058	2.09376		0.56356	1.84343		0.55756	1.60258		0.55248	1.35348
	0.57459	2.04776		0.57458	2.15953		0.57259	2.15879		0.56959	2.08088		0.56257	1.84779		0.55657	1.59736		0.55147	1.34955
	0.57358	2.03062		0.5736	2.11878		0.57158	2.15486		0.56857	2.09469		0.56157	1.84203		0.55558	1.58748		0.55049	1.34404
	0.57257	2.02337		0.57259	2.12217		0.57059	2.17031		0.56757	2.11274		0.56055	1.82275		0.55456	1.57371		0.54947	1.33967
	0.57159	2.02235		0.57157	2.09207		0.56959	2.09766		0.56656	2.08915		0.55957	1.79168		0.55357	1.55578		0.54847	1.33304
	0.57057	2.04042		0.57056	2.10051		0.56858	2.14037		0.56557	2.02711		0.55857	1.75529		0.55261	1.53419		0.54748	1.32411
	0.56958	2.05229		0.56957	2.08994		0.56757	2.1226		0.56458	1.97464		0.55756	1.72446		0.55156	1.51206		0.54647	1.31291
	0.56858	2.03617		0.56857	2.07915		0.56656	2.13693		0.56359	1.96576		0.55655	1.70112		0.55058	1.49083		0.54549	1.29788
	0.56757	2.02075		0.56758	2.05387		0.56559	2.07273		0.56259	1.9866		0.55558	1.69242		0.54959	1.47323		0.54449	1.28083
	0.56658	2.01348		0.56657	2.0708		0.56457	2.07162		0.56156	2.00571		0.55459	1.69594		0.54856	1.45757		0.54349	1.26061
	0.56557	2.00965		0.56556	2.07233		0.5636	2.10881		0.56058	1.99681		0.55358	1.70302		0.54759	1.44576		0.54249	1.24025
	0.56458	2.00552		0.56458	2.02273		0.56258	2.0968		0.55958	1.97351		0.55258	1.71149		0.54657	1.43788		0.5415	1.21931
	0.56359	1.97821		0.56358	2.07238		0.56158	2.06177		0.55857	1.96283		0.55157	1.71631		0.54557	1.43252		0.54048	1.19745
	0.56257	1.97344		0.56257	2.01645		0.56059	2.00341		0.55759	1.97398		0.55057	1.71484		0.5446	1.43032		0.5395	1.17913
	0.56158	1.96227		0.56157	2.06095		0.5596	2.0701		0.55658	1.97395		0.54957	1.70504		0.54359	1.4285		0.5385	1.16218
	0.56057	1.95032		0.56057	2.01719		0.55859	2.05379		0.55558	1.93382		0.54858	1.68948		0.54257	1.42571		0.53747	1.14668
	0.55957	1.94603		0.55957	2.05278		0.55759	2.02833		0.55457	1.87985		0.54756	1.67286		0.54157	1.42234		0.53648	1.13401
	0.55857	1.93726		0.55857	2.00562		0.55658	1.97174		0.55358	1.85239		0.54656	1.65626		0.54059	1.41738		0.53549	1.12311
	0.55758	1.93523		0.55756	2.02021		0.55558	2.02406		0.55257	1.86328		0.54556	1.64292		0.53958	1.41213		0.5345	1.11342
	0.55657	1.9204		0.55658	1.97316		0.55459	2.00622		0.55159	1.89158		0.54457	1.63394		0.53859	1.40535		0.5335	1.10458
	0.55558	1.91226		0.55556	1.97448		0.55359	2.0009		0.55059	1.90363		0.54357	1.63043		0.53758	1.39499		0.53249	1.09771
	0.55458	1.91597		0.55458	1.9533		0.55258	1.93196		0.5496	1.88445		0.54258	1.62956		0.53658	1.3831		0.53149	1.09193
	0.55358	1.89412		0.55359	1.95625		0.5516	1.98263		0.54858	1.86069		0.54158	1.62303		0.53558	1.36857		0.5305	1.08555
	0.5526	1.87763		0.55258	1.95098		0.5506	1.96377		0.54757	1.85828		0.54057	1.61092		0.5346	1.35327		0.52949	1.08048
	0.55157	1.87551		0.55157	1.95252		0.54958	1.96551		0.54658	1.87166		0.53959	1.59099		0.5336	1.3379		0.5285	1.07438
	0.55058	1.86628		0.55058	1.94896		0.5486	1.90666		0.54557	1.86292		0.53859	1.56787		0.53259	1.32247		0.52749	1.06655
	0.54959	1.85499		0.54958	1.93495		0.5476	1.94547		0.54458	1.82006		0.53757	1.54464		0.53159	1.30935		0.52648	1.05857
	0.54858	1.84607		0.54858	1.94607		0.54658	1.9349		0.54358	1.77148		0.53657	1.52409		0.5306	1.29784		0.52551	1.04913
	0.54759	1.83752		0.54759	1.90535		0.54558	1.92199		0.54259	1.75634		0.53557	1.50947		0.52958	1.28877		0.52451	1.03835
	0.54659	1.83067		0.54661	1.92744		0.54459	1.88015		0.54158	1.76979		0.53458	1.49997		0.5286	1.28176		0.5235	1.02527
	0.54558	1.82366		0.54558	1.90473		0.54359	1.86052		0.54058	1.79361		0.5336	1.49473		0.5276	1.27502		0.52251	1.01174
	0.54459	1.80429		0.54458	1.91293		0.5426	1.90603		0.53959	1.8119		0.53258	1.49351		0.52659	1.26879		0.52151	0.9962
	0.54359	1.80991		0.54361	1.87283		0.54161	1.88007		0.53861	1.79862		0.53159	1.49296		0.5256	1.26099		0.52051	0.97869
	0.54257	1.79332		0.54257	1.89185		0.54059	1.87165		0.53755	1.7751		0.5306	1.49155		0.52461	1.2513		0.51951	0.96276
	0.54158	1.78618		0.54158	1.85894		0.53959	1.8163		0.53659	1.7704		0.52959	1.48576		0.52359	1.23819		0.51849	0.94546
	0.54056	1.77239		0.54058	1.87072		0.5386	1.86147		0.53559	1.76692		0.52857	1.47396		0.5226	1.22148		0.51751	0.92861
	0.53958	1.75536		0.5396	1.83346		0.5376	1.82572		0.5346	1.74247		0.52759	1.4569		0.52161	1.20253		0.51652	0.91318
	0.53859	1.74183		0.53859	1.84258		0.53658	1.82775		0.5336	1.69716		0.52657	1.43664		0.52058	1.18052		0.5155	0.89771
	0.5376	1.75025		0.5376	1.81395		0.5356	1.76942		0.5326	1.66385		0.52557	1.41837		0.51959	1.15975		0.51453	0.88332
	0.53659	1.74894		0.53658	1.82538		0.5346	1.79018		0.5316	1.66509		0.5246	1.40295		0.5186	1.13984		0.51349	0.86899
	0.53559	1.74788		0.5356	1.80982		0.53361	1.78526		0.5306	1.68297		0.52358	1.39266		0.51758	1.12151		0.51251	0.85691
	0.53459	1.73928		0.5346	1.81334		0.53261	1.79715		0.52959	1.68606		0.5226	1.38755		0.5166	1.10872		0.51149	0.84481
	0.5336	1.72849		0.5336	1.79071		0.53161	1.74123		0.52859	1.66817		0.52159	1.38465		0.51562	1.09814		0.51051	0.83322
	0.5326	1.71317		0.5326	1.7854		0.53058	1.74361		0.52758	1.64299		0.52058	1.38276		0.51459	1.09022		0.50947	0.82369
	0.5316	1.70399		0.53161	1.77567		0.5296	1.7603		0.5266	1.63557		0.51959	1.37718		0.5136	1.08295		0.50849	0.81273
	0.53058	1.69161		0.53059	1.76744		0.5286	1.7575		0.52559	1.64474		0.51859	1.36415		0.51261	1.07495		0.50748	0.80136
	0.52958	1.68091		0.5296	1.76861		0.5276	1.71627		0.5246	1.63427		0.5176	1.34442		0.51158	1.06728		0.50649	0.78981
	0.5286	1.67025		0.5286	1.73523		0.52661	1.6924		0.5236	1.59429		0.51659	1.31903		0.51059	1.05889		0.5055	0.77672
	0.52758	1.65685		0.5276	1.75399		0.5256	1.73688		0.52259	1.55098		0.51558	1.29439		0.50961	1.05021		0.5045	0.76221
	0.52661	1.63749		0.52659	1.71473		0.5246	1.71996		0.5216	1.53375		0.5146	1.27434		0.5086	1.0392		0.50351	0.74564
	0.52562	1.62594		0.52559	1.73543		0.5236	1.70007		0.52058	1.54222		0.5136	1.26076		0.50756	1.02563		0.50248	0.7292
	0.52462	1.60639		0.5246	1.68221		0.52261	1.66008		0.5196	1.55748		0.5126	1.25507		0.50659	1.01203		0.5015	0.71228
	0.5236	1.61133		0.5236	1.70624		0.5216	1.6815		0.51859	1.55633		0.51158	1.25238		0.5056	0.99596		0.50051	0.69362
	0.5226	1.58986		0.5226	1.67885		0.5206	1.68412		0.51759	1.52925		0.51058	1.25153		0.50459	0.97987		0.4995	0.6766
	0.5216	1.57042		0.52157	1.68051		0.51959	1.67719		0.51661	1.51182		0.50958	1.24921		0.5036	0.96362		0.4985	0.65893
	0.5206	1.55982		0.52057	1.65993		0.5186	1.59909		0.51559	1.51896		0.50857	1.24272		0.5026	0.94635		0.49752	0.64127
	0.51959	1.55557		0.51962	1.66619		0.51759	1.65481		0.5146	1.52813		0.50759	1.23122		0.50158	0.93025		0.49651	0.6249
	0.51859	1.55479		0.51859	1.63864		0.51661	1.63464		0.51361	1.50999		0.50659	1.21307		0.50061	0.91397		0.49551	0.60876
	0.51759	1.5419		0.51759	1.65139		0.51562	1.64509		0.5126	1.46078		0.50558	1.19221		0.49962	0.89883		0.49452	0.59381
	0.51659	1.53453		0.51661	1.62668		0.51461	1.57636		0.51158	1.42252		0.50458	1.17145		0.4986	0.88455		0.49352	0.57909
	0.51559	1.52733		0.5156	1.61994		0.51361	1.60869		0.51058	1.42036		0.5036	1.15341		0.4976	0.87159		0.49251	0.56574
	0.51461	1.52115		0.51461	1.61073		0.51261	1.60695		0.50959	1.43943		0.50258	1.14038		0.4966	0.86035		0.49152	0.55305
	0.5136	1.51229		0.51362	1.59145		0.51158	1.59789		0.50858	1.44733		0.50157	1.13142		0.49559	0.84881		0.49052	0.5404
	0.51258	1.50278		0.5126	1.5873		0.5106	1.53906		0.50758	1.42879		0.50059	1.12588		0.49461	0.83738		0.48951	0.52922
	0.51159	1.49195		0.51159	1.55567		0.50958	1.55989		0.5066	1.39881		0.49958	1.11919		0.49362	0.82457		0.48851	0.51725
	0.51058	1.48162		0.5106	1.57508		0.50861	1.5618		0.5056	1.38273		0.49857	1.11022		0.4926	0.80841		0.48753	0.50554
	0.50958	1.47001		0.50959	1.52997		0.50759	1.53351		0.50459	1.38825		0.49759	1.09619		0.49161	0.79217		0.48652	0.49263
	0.50857	1.46389		0.50859	1.5392		0.50658	1.50262		0.5036	1.38787		0.49659	1.07442		0.49061	0.77395		0.48553	0.47918
	0.50757	1.45107		0.50761	1.50653		0.50559	1.49402		0.50261	1.35695		0.49559	1.04897		0.48958	0.75364		0.48453	0.46518
	0.50658	1.43666		0.50659	1.52807		0.50459	1.51404		0.50159	1.31438		0.4946	1.0228		0.48862	0.73388		0.4835	0.44992
	0.50558	1.43019		0.5056	1.46953		0.5036	1.48294		0.5006	1.3		0.4936	0.99932		0.48762	0.71292		0.48252	0.43525
	0.5046	1.41063		0.50458	1.50401		0.5026	1.49523		0.4996	1.31249		0.4926	0.98115		0.48661	0.6932		0.4815	0.41935
	0.50358	1.39533		0.50359	1.4631		0.50158	1.43167		0.49859	1.32127		0.4916	0.96766		0.48562	0.6741		0.48052	0.40204
	0.50258	1.37997		0.5026	1.47968		0.50059	1.45347		0.4976	1.30376		0.4906	0.95741		0.48462	0.65773		0.47951	0.38526
	0.50158	1.36229		0.5016	1.45781		0.49959	1.42342		0.49661	1.27278		0.4896	0.94854		0.48361	0.64234		0.4785	0.36729
	0.50059	1.35377		0.50061	1.45553		0.49859	1.43509		0.49561	1.24851		0.48859	0.93871		0.4826	0.62716		0.47752	0.34913
	0.49959	1.34734		0.49961	1.42983		0.49759	1.38182		0.4946	1.24172		0.4876	0.92751		0.48161	0.61403		0.47654	0.33159
	0.4986	1.34062		0.49859	1.42612		0.49659	1.39334		0.4936	1.24371		0.4866	0.91232		0.48062	0.60069		0.47551	0.31397
	0.49759	1.33201		0.49761	1.42804		0.49559	1.37606		0.49261	1.23184		0.4856	0.89446		0.47959	0.58794		0.47452	0.29646
	0.4966	1.3232		0.49662	1.40915		0.4946	1.39641		0.49161	1.19483		0.48461	0.87496		0.4786	0.57515		0.47353	0.27825
	0.49561	1.31542		0.49561	1.39399		0.49361	1.34043		0.49062	1.15946		0.4836	0.85477		0.47762	0.56012		0.47254	0.26145
	0.4946	1.31054		0.49461	1.37615		0.49258	1.33293		0.48961	1.14774		0.4826	0.83508		0.4766	0.54463		0.46852	0.19622
	0.4936	1.30034		0.49361	1.36769		0.49161	1.33849		0.48861	1.14937		0.4816	0.81569		0.47561	0.52752		0.4645	0.12396
	0.49261	1.28315		0.49262	1.35172		0.49062	1.33725		0.48761	1.1455		0.48061	0.79914		0.47463	0.50944		0.46351	0.10594
	0.4916	1.26356		0.49161	1.35355		0.4896	1.29092		0.48661	1.13007		0.47959	0.78424		0.47361	0.48892		0.4625	0.08865
	0.49062	1.24877		0.49062	1.31642		0.48859	1.2839		0.48561	1.1123		0.4786	0.77021		0.47262	0.46755		0.46152	0.07031
	0.48959	1.24173		0.48961	1.32005		0.4876	1.29582		0.48462	1.09863		0.47761	0.75667		0.47163	0.44726		0.46053	0.05051
	0.4886	1.22936		0.48861	1.29643		0.4866	1.25835		0.48363	1.09316		0.47661	0.74013		0.47062	0.4255		0.45955	0.03219
	0.48761	1.21472		0.48761	1.30264		0.48559	1.26166		0.4826	1.0826		0.4756	0.72035		0.46963	0.40589		0.45856	0.01351
	0.4866	1.20775		0.48661	1.28007		0.4846	1.22777		0.48161	1.0506		0.47461	0.69709		0.46863	0.38664		0.45754	-0.0064
	0.48559	1.19545		0.48563	1.28258		0.48361	1.24558		0.48061	1.0119		0.47361	0.67301		0.46761	0.36678		0.45655	-0.02527
	0.48461	1.18479		0.48461	1.24934		0.48261	1.21441		0.4796	0.98816		0.4726	0.65199		0.46662	0.35024		0.45555	-0.04395
	0.48359	1.17689		0.48362	1.25914		0.4816	1.22276		0.47861	0.9839		0.4716	0.63468		0.46564	0.33452		0.45455	-0.06247
	0.48259	1.15917		0.48261	1.23267		0.4806	1.17132		0.47762	0.98764		0.47061	0.6209		0.4646	0.31942		0.45356	-0.08185
	0.48159	1.1534		0.48161	1.23402		0.47961	1.1863		0.47661	0.98046		0.46961	0.60856		0.46362	0.30413		0.45256	-0.09953
	0.48059	1.14041		0.48062	1.21344		0.47861	1.16535		0.47561	0.95865		0.46862	0.59662		0.46264	0.28676		0.45157	-0.1177
	0.47958	1.12881		0.47961	1.21304		0.4776	1.16641		0.47461	0.93669		0.46762	0.58477		0.4616	0.26883		0.45057	-0.13684
	0.47858	1.11724		0.4786	1.19591		0.47661	1.13183		0.47362	0.92664		0.46663	0.57021		0.46063	0.24972		0.44956	-0.15503
	0.47761	1.10968		0.47761	1.18572		0.47561	1.12169		0.47261	0.9214		0.46561	0.55305		0.45741	0.18096		0.44856	-0.17428
	0.4766	1.09811		0.47662	1.17342		0.47461	1.11294		0.47162	0.9018		0.46462	0.53276		0.45413	0.11138		0.44758	-0.19426
	0.4756	1.08248		0.47562	1.15598		0.47361	1.10489		0.4706	0.86909		0.46362	0.51139		0.45312	0.09159		0.44659	-0.21431
	0.4746	1.07239		0.47462	1.14858		0.47261	1.06575		0.46961	0.84094		0.46261	0.49		0.45211	0.07352		0.4456	-0.23479
	0.4736	1.05842		0.47363	1.13179		0.4716	1.07084		0.46861	0.82936		0.46162	0.46813		0.45114	0.05529		0.44458	-0.25546
	0.47258	1.046		0.47263	1.12803		0.47061	1.05537		0.46761	0.82447		0.46063	0.44714		0.45012	0.03564		0.44358	-0.27734
	0.4716	1.033		0.47162	1.10006		0.46961	1.04746		0.46662	0.81447		0.45963	0.42764		0.44913	0.01702		0.44258	-0.29783
	0.47061	1.02138		0.47061	1.10172		0.46862	1.03326		0.46562	0.79806		0.45865	0.40999		0.44815	-0.00279		0.44159	-0.31921
	0.4696	1.01131		0.46962	1.08547		0.46762	1.00764		0.4646	0.77699		0.45764	0.39325		0.44714	-0.02316		0.44058	-0.34116
	0.4686	0.99641		0.46862	1.07363		0.46663	1.0184		0.46362	0.76068		0.45664	0.3758		0.44613	-0.04331		0.43961	-0.36124
	0.46761	0.98373		0.4676	1.05725		0.46562	0.9851		0.4626	0.75198		0.45563	0.35736		0.44514	-0.06424		0.43861	-0.38231
	0.46661	0.97512		0.46662	1.05482		0.46462	0.9895		0.46162	0.74014		0.45464	0.33556		0.44415	-0.08482		0.43762	-0.40327
	0.46562	0.96668		0.46562	1.03382		0.46362	0.94992		0.46061	0.7173		0.45363	0.31303		0.44316	-0.10555		0.43661	-0.42381
	0.46459	0.95599		0.46461	1.02988		0.46261	0.96013		0.45962	0.68787		0.45264	0.29104		0.44215	-0.12625		0.43562	-0.44462
	0.46362	0.94947		0.46362	1.00818		0.46163	0.93099		0.45863	0.66602		0.45012	0.24222		0.44117	-0.14761		0.4346	-0.46457
	0.46261	0.93621		0.46262	0.99892		0.46061	0.93415		0.45763	0.65742		0.44761	0.19801		0.44016	-0.1695		0.43363	-0.48618
	0.46162	0.92753		0.46163	0.98781		0.45962	0.8924		0.45663	0.653		0.44661	0.17899		0.43917	-0.19027		0.43263	-0.50642
	0.46063	0.92027		0.46063	0.97418		0.45863	0.90061		0.45565	0.64257		0.44563	0.15982		0.43815	-0.21255		0.43162	-0.52738
	0.45961	0.90722		0.45962	0.96481		0.45762	0.88695		0.45462	0.6198		0.44461	0.14024		0.43716	-0.2338		0.43061	-0.55007
	0.45863	0.89557		0.45864	0.95081		0.45664	0.87794		0.45364	0.59361		0.44362	0.12		0.4362	-0.25528		0.42963	-0.57164
	0.45762	0.88198		0.45763	0.94398		0.45563	0.84299		0.45264	0.57517		0.44261	0.0992		0.43518	-0.27838		0.42864	-0.59466
	0.45663	0.87102		0.45664	0.91995		0.45465	0.83904		0.45163	0.5657		0.44162	0.07723		0.43419	-0.29961		0.42764	-0.61813
	0.45565	0.85699		0.45563	0.92272		0.45365	0.83434		0.45063	0.5514		0.44061	0.0558		0.43319	-0.32116		0.42665	-0.6413
	0.45463	0.84502		0.45463	0.89488		0.45263	0.82674		0.44963	0.52763		0.43965	0.03458		0.43221	-0.34274		0.42564	-0.66501
	0.45364	0.83088		0.45363	0.89973		0.45163	0.8065		0.44863	0.50363		0.43863	0.01411		0.43118	-0.36487		0.42466	-0.68807
	0.45262	0.82151		0.45264	0.86546		0.45062	0.77953		0.44764	0.48842		0.43764	-0.00474		0.4302	-0.3866		0.42366	-0.71223
	0.45163	0.80864		0.45164	0.87041		0.44961	0.78703		0.44664	0.47805		0.43665	-0.02391		0.42921	-0.40705		0.42268	-0.73476
	0.45063	0.79833		0.45064	0.84819		0.44862	0.76709		0.44564	0.46688		0.43565	-0.04253		0.4282	-0.42833		0.42169	-0.7571
	0.44964	0.78684		0.44964	0.84344		0.44762	0.75801		0.44386	0.43571		0.43466	-0.06231		0.42721	-0.44809		0.42067	-0.78022
	0.44863	0.77253		0.44866	0.82294		0.44663	0.7349		0.44209	0.40228		0.43365	-0.08245		0.42622	-0.46746		0.41969	-0.80071
	0.44764	0.76532		0.44765	0.82493		0.44564	0.74005		0.44107	0.39437		0.43265	-0.10201		0.4252	-0.48744		0.41869	-0.82124
	0.44664	0.7563		0.44665	0.80146		0.44464	0.72031		0.44008	0.38113		0.43165	-0.12175		0.42422	-0.50562		0.41769	-0.84115
	0.44566	0.74317		0.44563	0.79426		0.44363	0.71135		0.4391	0.35776		0.43065	-0.14008		0.42323	-0.5243		0.41671	-0.86062
	0.44462	0.7332		0.44465	0.7884		0.44264	0.68333		0.4381	0.33376		0.42966	-0.15788		0.42222	-0.54354		0.41571	-0.87971
	0.44362	0.72081		0.44366	0.7772		0.44164	0.69468		0.4371	0.31725		0.42865	-0.17637		0.42124	-0.56241		0.41473	-0.89869
	0.44265	0.71377		0.44266	0.76291		0.44064	0.67666		0.43609	0.30473		0.42767	-0.1953		0.42025	-0.58282		0.41372	-0.91898
	0.44165	0.70461		0.44164	0.7549		0.43966	0.66919		0.43509	0.29177		0.42668	-0.21601		0.41923	-0.60423		0.41271	-0.93814
	0.44063	0.69622		0.44063	0.74561		0.43864	0.64254		0.4341	0.27893		0.42568	-0.23681		0.41825	-0.62676		0.41172	-0.95821
	0.43964	0.68633		0.43966	0.73418		0.43764	0.63931		0.4331	0.26369		0.42467	-0.25798		0.41727	-0.64995		0.41072	-0.97984
	0.43864	0.67402		0.43865	0.71889		0.43667	0.62995		0.43211	0.24736		0.42369	-0.27867		0.41625	-0.67446		0.40973	-1.00096
	0.43766	0.66513		0.43764	0.70666		0.43565	0.61881		0.43111	0.23512		0.42268	-0.29794		0.41526	-0.6988		0.40871	-1.02392
	0.43664	0.65303		0.43664	0.70263		0.43464	0.59757		0.43011	0.22486		0.42169	-0.31716		0.41429	-0.72193		0.40774	-1.04738
	0.43565	0.63903		0.43565	0.68848		0.43365	0.58809		0.42912	0.20924		0.4207	-0.33547		0.41325	-0.74641		0.40674	-1.07141
	0.43464	0.631		0.43464	0.68438		0.43265	0.59089		0.42812	0.18911		0.41971	-0.3549		0.41226	-0.7687		0.4027	-1.17088
	0.43364	0.61849		0.43364	0.66368		0.43164	0.5726		0.42713	0.17159		0.41872	-0.37499		0.41129	-0.78998		0.3986	-1.26908
	0.43263	0.60974		0.43266	0.65741		0.43065	0.55827		0.42612	0.16068		0.41772	-0.39572		0.41027	-0.81167		0.39761	-1.29152
	0.43164	0.6041		0.43165	0.63977		0.42965	0.54419		0.42513	0.15165		0.41671	-0.41652		0.40929	-0.83134		0.39662	-1.31261
	0.43065	0.5935		0.43065	0.63706		0.42863	0.54119		0.42414	0.14134		0.4157	-0.43579		0.40831	-0.85132		0.3956	-1.33265
	0.42964	0.58298		0.42967	0.61756		0.42766	0.52554		0.42313	0.12763		0.41472	-0.45493		0.40732	-0.87178		0.39463	-1.35234
	0.42865	0.57091		0.42866	0.61267		0.42666	0.52281		0.42213	0.11146		0.41371	-0.47304		0.4063	-0.89243		0.3936	-1.37275
	0.42766	0.5615		0.42765	0.60199		0.42566	0.49683		0.42113	0.09748		0.41272	-0.48945		0.40531	-0.91408		0.39261	-1.39205
	0.42665	0.55321		0.42667	0.59514		0.42465	0.5032		0.42013	0.08828		0.41172	-0.50441		0.40434	-0.93527		0.39161	-1.41197
	0.42566	0.54253		0.42566	0.5826		0.42366	0.48685		0.41915	0.0772		0.41072	-0.51721		0.4033	-0.95926		0.39061	-1.43356
	0.42465	0.53409		0.42465	0.5711		0.42266	0.48476		0.41815	0.06191		0.40972	-0.53033		0.40233	-0.98218		0.38961	-1.45445
	0.42365	0.52328		0.42366	0.56171		0.42167	0.459		0.41715	0.04755		0.40872	-0.54428		0.40133	-1.00542		0.38862	-1.47698
	0.42264	0.51533		0.42265	0.55161		0.42065	0.46207		0.41615	0.03778		0.40775	-0.55955		0.40033	-1.02915		0.38762	-1.5005
	0.42165	0.50712		0.42166	0.54379		0.41964	0.44669		0.41514	0.02813		0.40673	-0.57878		0.39932	-1.05044		0.3866	-1.52519
	0.42066	0.49688		0.42068	0.53056		0.41835	0.43322		0.41416	0.0171		0.40574	-0.59939		0.39835	-1.07076		0.38561	-1.55041
	0.41964	0.48794		0.41966	0.52527		0.41702	0.41265		0.41314	0.00658		0.40473	-0.62097		0.39734	-1.08978		0.38462	-1.57676
	0.41866	0.47715		0.41867	0.50892		0.41601	0.41561		0.41216	-0.00473		0.40376	-0.64143		0.39403	-1.13814		0.38361	-1.6047
	0.41767	0.469		0.41768	0.50382		0.41502	0.40017		0.41117	-0.01739		0.40274	-0.66		0.3907	-1.18566		0.38261	-1.63085
	0.41668	0.46019		0.41669	0.48588		0.41401	0.39709		0.41016	-0.02764		0.40175	-0.67705		0.3897	-1.2024		0.38162	-1.65655
	0.41558	0.44958		0.41568	0.48379		0.41302	0.37811		0.40915	-0.03515		0.40075	-0.69112		0.38871	-1.22048		0.38062	-1.68229
	0.41451	0.43884		0.41468	0.46777		0.412	0.3815		0.40817	-0.04417		0.39977	-0.70442		0.38771	-1.24161		0.37961	-1.70563
	0.41351	0.4336		0.41368	0.46514		0.41102	0.36945		0.40717	-0.05378		0.39875	-0.71791		0.38671	-1.26316		0.37862	-1.7283
	0.41251	0.42368		0.41267	0.45181		0.41002	0.3603		0.40617	-0.06198		0.39777	-0.73205		0.38571	-1.28598		0.37761	-1.74969
	0.4115	0.41564		0.41168	0.44482		0.40901	0.34629		0.40516	-0.06833		0.39677	-0.74844		0.38473	-1.30876		0.37663	-1.76898
	0.41051	0.40707		0.41048	0.42973		0.40802	0.34251		0.40418	-0.07674		0.39579	-0.7652		0.3837	-1.33128		0.37563	-1.78617
	0.40951	0.39855		0.40932	0.42234		0.40702	0.33813		0.40317	-0.08667		0.39479	-0.78234		0.38272	-1.35279		0.37461	-1.80105
	0.40851	0.39029		0.40832	0.41096		0.40603	0.32998		0.40216	-0.09498		0.39379	-0.7993		0.38172	-1.37122		0.37363	-1.81475
	0.40752	0.38203		0.40733	0.40609		0.40502	0.31985		0.40118	-0.10319		0.3928	-0.8149		0.38073	-1.38866		0.37262	-1.82622
	0.40653	0.37445		0.40632	0.39636		0.40401	0.31319		0.40018	-0.1124		0.39178	-0.82955		0.37971	-1.40363		0.37163	-1.83687
	0.40551	0.367		0.40531	0.39033		0.40301	0.30828		0.39918	-0.11943		0.3908	-0.84031		0.37871	-1.41708		0.37062	-1.84867
	0.40452	0.3614		0.40432	0.37972		0.40201	0.29677		0.39819	-0.12442		0.38981	-0.84793		0.37773	-1.43092		0.36964	-1.85948
	0.40351	0.35301		0.40333	0.37126		0.40102	0.29164		0.39719	-0.12953		0.38881	-0.85397		0.37669	-1.44513		0.36863	-1.8725
	0.40252	0.34545		0.40232	0.36274		0.40002	0.28158		0.39619	-0.13366		0.38781	-0.85973		0.37571	-1.46006		0.36765	-1.88707
	0.40152	0.33875		0.40132	0.35591		0.39902	0.27954		0.39519	-0.13715		0.38681	-0.86842		0.37472	-1.47598		0.36663	-1.90332
	0.40053	0.33051		0.40033	0.34968		0.39803	0.26709		0.39419	-0.14304		0.38581	-0.88005		0.37371	-1.49357		0.36563	-1.92149
	0.39952	0.32377		0.39933	0.33862		0.39702	0.26396		0.39317	-0.15191		0.38482	-0.8955		0.37272	-1.51326		0.36464	-1.94204
	0.39852	0.31622		0.39834	0.33375		0.39603	0.25193		0.39219	-0.15851		0.38383	-0.91245		0.37173	-1.53407		0.36363	-1.96525
	0.39753	0.30876		0.39734	0.32223		0.39504	0.24834		0.3912	-0.1631		0.38283	-0.9281		0.37071	-1.55705		0.36263	-1.98868
	0.39653	0.30304		0.39634	0.31881		0.39403	0.2382		0.39018	-0.16873		0.38182	-0.94207		0.36971	-1.57948		0.36163	-2.01331
	0.39553	0.29673		0.39533	0.30869		0.39303	0.2367		0.38919	-0.17513		0.38083	-0.9512		0.36872	-1.60084		0.36063	-2.03967
	0.39451	0.29075		0.39434	0.30436		0.39204	0.22347		0.3882	-0.17959		0.37983	-0.95731		0.36771	-1.62183		0.35964	-2.06389
	0.39354	0.28379		0.39332	0.29114		0.39103	0.2218		0.38718	-0.18289		0.37885	-0.96206		0.36672	-1.63798		0.35864	-2.08782
	0.39253	0.27773		0.39235	0.28784		0.39003	0.21195		0.38618	-0.18395		0.37784	-0.96815		0.36574	-1.65107		0.35763	-2.11048
	0.39154	0.2705		0.39135	0.28002		0.38904	0.207		0.38519	-0.18377		0.37685	-0.97674		0.36471	-1.6598		0.35663	-2.13143
	0.39054	0.26383		0.39034	0.27389		0.38805	0.1973		0.3842	-0.1853		0.37583	-0.98782		0.36371	-1.66486		0.35564	-2.15125
	0.38953	0.25909		0.38936	0.26708		0.38703	0.19484		0.3832	-0.19161		0.37484	-1.00054		0.36273	-1.6676		0.35464	-2.1682
	0.38855	0.25278		0.38837	0.26095		0.38604	0.18744		0.3822	-0.19843		0.37385	-1.01361		0.36173	-1.66802		0.35364	-2.18436
	0.38756	0.24761		0.38735	0.25192		0.38504	0.1801		0.38118	-0.20228		0.37283	-1.02614		0.36074	-1.66877		0.35264	-2.19706
	0.38654	0.24126		0.38635	0.2477		0.38405	0.17371		0.38019	-0.20431		0.37185	-1.03739		0.35973	-1.67051		0.35163	-2.20894
	0.38555	0.23694		0.38535	0.24124		0.38303	0.16857		0.3792	-0.20767		0.37083	-1.04252		0.35874	-1.67476		0.35064	-2.22099
	0.38454	0.23132		0.38435	0.23543		0.38202	0.16552		0.37822	-0.21101		0.36985	-1.04111		0.35772	-1.68266		0.34964	-2.23172
	0.38355	0.22522		0.38336	0.22721		0.38104	0.1562		0.37721	-0.21272		0.36885	-1.03403		0.35675	-1.69243		0.34865	-2.24387
	0.38254	0.22055		0.38235	0.22502		0.38002	0.15316		0.3762	-0.21214		0.36784	-1.0251		0.35574	-1.7072		0.34765	-2.25661
	0.38155	0.21348		0.38137	0.21508		0.37905	0.14646		0.37519	-0.21013		0.36685	-1.01966		0.35472	-1.72476		0.34663	-2.27076
	0.38055	0.20866		0.38036	0.21046		0.37807	0.14227		0.37421	-0.20883		0.36584	-1.01818		0.35374	-1.74306		0.34566	-2.28624
	0.37956	0.20419		0.37937	0.20525		0.37704	0.13297		0.3732	-0.21094		0.36484	-1.02311		0.35274	-1.76234		0.34465	-2.30281
	0.37855	0.19888		0.37837	0.19925		0.37605	0.12955		0.37221	-0.2177		0.36384	-1.03364		0.3517	-1.77959		0.34365	-2.32198
	0.37757	0.19506		0.37736	0.19297		0.37505	0.12297		0.3712	-0.22159		0.36285	-1.04741		0.35073	-1.79496		0.34264	-2.3399
	0.37657	0.18999		0.37636	0.18725		0.37405	0.12226		0.37021	-0.22148		0.36186	-1.06227		0.34975	-1.80833		0.34165	-2.35849
	0.37556	0.18492		0.37537	0.18252		0.37306	0.11282		0.36922	-0.22184		0.36086	-1.07335		0.34873	-1.81956		0.34065	-2.37764
	0.37456	0.18009		0.37437	0.17593		0.37206	0.11018		0.3682	-0.22489		0.35985	-1.07887		0.34773	-1.82719		0.33966	-2.39492
	0.37358	0.17545		0.37337	0.17105		0.37106	0.10451		0.3672	-0.22675		0.35888	-1.07794		0.34674	-1.83056		0.33865	-2.4122
	0.37258	0.17041		0.37238	0.16551		0.37006	0.10009		0.3662	-0.22659		0.35786	-1.07429		0.34573	-1.83327		0.33766	-2.42789
	0.37155	0.16602		0.37136	0.16221		0.36906	0.09451		0.36519	-0.22333		0.35687	-1.07228		0.34474	-1.83524		0.33665	-2.44135
	0.37057	0.16192		0.37038	0.15661		0.36808	0.09053		0.36419	-0.21933		0.35586	-1.07331		0.34374	-1.83795		0.33564	-2.45215
	0.36958	0.15811		0.36938	0.1522		0.36708	0.08664		0.36322	-0.21769		0.35488	-1.07817		0.34272	-1.84222		0.33466	-2.45936
	0.36856	0.15397		0.36837	0.14767		0.36607	0.08265		0.36221	-0.22127		0.35387	-1.08584		0.34172	-1.8469		0.33366	-2.4644
	0.36756	0.14997		0.36738	0.14421		0.36506	0.07822		0.3612	-0.22729		0.35286	-1.09256		0.34075	-1.85428		0.33265	-2.46585
	0.36656	0.14618		0.36637	0.13861		0.36406	0.07221		0.36019	-0.23035		0.35029	-1.09104		0.33973	-1.86389		0.33166	-2.46513
	0.36557	0.14241		0.36537	0.13524		0.36307	0.0702		0.3592	-0.22979		0.34774	-1.06636		0.33876	-1.87414		0.33066	-2.46369
	0.36458	0.13809		0.36437	0.12946		0.36206	0.06702		0.35821	-0.2302		0.34674	-1.04548		0.33776	-1.88537		0.32966	-2.46002
	0.36357	0.13446		0.36337	0.12616		0.36106	0.06208		0.35721	-0.23179		0.34574	-1.02641		0.33674	-1.89386		0.32867	-2.45704
	0.36256	0.1306		0.36238	0.12188		0.36007	0.0557		0.3562	-0.23229		0.34474	-1.01318		0.33574	-1.90097		0.32765	-2.45483
	0.36155	0.12685		0.36139	0.11802		0.35908	0.05473		0.35521	-0.22949		0.34374	-1.00702		0.33475	-1.90517		0.32665	-2.45511
	0.36059	0.12325		0.36038	0.11339		0.35806	0.0509		0.35421	-0.2234		0.34274	-1.00729		0.33374	-1.90621		0.32566	-2.45692
	0.35958	0.1205		0.35939	0.1106		0.35707	0.04753		0.35321	-0.21898		0.34174	-1.01263		0.33274	-1.90488		0.32465	-2.46061
	0.35858	0.11703		0.3584	0.10641		0.35574	0.04087		0.35221	-0.2209		0.34073	-1.01938		0.33176	-1.8979		0.32366	-2.46775
	0.35758	0.11368		0.35738	0.1024		0.35443	0.0376		0.35122	-0.22838		0.33974	-1.02556		0.33073	-1.88815		0.32265	-2.4759
	0.35659	0.11049		0.35639	0.09871		0.35344	0.03538		0.3502	-0.23142		0.33873	-1.02673		0.32975	-1.87533		0.32167	-2.48672
	0.35558	0.10734		0.3554	0.09503		0.35244	0.03049		0.34924	-0.229		0.33774	-1.02107		0.32876	-1.86181		0.32066	-2.50081
	0.35458	0.10417		0.35439	0.09167		0.35146	0.02594		0.34822	-0.22839		0.33674	-1.01219		0.32777	-1.84974		0.31966	-2.51512
	0.3536	0.10099		0.3534	0.08873		0.35045	0.02549		0.34721	-0.23117		0.33575	-1.00123		0.32674	-1.83821		0.31867	-2.53121
	0.35258	0.09787		0.3524	0.08504		0.34945	0.02312		0.34621	-0.23325		0.33474	-0.99109		0.32575	-1.83008		0.31767	-2.5472
	0.35157	0.09525		0.35141	0.08244		0.34846	0.01872		0.34523	-0.2328		0.33373	-0.98351		0.32476	-1.82516		0.31666	-2.56255
	0.35059	0.09238		0.3504	0.07857		0.34748	0.01432		0.34421	-0.2274		0.33273	-0.97922		0.32374	-1.82471		0.31567	-2.57605
	0.34961	0.08958		0.34939	0.07628		0.34647	0.01366		0.34322	-0.22031		0.33174	-0.97777		0.32276	-1.82934		0.31466	-2.588
	0.34859	0.08747		0.34839	0.07286		0.34547	0.01215		0.34221	-0.21742		0.33075	-0.97561		0.32177	-1.83714		0.31366	-2.59918
	0.34759	0.08439		0.3474	0.07001		0.34449	0.00839		0.34122	-0.22193		0.32975	-0.97099		0.32075	-1.84831		0.31267	-2.60544
	0.34659	0.08213		0.34641	0.06725		0.34349	0.00408		0.34022	-0.228		0.32875	-0.96013		0.31976	-1.85709		0.31167	-2.60839
	0.3456	0.07905		0.3454	0.0645		0.34249	0.00255		0.33922	-0.22868		0.32775	-0.94261		0.31877	-1.86365		0.31065	-2.60788
	0.34459	0.07662		0.3444	0.06193		0.34149	0.00161		0.33821	-0.22638		0.32673	-0.92165		0.31776	-1.8674		0.30966	-2.60258
	0.34359	0.07422		0.34341	0.05844		0.34049	-0.000978492		0.33721	-0.22591		0.32573	-0.90024		0.31675	-1.86642		0.30866	-2.59591
	0.3426	0.0723		0.3424	0.05654		0.3395	-0.00498		0.33624	-0.22626		0.32474	-0.88258		0.31578	-1.86043		0.30765	-2.58932
	0.34159	0.06999		0.34139	0.05344		0.33849	-0.00755		0.33521	-0.22585		0.32374	-0.86924		0.31475	-1.84808		0.30665	-2.58335
	0.3406	0.06829		0.34039	0.05193		0.33749	-0.00761		0.33422	-0.22343		0.32275	-0.86024		0.31375	-1.83196		0.30565	-2.57836
	0.3396	0.06582		0.33941	0.04804		0.33649	-0.00909		0.33322	-0.21865		0.32175	-0.8572		0.31277	-1.81426		0.30468	-2.57549
	0.33862	0.06368		0.33838	0.04701		0.3355	-0.0132		0.33221	-0.21449		0.32073	-0.85709		0.31174	-1.79492		0.30365	-2.57483
	0.33761	0.06143		0.33722	0.04338		0.3345	-0.01626		0.33124	-0.21559		0.31974	-0.85646		0.31075	-1.7787		0.30267	-2.57385
	0.33661	0.0593		0.33609	0.04117		0.3335	-0.01597		0.33022	-0.22279		0.31876	-0.85274		0.30977	-1.76521		0.30166	-2.57509
	0.33563	0.05741		0.33507	0.03805		0.3325	-0.01648		0.32922	-0.22479		0.31776	-0.84584		0.30874	-1.75551		0.30066	-2.57807
	0.33463	0.05544		0.33408	0.03703		0.33151	-0.02098		0.32821	-0.22143		0.31675	-0.8376		0.30776	-1.7504		0.29966	-2.57994
	0.33361	0.05353		0.33307	0.03369		0.3305	-0.02367		0.32723	-0.21929		0.31574	-0.8287		0.30676	-1.74706		0.29868	-2.58275
	0.33261	0.05174		0.33208	0.03325		0.3295	-0.02343		0.32622	-0.2197		0.31474	-0.82125		0.30575	-1.74453		0.29767	-2.58635
	0.33161	0.04999		0.33108	0.02988		0.32851	-0.023		0.32523	-0.22085		0.31374	-0.81565		0.30475	-1.74091		0.29666	-2.58986
	0.33062	0.04827		0.33008	0.02968		0.32751	-0.02737		0.32423	-0.22042		0.31274	-0.81103		0.30376	-1.7338		0.29566	-2.5915
	0.32949	0.04657		0.32909	0.02609		0.3265	-0.02969		0.32321	-0.21607		0.31176	-0.80885		0.30277	-1.72302		0.29466	-2.59074
	0.3284	0.04416		0.32808	0.02613		0.32551	-0.03013		0.32223	-0.20951		0.31074	-0.80485		0.30174	-1.70432		0.29367	-2.58693
	0.32739	0.04286		0.32709	0.02259		0.32451	-0.02947		0.32123	-0.20581		0.30976	-0.79971		0.30078	-1.68089		0.29267	-2.57663
	0.32641	0.04114		0.3261	0.02264		0.32351	-0.03306		0.32023	-0.2102		0.30875	-0.79079		0.29978	-1.65406		0.29167	-2.5617
	0.32539	0.03974		0.32509	0.01951		0.32251	-0.03515		0.31923	-0.21789		0.30775	-0.77688		0.29874	-1.62412		0.29067	-2.54306
	0.32438	0.03833		0.32409	0.01925		0.32151	-0.03623		0.31823	-0.21897		0.30673	-0.75878		0.29776	-1.59444		0.28965	-2.51908
	0.32338	0.03682		0.32309	0.01686		0.32052	-0.0354		0.31723	-0.21603		0.30573	-0.73697		0.29677	-1.56316		0.28867	-2.49339
	0.32238	0.03544		0.3221	0.01585		0.31952	-0.03703		0.31624	-0.21385		0.30473	-0.71503		0.29575	-1.53281		0.28766	-2.46579
	0.3214	0.03417		0.32111	0.01429		0.31853	-0.03996		0.31522	-0.21475		0.30374	-0.69438		0.29477	-1.50682		0.28666	-2.43847
	0.32039	0.03303		0.3201	0.01254		0.31753	-0.04192		0.31424	-0.21693		0.30273	-0.6779		0.29377	-1.48455		0.28565	-2.41133
	0.3194	0.03186		0.31912	0.01181		0.31652	-0.04074		0.31324	-0.21678		0.30175	-0.66752		0.29274	-1.46661		0.28468	-2.38642
	0.31838	0.03074		0.31811	0.00963		0.31552	-0.04062		0.31223	-0.21092		0.30075	-0.66295		0.29176	-1.45315		0.28366	-2.36525
	0.31738	0.02947		0.31709	0.00916		0.31452	-0.04446		0.31123	-0.2051		0.29975	-0.66366		0.29078	-1.44431		0.28267	-2.3458
	0.31638	0.02825		0.31611	0.00674		0.31353	-0.04631		0.31024	-0.20363		0.29875	-0.66649		0.28976	-1.43875		0.28168	-2.33087
	0.31541	0.02709		0.31511	0.00682		0.31253	-0.04523		0.30923	-0.20836		0.29774	-0.6693		0.28878	-1.43534		0.28066	-2.32075
	0.3144	0.02594		0.31411	0.00434		0.31151	-0.04381		0.30823	-0.21137		0.29674	-0.67063		0.28777	-1.43392		0.27967	-2.31344
	0.31341	0.02471		0.31312	0.00487		0.31054	-0.04852		0.30723	-0.21027		0.29575	-0.66612		0.28676	-1.4309		0.27867	-2.31029
	0.31239	0.02369		0.31213	0.00195		0.30954	-0.04978		0.30624	-0.20902		0.29475	-0.6581		0.28577	-1.42742		0.27768	-2.30915
	0.3114	0.02267		0.3111	0.0028		0.30854	-0.04942		0.30523	-0.21052		0.29375	-0.64752		0.28478	-1.42024		0.27668	-2.30869
	0.3104	0.0216		0.31012	-0.000149226		0.30753	-0.04749		0.30423	-0.21155		0.29274	-0.63677		0.28374	-1.4082		0.27567	-2.30719
	0.30941	0.02058		0.30912	0.00094175		0.30651	-0.05093		0.30324	-0.21003		0.29175	-0.62969		0.28276	-1.39328		0.27466	-2.30404
	0.30842	0.01975		0.30812	-0.00208		0.30553	-0.05284		0.30224	-0.20594		0.29075	-0.62608		0.28177	-1.37392		0.27366	-2.30037
	0.3074	0.01887		0.30711	-0.00121		0.30454	-0.05295		0.30123	-0.20017		0.28976	-0.62397		0.28075	-1.35352		0.27268	-2.29321
	0.30638	0.01801		0.30611	-0.00379		0.30353	-0.05068		0.30022	-0.19592		0.28876	-0.62011		0.27977	-1.33349		0.27166	-2.28468
	0.30539	0.01722		0.30496	-0.00343		0.30253	-0.0535		0.29926	-0.19797		0.28774	-0.61323		0.27878	-1.31575		0.27068	-2.27301
	0.30441	0.01655		0.30385	-0.00639		0.30153	-0.05504		0.29825	-0.20586		0.28675	-0.60259		0.27779	-1.30096		0.26966	-2.25674
	0.30341	0.01575		0.30284	-0.00546		0.30054	-0.05599		0.29723	-0.20863		0.28575	-0.58809		0.27675	-1.28831		0.26866	-2.23777
	0.3024	0.01509		0.30186	-0.00804		0.29953	-0.05398		0.29624	-0.20538		0.28474	-0.57343		0.27576	-1.28076		0.26767	-2.21611
	0.3014	0.01442		0.30085	-0.00732		0.29855	-0.05485		0.29524	-0.20411		0.28376	-0.55913		0.27476	-1.27443		0.26668	-2.19249
	0.30039	0.01364		0.29988	-0.00921		0.29753	-0.05774		0.29424	-0.20573		0.28276	-0.54627		0.27375	-1.26654		0.26569	-2.16721
	0.29941	0.01292		0.29854	-0.00806		0.29654	-0.05819		0.29324	-0.20594		0.28173	-0.53712		0.27276	-1.25612		0.26469	-2.14154
	0.29842	0.01219		0.29753	-0.01082		0.29555	-0.05628		0.29224	-0.20242		0.28074	-0.53072		0.27177	-1.24081		0.26368	-2.11649
	0.29741	0.01142		0.29653	-0.00932		0.29454	-0.05479		0.29123	-0.19704		0.27975	-0.52751		0.27077	-1.22126		0.26268	-2.09082
	0.29641	0.01096		0.29554	-0.01196		0.29356	-0.05969		0.29025	-0.19217		0.27876	-0.52782		0.26977	-1.19914		0.26167	-2.06747
	0.29541	0.01016		0.29454	-0.01082		0.29255	-0.06005		0.28924	-0.19079		0.27775	-0.52913		0.26878	-1.17474		0.26068	-2.0475
	0.2944	0.00944		0.29354	-0.01282		0.29156	-0.05869		0.28822	-0.19532		0.27675	-0.52881		0.26775	-1.14904		0.25968	-2.0291
	0.2934	0.00885		0.29253	-0.01226		0.29055	-0.05628		0.28724	-0.20042		0.27576	-0.52404		0.26679	-1.12286		0.25868	-2.01432
	0.29242	0.00817		0.29152	-0.01359		0.28956	-0.06078		0.28623	-0.20022		0.27476	-0.51699		0.26579	-1.09876		0.25768	-2.00228
	0.2914	0.00762		0.29053	-0.01377		0.28857	-0.06125		0.28523	-0.19921		0.27374	-0.50959		0.26477	-1.07578		0.25667	-1.99217
	0.29043	0.00709		0.28955	-0.01419		0.28756	-0.06053		0.28424	-0.19921		0.27275	-0.50368		0.26378	-1.05699		0.25569	-1.98209
	0.28941	0.00666		0.28854	-0.01524		0.28656	-0.05826		0.28324	-0.19929		0.27174	-0.50059		0.26279	-1.04251		0.25469	-1.97053
	0.28841	0.00621		0.28753	-0.0149		0.28557	-0.06119		0.28225	-0.19889		0.27075	-0.49844		0.26177	-1.03071		0.2537	-1.95771
	0.28742	0.00572		0.28655	-0.01622		0.28457	-0.06156		0.28124	-0.19557		0.26975	-0.49745		0.26079	-1.02314		0.25269	-1.94157
	0.28643	0.00522		0.28554	-0.01554		0.28357	-0.06259		0.28025	-0.19057		0.26875	-0.49592		0.25981	-1.01923		0.25167	-1.92471
	0.28543	0.00482		0.28454	-0.01707		0.28256	-0.05985		0.27923	-0.18766		0.26776	-0.49326		0.25878	-1.01762		0.2507	-1.90552
	0.28443	0.00445		0.28354	-0.01598		0.28156	-0.06059		0.27825	-0.18878		0.26676	-0.49086		0.25779	-1.01667		0.24968	-1.88246
	0.28341	0.00408		0.28255	-0.01809		0.28057	-0.06331		0.27724	-0.19274		0.26577	-0.48752		0.25679	-1.01348		0.24867	-1.85666
	0.28233	0.00318		0.28155	-0.01662		0.27957	-0.0633		0.27625	-0.19449		0.26477	-0.48029		0.25577	-1.00871		0.24769	-1.82753
	0.28127	0.00282		0.28054	-0.01905		0.27857	-0.0612		0.27523	-0.19301		0.26377	-0.47024		0.25479	-1.00141		0.24668	-1.79724
	0.28028	0.00252		0.27955	-0.01716		0.27755	-0.06049		0.27425	-0.19096		0.26277	-0.45958		0.25377	-0.99109		0.24569	-1.76569
	0.27928	0.00212		0.27854	-0.01995		0.27658	-0.06367		0.27323	-0.19083		0.26177	-0.45016		0.2528	-0.97883		0.24468	-1.73408
	0.27828	0.00181		0.27754	-0.0181		0.27558	-0.06393		0.27225	-0.19133		0.26078	-0.44218		0.25178	-0.96328		0.24369	-1.70406
	0.27728	0.00142		0.27655	-0.02033		0.27456	-0.06275		0.27126	-0.19101		0.25978	-0.43708		0.25079	-0.9471		0.24268	-1.67346
	0.27629	0.00108		0.27554	-0.01897		0.27355	-0.06013		0.27024	-0.18797		0.25728	-0.43819		0.2498	-0.93059		0.2417	-1.64594
	0.27527	0.000666626		0.27454	-0.02068		0.27257	-0.06459		0.26924	-0.18354		0.25481	-0.44239		0.24877	-0.91447		0.24069	-1.62105
	0.27429	0.000268438		0.27354	-0.01978		0.27156	-0.06437		0.26824	-0.18195		0.25381	-0.44075		0.24778	-0.90052		0.23969	-1.59802
	0.2733	-0.000136399		0.27255	-0.0205		0.27057	-0.06365		0.26726	-0.18561		0.25281	-0.43547		0.24678	-0.88752		0.23867	-1.57878
	0.2723	-0.00041827		0.27155	-0.02058		0.26957	-0.06149		0.26626	-0.1893		0.25181	-0.42975		0.24578	-0.87624		0.23767	-1.56227
	0.27132	-0.000674623		0.27055	-0.02057		0.26857	-0.06418		0.26525	-0.1875		0.25082	-0.42389		0.24478	-0.86708		0.23669	-1.54897
	0.27032	-0.000803719		0.26957	-0.02121		0.26758	-0.06377		0.26425	-0.18415		0.24981	-0.42038		0.24379	-0.85788		0.23568	-1.53758
	0.26932	-0.00099987		0.26856	-0.02093		0.26657	-0.06416		0.26325	-0.18306		0.24881	-0.41812		0.24278	-0.84959		0.23468	-1.52822
	0.26832	-0.00125		0.26754	-0.02184		0.26557	-0.06174		0.26224	-0.18382		0.24781	-0.41623		0.24178	-0.84092		0.23369	-1.52103
	0.26734	-0.00144		0.26657	-0.02087		0.26458	-0.06295		0.26124	-0.18409		0.2468	-0.41554		0.24081	-0.83254		0.23269	-1.51286
	0.26634	-0.00169		0.26556	-0.02242		0.26358	-0.06413		0.26024	-0.18131		0.24579	-0.41411		0.23978	-0.82323		0.23169	-1.5047
	0.26533	-0.00181		0.26458	-0.02104		0.26259	-0.06413		0.25924	-0.17684		0.2448	-0.41235		0.23879	-0.81172		0.23068	-1.49445
	0.26432	-0.00188		0.26357	-0.023		0.26159	-0.06205		0.25824	-0.17443		0.2438	-0.40779		0.2378	-0.79842		0.22969	-1.47971
	0.26334	-0.00204		0.26257	-0.02137		0.2606	-0.06172		0.25725	-0.17674		0.2428	-0.40027		0.23679	-0.78244		0.22868	-1.46194
	0.26234	-0.00228		0.26158	-0.02349		0.25961	-0.06477		0.25624	-0.18125		0.2418	-0.39227		0.23578	-0.7664		0.22768	-1.44062
	0.26133	-0.00258		0.26057	-0.02163		0.25858	-0.06432		0.25526	-0.18186		0.2408	-0.38492		0.23481	-0.75069		0.22668	-1.4181
	0.26035	-0.00283		0.25957	-0.02393		0.2576	-0.06307		0.25423	-0.17933		0.23981	-0.38029		0.23377	-0.73611		0.22569	-1.39442
	0.25936	-0.00306		0.25857	-0.02195		0.25659	-0.06076		0.25324	-0.17867		0.23881	-0.37839		0.23278	-0.72477		0.2247	-1.37199
	0.25834	-0.00326		0.25758	-0.02377		0.25559	-0.06419		0.25224	-0.1795		0.23781	-0.37998		0.2318	-0.71541		0.22369	-1.35158
	0.25735	-0.00345		0.25656	-0.02238		0.25459	-0.06443		0.25126	-0.17892		0.23681	-0.38494		0.23078	-0.70889		0.2227	-1.33112
	0.25637	-0.00362		0.25558	-0.02364		0.25359	-0.06313		0.25025	-0.17719		0.23582	-0.38858		0.22978	-0.70514		0.2217	-1.31278
	0.25535	-0.00382		0.25457	-0.02294		0.25257	-0.06067		0.24924	-0.17325		0.23482	-0.38926		0.2288	-0.70345		0.22071	-1.29613
	0.25435	-0.00399		0.25357	-0.0234		0.25158	-0.06427		0.24824	-0.1692		0.2338	-0.38657		0.22781	-0.7038		0.2197	-1.27925
	0.25337	-0.00406		0.25255	-0.0235		0.25059	-0.06379		0.24725	-0.16765		0.23282	-0.38131		0.22679	-0.70391		0.2187	-1.26447
	0.25236	-0.00412		0.25157	-0.02315		0.2496	-0.06337		0.24625	-0.17186		0.23181	-0.37587		0.22579	-0.70466		0.21769	-1.25071
	0.25137	-0.00425		0.25058	-0.0237		0.24857	-0.06057		0.24523	-0.17761		0.23081	-0.37087		0.22481	-0.70379		0.2167	-1.23889
	0.25037	-0.00439		0.24958	-0.02314		0.24758	-0.06305		0.24426	-0.17678		0.2298	-0.36759		0.22378	-0.70103		0.2157	-1.22758
	0.24938	-0.00447		0.24857	-0.02401		0.24659	-0.06337		0.24325	-0.17336		0.22879	-0.36573		0.22279	-0.69587		0.21468	-1.21702
	0.24838	-0.00457		0.24756	-0.023		0.24557	-0.06294		0.24226	-0.17127		0.22781	-0.36524		0.22181	-0.68738		0.2137	-1.20739
	0.24737	-0.00468		0.24657	-0.02426		0.24459	-0.06067		0.24128	-0.17091		0.22681	-0.36588		0.2208	-0.67787		0.21271	-1.19524
	0.24637	-0.00474		0.24558	-0.02272		0.24359	-0.06167		0.24026	-0.17077		0.2258	-0.36573		0.21979	-0.66811		0.21171	-1.18325
	0.24538	-0.00478		0.24458	-0.02429		0.24257	-0.06301		0.23925	-0.16891		0.2248	-0.36512		0.21879	-0.65819		0.21071	-1.17083
	0.24436	-0.00492		0.24358	-0.02255		0.24158	-0.06261		0.23826	-0.16373		0.22382	-0.362		0.21779	-0.64934		0.20968	-1.15686
	0.24337	-0.00511		0.24258	-0.02434		0.24059	-0.06098		0.23726	-0.15941		0.22281	-0.35586		0.21679	-0.64036		0.2087	-1.14174
	0.24237	-0.00516		0.24161	-0.02268		0.23959	-0.05963		0.23626	-0.16034		0.22181	-0.3491		0.2158	-0.63292		0.20768	-1.12398
	0.24138	-0.00521		0.24058	-0.02455		0.2386	-0.06258		0.23526	-0.16836		0.22083	-0.34179		0.21477	-0.62662		0.20671	-1.10489
	0.24036	-0.00523		0.23959	-0.02321		0.23759	-0.06231		0.23425	-0.17112		0.21981	-0.33607		0.2138	-0.6217		0.20569	-1.08366
	0.23937	-0.0054		0.23859	-0.02441		0.23658	-0.06092		0.23325	-0.16714		0.21883	-0.33209		0.21281	-0.61797		0.20468	-1.06198
	0.23836	-0.0056		0.23758	-0.02332		0.23558	-0.05895		0.23226	-0.16473		0.21781	-0.3313		0.21179	-0.61442		0.20367	-1.04122
	0.23738	-0.00581		0.23658	-0.024		0.23458	-0.06194		0.23126	-0.16549		0.21683	-0.33406		0.21079	-0.61113		0.20269	-1.01943
	0.23638	-0.00581		0.23559	-0.02349		0.23358	-0.06118		0.23026	-0.16608		0.21581	-0.33849		0.20982	-0.60728		0.2017	-0.99887
	0.23538	-0.00586		0.23458	-0.02368		0.23259	-0.06053		0.22926	-0.16455		0.21482	-0.34249		0.20879	-0.60232		0.2007	-0.98008
	0.23437	-0.00586		0.23358	-0.02376		0.23159	-0.05851		0.22827	-0.16142		0.21381	-0.34334		0.20781	-0.59603		0.19968	-0.96265
	0.23337	-0.00585		0.23259	-0.02334		0.23058	-0.06053		0.22728	-0.15729		0.21282	-0.34144		0.20681	-0.58586		0.19868	-0.94773
	0.23238	-0.00596		0.23159	-0.02391		0.22958	-0.06055		0.22628	-0.15458		0.21182	-0.33815		0.20579	-0.57487		0.19769	-0.93463
	0.23138	-0.00596		0.2306	-0.02313		0.22859	-0.0602		0.22528	-0.15696		0.2108	-0.33363		0.2048	-0.56426		0.1967	-0.92476
	0.23039	-0.00591		0.22959	-0.02392		0.22758	-0.05787		0.22426	-0.16277		0.20981	-0.32994		0.20379	-0.5537		0.19569	-0.91638
	0.22936	-0.00583		0.22859	-0.02281		0.2266	-0.05866		0.22326	-0.16333		0.20882	-0.32709		0.2028	-0.54494		0.19467	-0.9103
	0.22837	-0.00589		0.22759	-0.02402		0.22559	-0.06032		0.22227	-0.16025		0.20782	-0.3252		0.20177	-0.53714		0.1937	-0.90712
	0.22737	-0.00579		0.22659	-0.02262		0.22459	-0.05981		0.22128	-0.15903		0.20681	-0.32445		0.20078	-0.5321		0.19269	-0.90356
	0.22637	-0.00586		0.22559	-0.02418		0.22359	-0.05757		0.22027	-0.15936		0.2058	-0.32363		0.1998	-0.52926		0.1917	-0.90199
	0.22538	-0.00598		0.22458	-0.02237		0.22259	-0.05773		0.21928	-0.15862		0.20479	-0.3238		0.19877	-0.52873		0.19068	-0.90078
	0.22439	-0.00608		0.22359	-0.02432		0.22159	-0.05899		0.21827	-0.15672		0.2038	-0.32346		0.1978	-0.5309		0.18969	-0.89818
	0.22339	-0.00605		0.22259	-0.0224		0.2206	-0.05906		0.21727	-0.15386		0.20282	-0.32302		0.19678	-0.53373		0.1887	-0.89485
	0.22239	-0.00609		0.22159	-0.02428		0.21959	-0.05762		0.21627	-0.15164		0.2018	-0.32136		0.19577	-0.53754		0.18769	-0.89003
	0.2214	-0.00608		0.22058	-0.02246		0.2186	-0.05575		0.21526	-0.15178		0.20078	-0.31694		0.1948	-0.54014		0.18669	-0.88314
	0.22039	-0.0062		0.21959	-0.02383		0.21758	-0.05862		0.21428	-0.15492		0.19979	-0.31242		0.1938	-0.54058		0.18569	-0.87429
	0.21939	-0.00634		0.21859	-0.02275		0.2166	-0.05857		0.21326	-0.15553		0.19881	-0.30793		0.19277	-0.53894		0.18469	-0.86467
	0.2184	-0.00638		0.2176	-0.02334		0.21558	-0.05656		0.21229	-0.15344		0.19779	-0.30434		0.19179	-0.53441		0.1837	-0.85546
	0.21741	-0.00636		0.21658	-0.0229		0.21458	-0.05485		0.21128	-0.15192		0.1968	-0.30248		0.19078	-0.52909		0.1827	-0.84418
	0.2164	-0.0064		0.21557	-0.02303		0.21359	-0.05813		0.21027	-0.15149		0.1958	-0.302		0.18977	-0.52287		0.18169	-0.83396
	0.2154	-0.0065		0.2146	-0.02298		0.21259	-0.05731		0.20926	-0.15227		0.19478	-0.30362		0.18878	-0.51706		0.18069	-0.82462
	0.21439	-0.0065		0.21358	-0.02271		0.21159	-0.05717		0.20824	-0.152		0.19379	-0.30537		0.1878	-0.5118		0.17969	-0.81479
	0.2134	-0.00649		0.2126	-0.02303		0.2106	-0.05456		0.20726	-0.14988		0.1928	-0.30594		0.18678	-0.50552		0.17869	-0.80565
	0.21241	-0.00646		0.21159	-0.02236		0.2096	-0.05656		0.20626	-0.14628		0.1918	-0.30532		0.18579	-0.50058		0.1777	-0.79721
	0.21139	-0.00635		0.21057	-0.02304		0.20859	-0.0569		0.20527	-0.14462		0.19081	-0.30319		0.18481	-0.49563		0.1767	-0.79021
	0.21039	-0.00622		0.2096	-0.02212		0.20758	-0.05657		0.20425	-0.14652		0.1898	-0.30147		0.18379	-0.49142		0.17569	-0.78351
	0.2094	-0.00607		0.20859	-0.02298		0.20659	-0.05454		0.20326	-0.15002		0.18878	-0.29972		0.1828	-0.48913		0.1747	-0.77764
	0.2084	-0.00614		0.20757	-0.02165		0.2056	-0.05437		0.20227	-0.15077		0.1878	-0.29781		0.18181	-0.48668		0.17371	-0.77329
	0.20739	-0.00628		0.20658	-0.02327		0.20457	-0.05643		0.20125	-0.14869		0.18679	-0.29656		0.18078	-0.48545		0.17271	-0.76765
	0.20643	-0.00632		0.20558	-0.02159		0.20358	-0.05575		0.20026	-0.14712		0.18582	-0.29557		0.17979	-0.48409		0.17171	-0.76282
	0.2054	-0.00637		0.20458	-0.02325		0.20258	-0.05451		0.19926	-0.14708		0.18479	-0.29568		0.17882	-0.48284		0.17071	-0.75787
	0.20441	-0.00637		0.20356	-0.02144		0.20157	-0.05308		0.19827	-0.14618		0.1838	-0.29498		0.1778	-0.48244		0.1697	-0.7521
	0.20339	-0.00632		0.20258	-0.02294		0.20058	-0.05522		0.19727	-0.14464		0.18282	-0.29401		0.17678	-0.47994		0.16869	-0.74597
	0.2024	-0.00637		0.20157	-0.02133		0.19957	-0.05537		0.19626	-0.14217		0.18182	-0.29264		0.17578	-0.47655		0.1677	-0.73858
	0.2014	-0.00649		0.20057	-0.02247		0.19857	-0.05375		0.19525	-0.13965		0.18081	-0.28962		0.1748	-0.47142		0.1667	-0.73083
	0.2004	-0.00666		0.19957	-0.02142		0.19758	-0.05164		0.19425	-0.13828		0.17983	-0.2862		0.17379	-0.46517		0.16571	-0.72146
	0.19939	-0.00656		0.19857	-0.02193		0.19659	-0.05477		0.19326	-0.13986		0.17882	-0.28213		0.17279	-0.459		0.1647	-0.71112
	0.1984	-0.00655		0.19756	-0.02164		0.19559	-0.05371		0.19226	-0.1437		0.17781	-0.27794		0.17181	-0.4517		0.1637	-0.70154
	0.19741	-0.00638		0.19659	-0.02143		0.19459	-0.05305		0.19126	-0.14391		0.17681	-0.27461		0.17079	-0.44522		0.16271	-0.68984
	0.1964	-0.00638		0.19557	-0.02157		0.19357	-0.0512		0.19026	-0.14186		0.17583	-0.27236		0.1698	-0.43922		0.1617	-0.67978
	0.19539	-0.00624		0.19456	-0.02118		0.1926	-0.05332		0.18926	-0.14133		0.1748	-0.27232		0.16882	-0.43462		0.16071	-0.66981
	0.1944	-0.00622		0.19357	-0.0215		0.1916	-0.05289		0.18827	-0.14179		0.17382	-0.27422		0.16779	-0.43193		0.15971	-0.65906
	0.19339	-0.00617		0.19256	-0.02081		0.19058	-0.05277		0.18726	-0.14094		0.17282	-0.27718		0.16457	-0.43486		0.15871	-0.65051
	0.19241	-0.00618		0.19159	-0.02143		0.18958	-0.05081		0.18626	-0.13869		0.17182	-0.28035		0.16137	-0.43882		0.15769	-0.64203
	0.1914	-0.00616		0.19057	-0.02052		0.18858	-0.051		0.18528	-0.13592		0.17081	-0.28103		0.16034	-0.43695		0.1567	-0.63578
	0.1904	-0.00616		0.18958	-0.02158		0.1876	-0.05251		0.18427	-0.13383		0.16983	-0.28031		0.15935	-0.43297		0.15572	-0.63013
	0.1894	-0.00615		0.18859	-0.02012		0.18659	-0.05225		0.18327	-0.13406		0.16881	-0.2777		0.15835	-0.42899		0.1547	-0.62628
	0.1884	-0.00612		0.18759	-0.02162		0.18559	-0.05025		0.18228	-0.1374		0.16782	-0.27443		0.15733	-0.42549		0.15371	-0.62507
	0.18742	-0.00606		0.18659	-0.0198		0.1846	-0.04967		0.18127	-0.13865		0.1668	-0.27199		0.15635	-0.42279		0.15271	-0.62344
	0.1864	-0.00614		0.18558	-0.02135		0.1836	-0.05218		0.18028	-0.13694		0.16581	-0.26976		0.15536	-0.42131		0.15172	-0.62447
	0.1854	-0.00611		0.1846	-0.01952		0.1826	-0.05156		0.17927	-0.13595		0.16481	-0.26901		0.15434	-0.41918		0.15072	-0.62586
	0.18442	-0.00619		0.18358	-0.02121		0.1816	-0.05017		0.17826	-0.1359		0.16382	-0.26907		0.15335	-0.41797		0.14972	-0.62708
	0.18342	-0.00624		0.18259	-0.01958		0.1806	-0.04824		0.17727	-0.13515		0.16282	-0.26919		0.15235	-0.4167		0.1487	-0.62859
	0.18242	-0.00623		0.18161	-0.02086		0.1796	-0.05127		0.17627	-0.1343		0.16183	-0.26963		0.15136	-0.41502		0.14771	-0.62826
	0.18142	-0.00615		0.1806	-0.01982		0.1786	-0.05059		0.17526	-0.13217		0.16081	-0.26924		0.15034	-0.4137		0.14672	-0.62692
	0.18042	-0.00614		0.1796	-0.02035		0.1776	-0.04947		0.17428	-0.12905		0.15983	-0.26774		0.14935	-0.41143		0.14572	-0.62266
	0.17941	-0.00614		0.17859	-0.01983		0.1766	-0.04741		0.17326	-0.12783		0.15882	-0.26473		0.14837	-0.4093		0.14471	-0.6178
	0.17841	-0.00608		0.1776	-0.01999		0.1756	-0.04977		0.17227	-0.1301		0.15783	-0.26098		0.14734	-0.40691		0.14371	-0.613
	0.17742	-0.00601		0.17659	-0.01992		0.17458	-0.04977		0.17127	-0.13337		0.15682	-0.25794		0.14634	-0.40503		0.14271	-0.60613
	0.1764	-0.00587		0.17559	-0.01952		0.1736	-0.04897		0.17026	-0.13261		0.15583	-0.25506		0.14538	-0.40385		0.1417	-0.60013
	0.1754	-0.00574		0.1746	-0.0199		0.17259	-0.04708		0.16929	-0.13059		0.1548	-0.25355		0.14435	-0.40159		0.14071	-0.59425
	0.17441	-0.00569		0.17359	-0.01925		0.17159	-0.04849		0.16827	-0.13008		0.15382	-0.25362		0.14335	-0.39932		0.13971	-0.58813
	0.17341	-0.0057		0.17261	-0.01985		0.17059	-0.04867		0.16727	-0.13054		0.15281	-0.25516		0.14235	-0.39599		0.13871	-0.5829
	0.17241	-0.00573		0.17159	-0.01878		0.16959	-0.04844		0.16628	-0.13014		0.15182	-0.25789		0.14134	-0.39202		0.13771	-0.57781
	0.17141	-0.00583		0.17061	-0.01988		0.16859	-0.04675		0.16527	-0.12842		0.15081	-0.25881		0.14034	-0.38828		0.1367	-0.57417
	0.1704	-0.00584		0.1696	-0.01849		0.16759	-0.0467		0.16429	-0.12567		0.14983	-0.25828		0.13936	-0.38325		0.13574	-0.56996
	0.16941	-0.00576		0.16859	-0.01977		0.16658	-0.04785		0.16328	-0.1236		0.14882	-0.25611		0.13834	-0.37903		0.13472	-0.5672
	0.16841	-0.00564		0.16759	-0.01798		0.1656	-0.04794		0.16229	-0.12402		0.14782	-0.25317		0.13735	-0.37589		0.13372	-0.56543
	0.16741	-0.0056		0.16659	-0.01958		0.16459	-0.0464		0.16129	-0.12626		0.1468	-0.25125		0.13637	-0.3731		0.13271	-0.56312
	0.16641	-0.00564		0.16559	-0.0179		0.16359	-0.04552		0.16029	-0.12688		0.14583	-0.24891		0.13534	-0.37196		0.13172	-0.56174
	0.16541	-0.00565		0.1646	-0.01927		0.16261	-0.04748		0.15928	-0.12608		0.14483	-0.24822		0.13435	-0.37099		0.13072	-0.56028
	0.16443	-0.00575		0.16361	-0.01801		0.16159	-0.04728		0.15829	-0.12579		0.14384	-0.24805		0.13337	-0.37163		0.12972	-0.55732
	0.16341	-0.00572		0.1626	-0.0189		0.16059	-0.04597		0.15727	-0.12568		0.14282	-0.24801		0.13234	-0.37328		0.12873	-0.55458
	0.16242	-0.00566		0.16159	-0.01796		0.15961	-0.04428		0.15629	-0.12415		0.14184	-0.24821		0.13137	-0.37499		0.12772	-0.5517
	0.16143	-0.00561		0.16059	-0.01829		0.1586	-0.04683		0.15528	-0.12291		0.14083	-0.24784		0.13038	-0.37726		0.12672	-0.54955
	0.16042	-0.00561		0.15958	-0.01819		0.15759	-0.04632		0.1543	-0.12175		0.13981	-0.24626		0.12936	-0.37801		0.12572	-0.54672
	0.15942	-0.00559		0.15859	-0.01804		0.1566	-0.04564		0.1533	-0.11985		0.13883	-0.2433		0.12836	-0.37844		0.12472	-0.54415
	0.15843	-0.00554		0.15759	-0.01819		0.15558	-0.04383		0.15229	-0.11875		0.13781	-0.23953		0.12736	-0.37724		0.12373	-0.54132
	0.15742	-0.00537		0.1566	-0.01777		0.1546	-0.04537		0.15129	-0.12063		0.13683	-0.23639		0.12636	-0.37489		0.12272	-0.53589
	0.15642	-0.00536		0.1556	-0.01814		0.1536	-0.04537		0.15029	-0.12342		0.13583	-0.23338		0.12534	-0.37221		0.12171	-0.53106
	0.1554	-0.00532		0.15458	-0.01748		0.15261	-0.04517		0.14928	-0.12262		0.13481	-0.23187		0.12437	-0.36832		0.12072	-0.52543
	0.15441	-0.00533		0.1536	-0.0181		0.15162	-0.04314		0.14829	-0.12036		0.13382	-0.23138		0.12336	-0.36545		0.11972	-0.51935
	0.15342	-0.00522		0.1526	-0.01714		0.1506	-0.04348		0.1473	-0.1199		0.13284	-0.23198		0.12236	-0.36278		0.11871	-0.51377
	0.15242	-0.00527		0.15159	-0.01809		0.14961	-0.04502		0.14628	-0.1201		0.13183	-0.23478		0.12135	-0.36032		0.11773	-0.50778
	0.15142	-0.00521		0.15058	-0.01691		0.14861	-0.04447		0.14527	-0.11954		0.13081	-0.23789		0.12037	-0.3587		0.11671	-0.50339
	0.15041	-0.00519		0.14959	-0.01805		0.14761	-0.0428		0.14428	-0.11757		0.12982	-0.23961		0.11935	-0.35641		0.11572	-0.49815
	0.14942	-0.00522		0.14858	-0.01644		0.14661	-0.04232		0.14328	-0.11518		0.12881	-0.23875		0.11835	-0.35543		0.11471	-0.49376
	0.14843	-0.0053		0.1476	-0.01792		0.14561	-0.04407		0.14231	-0.11358		0.12782	-0.23695		0.11737	-0.35433		0.11372	-0.49083
	0.14743	-0.00538		0.14659	-0.01629		0.1446	-0.0436		0.14129	-0.11363		0.12683	-0.2349		0.11635	-0.3531		0.11272	-0.48714
	0.14644	-0.00531		0.1456	-0.01757		0.14361	-0.04241		0.14029	-0.11627		0.12582	-0.23248		0.11535	-0.35261		0.11172	-0.48504
	0.14543	-0.00523		0.1446	-0.01642		0.14261	-0.04121		0.13929	-0.11833		0.12483	-0.23135		0.11436	-0.35094		0.11072	-0.48363
	0.14443	-0.00518		0.14361	-0.01722		0.14163	-0.04322		0.13829	-0.11667		0.12383	-0.23011		0.11335	-0.34959		0.10971	-0.48259
	0.14342	-0.00508		0.14261	-0.01646		0.14062	-0.04275		0.1373	-0.11528		0.12283	-0.22927		0.11236	-0.34809		0.10873	-0.48291
	0.14242	-0.00497		0.1416	-0.01682		0.13962	-0.04195		0.1363	-0.11539		0.12181	-0.22931		0.11136	-0.346		0.10773	-0.4831
	0.14142	-0.00491		0.1406	-0.01657		0.13861	-0.0407		0.1353	-0.11599		0.12084	-0.22846		0.11036	-0.34339		0.10673	-0.48464
	0.14044	-0.00491		0.1396	-0.01639		0.13761	-0.0422		0.13429	-0.11542		0.11984	-0.22798		0.10937	-0.33998		0.10573	-0.48475
	0.13941	-0.00485		0.13859	-0.01656		0.1366	-0.04186		0.13329	-0.11292		0.11882	-0.22754		0.10837	-0.33666		0.10473	-0.48504
	0.13842	-0.00479		0.1376	-0.01613		0.13561	-0.04177		0.13232	-0.11016		0.11781	-0.22649		0.10734	-0.33351		0.10374	-0.48526
	0.13741	-0.00476		0.1366	-0.01655		0.13462	-0.04019		0.13131	-0.10873		0.11683	-0.22463		0.10635	-0.33058		0.10273	-0.48287
	0.13642	-0.00476		0.1356	-0.01593		0.13364	-0.04084		0.1303	-0.11015		0.11581	-0.22164		0.10538	-0.3286		0.10172	-0.48145
	0.13541	-0.00479		0.13459	-0.01651		0.13263	-0.04148		0.1293	-0.11317		0.11482	-0.2188		0.10435	-0.32619		0.10072	-0.47865
	0.13442	-0.00476		0.13359	-0.01557		0.13162	-0.04135		0.12831	-0.11341		0.11383	-0.21622		0.10337	-0.3256		0.0997	-0.47457
	0.13343	-0.00478		0.13259	-0.0165		0.13062	-0.03976		0.1273	-0.11157		0.11282	-0.21448		0.10237	-0.32663		0.0987	-0.47107
	0.13244	-0.00482		0.13161	-0.01509		0.12963	-0.0392		0.12629	-0.11075		0.11182	-0.21463		0.10136	-0.32873		0.09771	-0.46728
	0.13142	-0.00471		0.13059	-0.01646		0.12862	-0.04092		0.1253	-0.1108		0.11083	-0.21532		0.10034	-0.33156		0.09672	-0.46495
	0.13041	-0.00477		0.12958	-0.01506		0.1276	-0.04057		0.12431	-0.1096		0.10983	-0.21753		0.09936	-0.33296		0.09571	-0.46145
	0.12941	-0.00472		0.1286	-0.01626		0.12661	-0.03935		0.12331	-0.10816		0.10883	-0.21891		0.09836	-0.33388		0.09473	-0.45884
	0.12842	-0.00469		0.1276	-0.01498		0.12562	-0.03818		0.12231	-0.10619		0.10784	-0.21886		0.09735	-0.3339		0.09373	-0.45719
	0.12741	-0.00466		0.1266	-0.01609		0.12463	-0.04047		0.1213	-0.10469		0.10684	-0.21843		0.09634	-0.33283		0.09273	-0.4547
	0.12642	-0.00451		0.12558	-0.01511		0.12363	-0.03998		0.12031	-0.10494		0.10583	-0.21698		0.09535	-0.33112		0.09173	-0.4538
	0.12541	-0.00449		0.12461	-0.01558		0.12262	-0.03885		0.11932	-0.10744		0.10483	-0.21619		0.09434	-0.32783		0.09074	-0.45238
	0.12443	-0.0045		0.1236	-0.01521		0.12163	-0.03753		0.11829	-0.10879		0.10382	-0.21487		0.09337	-0.32527		0.0897	-0.45089
	0.12344	-0.00446		0.12261	-0.01528		0.12063	-0.03933		0.1173	-0.10763		0.10283	-0.2135		0.09237	-0.32321		0.08871	-0.44945
	0.12244	-0.00442		0.12159	-0.01509		0.11962	-0.03901		0.1163	-0.10686		0.10183	-0.21295		0.09133	-0.32084		0.08772	-0.44747
	0.12142	-0.00436		0.12059	-0.01497		0.11861	-0.03835		0.1153	-0.10672		0.10082	-0.21202		0.09036	-0.31918		0.08671	-0.44632
	0.12044	-0.00439		0.1196	-0.0152		0.11761	-0.03714		0.11431	-0.10618		0.09982	-0.21173		0.08935	-0.31721		0.08573	-0.44405
	0.11942	-0.00433		0.11861	-0.01466		0.11663	-0.03805		0.11329	-0.10487		0.09882	-0.2107		0.08835	-0.31576		0.08474	-0.44208
	0.11842	-0.00424		0.11761	-0.01511		0.11562	-0.03823		0.11232	-0.10366		0.09781	-0.20959		0.08735	-0.31519		0.08374	-0.44055
	0.11742	-0.00424		0.1166	-0.01429		0.11463	-0.03788		0.11133	-0.1015		0.09683	-0.20887		0.08636	-0.31453		0.08273	-0.43721
	0.11641	-0.00417		0.1156	-0.01491		0.11361	-0.03646		0.11032	-0.10001		0.09581	-0.20709		0.08536	-0.31437		0.08174	-0.43466
	0.11541	-0.00412		0.11461	-0.01387		0.11263	-0.03667		0.10934	-0.10089		0.09482	-0.20537		0.08437	-0.31336		0.08073	-0.43115
	0.11442	-0.00413		0.11361	-0.01481		0.11163	-0.03779		0.10832	-0.10407		0.09382	-0.20314		0.08339	-0.31261		0.07973	-0.42721
	0.11342	-0.00413		0.11261	-0.01351		0.11062	-0.03752		0.10732	-0.10488		0.09282	-0.20128		0.08236	-0.31157		0.07575	-0.41619
	0.1124	-0.0042		0.11162	-0.0147		0.10963	-0.03614		0.10632	-0.10324		0.09183	-0.19999		0.08136	-0.3098		0.07176	-0.40776
	0.11141	-0.00424		0.1106	-0.01351		0.10862	-0.03566		0.10532	-0.10198		0.09082	-0.19927		0.08038	-0.30818		0.07078	-0.40666
	0.11042	-0.00425		0.10961	-0.01465		0.10763	-0.03728		0.10433	-0.10168		0.08983	-0.20032		0.07934	-0.30512		0.06978	-0.40567
	0.10943	-0.00426		0.10859	-0.01342		0.10662	-0.03705		0.10332	-0.10072		0.08882	-0.2019		0.07836	-0.30237		0.06877	-0.40571
	0.10843	-0.00418		0.10762	-0.01444		0.10561	-0.03583		0.10231	-0.10014		0.08782	-0.20288		0.07735	-0.29985		0.06778	-0.40554
	0.10742	-0.00407		0.10662	-0.01364		0.10465	-0.03469		0.10131	-0.09923		0.08683	-0.20296		0.07636	-0.2972		0.06677	-0.40635
	0.10642	-0.00399		0.10565	-0.01399		0.10362	-0.03674		0.10031	-0.09787		0.08581	-0.20164		0.07533	-0.29531		0.06578	-0.40614
	0.10542	-0.00394		0.10462	-0.01369		0.10262	-0.03651		0.09931	-0.09739		0.08484	-0.20025		0.07435	-0.29306		0.06477	-0.40614
	0.10443	-0.00389		0.10362	-0.01387		0.10162	-0.03552		0.09831	-0.09884		0.08383	-0.19866		0.07336	-0.29168		0.06378	-0.40612
	0.10344	-0.00384		0.10261	-0.01373		0.1006	-0.03418		0.09732	-0.09993		0.08283	-0.1975		0.07236	-0.29067		0.06277	-0.40447
	0.10244	-0.00387		0.10159	-0.01353		0.09963	-0.03572		0.09629	-0.09895		0.08183	-0.19695		0.07136	-0.29005		0.06177	-0.40342
	0.10143	-0.00374		0.1006	-0.01375		0.09861	-0.03553		0.09531	-0.09812		0.08083	-0.19625		0.07038	-0.29068		0.06078	-0.40162
	0.10041	-0.00377		0.0996	-0.01334		0.0976	-0.03521		0.09431	-0.09843		0.07982	-0.19658		0.06936	-0.29111		0.05978	-0.3992
	0.09942	-0.00375		0.0986	-0.01381		0.09661	-0.03391		0.0933	-0.09852		0.07883	-0.19645		0.06835	-0.29254		0.05877	-0.39667
	0.09841	-0.00377		0.0976	-0.01282		0.09562	-0.03456		0.09231	-0.0971		0.07783	-0.19561		0.06735	-0.2943		0.05778	-0.39392
	0.09741	-0.00376		0.0966	-0.01365		0.09462	-0.03512		0.0913	-0.09593		0.07683	-0.19514		0.06635	-0.29464		0.0568	-0.39237
	0.09642	-0.00372		0.09561	-0.01247		0.09361	-0.03515		0.0903	-0.09394		0.07583	-0.19384		0.06535	-0.29399		0.05579	-0.38978
	0.09542	-0.00378		0.09461	-0.01362		0.09261	-0.03377		0.0893	-0.09255		0.07483	-0.19192		0.06436	-0.29182		0.05478	-0.38806
	0.09443	-0.00368		0.0936	-0.01225		0.09161	-0.03326		0.0883	-0.09278		0.07384	-0.18947		0.06335	-0.28964		0.05378	-0.38749
	0.09341	-0.0037		0.0926	-0.0136		0.09061	-0.03477		0.08732	-0.09556		0.07282	-0.18717		0.06238	-0.28761		0.05279	-0.38518
	0.09241	-0.00373		0.0916	-0.01224		0.08962	-0.03454		0.0863	-0.09675		0.07182	-0.18539		0.06136	-0.28561		0.05176	-0.38437
	0.09143	-0.00377		0.09062	-0.01329		0.08861	-0.03333		0.08532	-0.09538		0.07082	-0.18406		0.06034	-0.28426		0.05081	-0.38354
	0.09042	-0.00368		0.0896	-0.01227		0.08761	-0.03236		0.08432	-0.09426		0.06983	-0.18406		0.05938	-0.28229		0.04977	-0.3826
	0.08941	-0.00357		0.0886	-0.01296		0.08662	-0.03425		0.08333	-0.09432		0.06882	-0.18471		0.05839	-0.2812		0.04878	-0.3817
	0.08841	-0.00354		0.0876	-0.01236		0.08562	-0.03397		0.08232	-0.09371		0.06784	-0.18653		0.05735	-0.28054		0.04778	-0.38082
	0.08742	-0.00351		0.08662	-0.01268		0.08463	-0.03283		0.08132	-0.09282		0.06682	-0.18846		0.05638	-0.27986		0.04678	-0.38069
	0.08642	-0.00348		0.08561	-0.0125		0.08363	-0.03193		0.08032	-0.09144		0.06584	-0.18904		0.05539	-0.27998		0.04578	-0.37875
	0.08543	-0.00342		0.08463	-0.01249		0.08263	-0.03358		0.07931	-0.09023		0.06485	-0.18879		0.05436	-0.27929		0.04478	-0.37739
	0.08442	-0.00334		0.08361	-0.01259		0.08163	-0.03326		0.07832	-0.08943		0.06383	-0.18688		0.05337	-0.27903		0.04378	-0.37644
	0.08341	-0.00326		0.0826	-0.01232		0.08062	-0.03263		0.0773	-0.09066		0.06285	-0.18453		0.05238	-0.27896		0.04278	-0.37413
	0.08242	-0.00328		0.08161	-0.01242		0.07961	-0.03133		0.07631	-0.09238		0.06183	-0.18296		0.05134	-0.27833		0.04177	-0.37241
	0.08142	-0.00325		0.08061	-0.01186		0.07864	-0.03258		0.07532	-0.0916		0.06084	-0.18132		0.05037	-0.27805		0.04078	-0.37033
	0.08043	-0.00324		0.07962	-0.01241		0.07763	-0.03273		0.07433	-0.09056		0.05985	-0.18106		0.04936	-0.27602		0.03977	-0.36739
	0.07944	-0.00333		0.07862	-0.01166		0.07662	-0.03211		0.07332	-0.09039		0.05883	-0.18073		0.04838	-0.27421		0.03877	-0.36423
	0.07842	-0.00326		0.07762	-0.01236		0.07562	-0.03103		0.07233	-0.09018		0.05783	-0.18089		0.04735	-0.27211		0.03778	-0.36027
	0.07743	-0.00334		0.07661	-0.01143		0.07462	-0.03135		0.07133	-0.08927		0.05683	-0.18099		0.04638	-0.26953		0.03678	-0.35764
	0.07643	-0.00333		0.07562	-0.01247		0.07362	-0.03224		0.07032	-0.08839		0.05584	-0.18035		0.04538	-0.26735		0.03578	-0.35398
	0.07542	-0.00335		0.07462	-0.01123		0.07262	-0.03203		0.06932	-0.08718		0.05485	-0.1796		0.04437	-0.26452		0.03476	-0.35102
	0.07442	-0.0034		0.07361	-0.01241		0.07161	-0.03079		0.06831	-0.08563		0.05384	-0.17772		0.04337	-0.26277		0.03378	-0.34909
	0.07342	-0.00331		0.07261	-0.01119		0.07063	-0.03032		0.06732	-0.08587		0.05285	-0.17561		0.04238	-0.26137		0.03276	-0.34631
	0.07242	-0.00326		0.07161	-0.01221		0.06963	-0.03172		0.06632	-0.08848		0.05184	-0.17384		0.04136	-0.25979		0.03179	-0.34493
	0.07142	-0.00326		0.07061	-0.01129		0.06862	-0.03157		0.06533	-0.08903		0.05084	-0.17253		0.04036	-0.25949		0.03079	-0.34366
	0.07043	-0.00319		0.06962	-0.01194		0.06763	-0.03059		0.06432	-0.08777		0.04983	-0.17195		0.03938	-0.25886		0.02979	-0.34267
	0.06942	-0.00319		0.06862	-0.01145		0.06663	-0.02965		0.06335	-0.08657		0.04884	-0.17173		0.03836	-0.25913		0.02879	-0.34248
	0.06844	-0.0032		0.06762	-0.01163		0.06562	-0.03123		0.06233	-0.0868		0.04784	-0.17248		0.03736	-0.25977		0.02777	-0.34212
	0.06743	-0.00309		0.06661	-0.01149		0.06462	-0.03086		0.06132	-0.08692		0.04685	-0.17415		0.03639	-0.26052		0.02678	-0.34291
	0.06643	-0.00301		0.06564	-0.0115		0.06364	-0.03035		0.06033	-0.08638		0.04586	-0.17476		0.03537	-0.26127		0.0258	-0.34297
	0.06543	-0.00301		0.06463	-0.01158		0.06264	-0.02925		0.05933	-0.08491		0.04485	-0.17504		0.03438	-0.26085		0.02479	-0.3438
	0.06443	-0.00304		0.06362	-0.01124		0.06163	-0.03066		0.05832	-0.08348		0.04384	-0.17405		0.03339	-0.26023		0.02378	-0.34496
	0.06343	-0.00309		0.06262	-0.01149		0.06062	-0.0304		0.05733	-0.08223		0.04283	-0.17258		0.03237	-0.25953		0.02278	-0.34435
	0.06243	-0.003		0.06162	-0.01092		0.05963	-0.03025		0.05632	-0.08295		0.04184	-0.17141		0.03139	-0.25775		0.0218	-0.34442
	0.06143	-0.00293		0.06063	-0.01147		0.05863	-0.02909		0.05535	-0.08507		0.04084	-0.16987		0.03039	-0.2562		0.0208	-0.3441
	0.06043	-0.00291		0.05963	-0.01063		0.05763	-0.02947		0.05434	-0.08502		0.03984	-0.16893		0.02938	-0.25415		0.01978	-0.34294
	0.05942	-0.00291		0.05862	-0.01144		0.05662	-0.03009		0.05333	-0.08377		0.03884	-0.16811		0.0284	-0.25282		0.01878	-0.34138
	0.05844	-0.00298		0.05762	-0.01044		0.05563	-0.02991		0.05234	-0.08342		0.03785	-0.16801		0.0274	-0.25188		0.01778	-0.33912
	0.05745	-0.00301		0.05662	-0.0115		0.05464	-0.0288		0.05134	-0.08402		0.03684	-0.16814		0.02639	-0.25079		0.01678	-0.33763
	0.05643	-0.00306		0.05563	-0.01037		0.05363	-0.02839		0.05034	-0.08356		0.03585	-0.16768		0.02539	-0.25033		0.01577	-0.3348
	0.05544	-0.00306		0.05464	-0.01146		0.05262	-0.02996		0.04933	-0.08237		0.03484	-0.1678		0.02439	-0.24935		0.01478	-0.33251
	0.05444	-0.00299		0.05363	-0.01031		0.05162	-0.02958		0.04832	-0.08076		0.03385	-0.16702		0.02341	-0.24894		0.01378	-0.33117
	0.05344	-0.00303		0.05263	-0.01123		0.05064	-0.02865		0.04732	-0.07963		0.03285	-0.16535		0.02238	-0.24866		0.01279	-0.32875
	0.05244	-0.00294		0.05163	-0.01045		0.04963	-0.0278		0.04633	-0.07931		0.03184	-0.16348		0.02137	-0.24788		0.0118	-0.32747
	0.05144	-0.00296		0.05062	-0.01108		0.04864	-0.02946		0.04534	-0.08124		0.03086	-0.16103		0.02038	-0.24714		0.01078	-0.32626
	0.05043	-0.00294		0.04963	-0.01064		0.04763	-0.02913		0.04434	-0.08243		0.02985	-0.15941		0.01937	-0.24561		0.00978	-0.32537
	0.04942	-0.00293		0.04863	-0.01074		0.04664	-0.02836		0.04332	-0.08139		0.02884	-0.15788		0.01838	-0.24459		0.0088	-0.32477
	0.04844	-0.00285		0.04764	-0.01066		0.04563	-0.02745		0.04234	-0.08008		0.02785	-0.15688		0.01739	-0.24372		0.00781	-0.32391
	0.04743	-0.00287		0.04664	-0.01053		0.04464	-0.02884		0.04134	-0.08023		0.02686	-0.15778		0.01639	-0.24231		0.0068	-0.32411
	0.04644	-0.00286		0.04564	-0.01065		0.04362	-0.02869		0.04034	-0.08057		0.02585	-0.15973		0.0154	-0.24099		0.0058	-0.32307
	0.04544	-0.00287		0.04464	-0.0104		0.04264	-0.02826		0.03933	-0.08		0.02486	-0.16219		0.01439	-0.23841		0.00477	-0.32266
	0.04445	-0.00284		0.04363	-0.01072		0.04161	-0.02737		0.03834	-0.07887		0.02384	-0.16264		0.01337	-0.23602		0.00381	-0.32268
	0.04342	-0.0028		0.04264	-0.01019		0.04062	-0.02809		0.03733	-0.07741		0.02286	-0.16201		0.0124	-0.23395		0.00279	-0.321
	0.04243	-0.00285		0.04164	-0.01072		0.03964	-0.02832		0.03636	-0.0762		0.02186	-0.16084		0.01139	-0.23209		0.00178	-0.32044
	0.04143	-0.00287		0.04064	-0.00999		0.03863	-0.02832		0.03535	-0.07689		0.02086	-0.15882		0.01038	-0.23083		0.000801807	-0.31918
	0.04044	-0.00288		0.03963	-0.01078		0.03763	-0.02714		0.03434	-0.07887		0.01986	-0.15781		0.00939	-0.22942		-0.000235855	-0.3179
	0.03945	-0.00289		0.03863	-0.00981		0.03662	-0.02711		0.03334	-0.07907		0.01886	-0.15688		0.00839	-0.22904		-0.00122	-0.31628
	0.03843	-0.00288		0.03764	-0.01086		0.03564	-0.0281		0.03234	-0.07792		0.01785	-0.15642		0.00738	-0.22977		-0.00221	-0.31393
	0.03745	-0.00288		0.03666	-0.00967		0.03464	-0.0281		0.03133	-0.07744		0.01685	-0.15678		0.00639	-0.2306		-0.0032	-0.31238
	0.03646	-0.00284		0.03565	-0.01079		0.03362	-0.02702		0.03036	-0.07772		0.01586	-0.1565		0.00541	-0.23245		-0.00421	-0.30954
	0.03545	-0.00281		0.03464	-0.00975		0.03265	-0.02651		0.02935	-0.07726		0.01486	-0.1562		0.00436	-0.23369		-0.00521	-0.30681
	0.03444	-0.00284		0.03362	-0.01058		0.03165	-0.02787		0.02834	-0.07634		0.01386	-0.15536		0.00339	-0.2347		-0.00622	-0.30488
	0.03343	-0.00284		0.03264	-0.00986		0.03066	-0.02777		0.02736	-0.07521		0.01285	-0.15451		0.0024	-0.23484		-0.0072	-0.30166
	0.03244	-0.00281		0.03165	-0.01036		0.02964	-0.02688		0.02636	-0.07394		0.01185	-0.15334		0.00138	-0.2335		-0.0082	-0.29931
	0.03145	-0.00282		0.03064	-0.01005		0.02864	-0.02607		0.02536	-0.07331		0.01085	-0.15141		0.000401234	-0.2321		-0.00921	-0.29746
	0.03047	-0.00278		0.02965	-0.01018		0.02764	-0.02751		0.02436	-0.07505		0.00984	-0.14997		-0.000605542	-0.2299		-0.01021	-0.29553
	0.02947	-0.00277		0.02864	-0.01012		0.02665	-0.02726		0.02337	-0.07663		0.00886	-0.14836		-0.00159	-0.22753		-0.0112	-0.29384
	0.02846	-0.00278		0.02764	-0.01001		0.02566	-0.02679		0.02235	-0.07579		0.00785	-0.1468		-0.00262	-0.22588		-0.0122	-0.29228
	0.02745	-0.00277		0.02664	-0.01014		0.02465	-0.0259		0.02135	-0.07469		0.00687	-0.14598		-0.00361	-0.22423		-0.01319	-0.29154
	0.02648	-0.00274		0.02566	-0.00987		0.02366	-0.02681		0.02035	-0.07475		0.00587	-0.14562		-0.0046	-0.22334		-0.01419	-0.29013
	0.02546	-0.00268		0.02465	-0.01024		0.02265	-0.02694		0.01934	-0.07488		0.00485	-0.14705		-0.00561	-0.22198		-0.01521	-0.2896
	0.02447	-0.0027		0.02366	-0.00968		0.02165	-0.02665		0.01835	-0.07409		0.00387	-0.14886		-0.00662	-0.22143		-0.0162	-0.29018
	0.02346	-0.00278		0.02266	-0.01024		0.02064	-0.02577		0.01736	-0.07303		0.00287	-0.14963		-0.00758	-0.22156		-0.01721	-0.28982
	0.02246	-0.00289		0.02166	-0.0095		0.01965	-0.02607		0.01638	-0.07193		0.00185	-0.1501		-0.00861	-0.22125		-0.01819	-0.29053
	0.02145	-0.00293		0.02067	-0.01031		0.01865	-0.02668		0.01536	-0.071		0.000873281	-0.14901		-0.0096	-0.22135		-0.0192	-0.29139
	0.02046	-0.00292		0.01966	-0.00938		0.01764	-0.0266		0.01435	-0.07122		-0.000124739	-0.14816		-0.01058	-0.22048		-0.02019	-0.29213
	0.01946	-0.00298		0.01865	-0.01039		0.01665	-0.02552		0.01336	-0.07312		-0.00114	-0.14704		-0.01161	-0.21992		-0.02121	-0.29245
	0.01847	-0.00296		0.01765	-0.00943		0.01564	-0.02521		0.01235	-0.0738		-0.00213	-0.14597		-0.01259	-0.21948		-0.02219	-0.29223
	0.01746	-0.00297		0.01666	-0.01039		0.01465	-0.02667		0.01137	-0.07273		-0.00314	-0.14574		-0.01358	-0.21844		-0.02319	-0.29217
	0.01648	-0.003		0.01567	-0.00946		0.01365	-0.02644		0.01036	-0.07205		-0.00413	-0.14526		-0.0146	-0.21719		-0.0242	-0.29048
	0.01547	-0.00299		0.01466	-0.01026		0.01264	-0.0255		0.00935	-0.0723		-0.00514	-0.14534		-0.01558	-0.21525		-0.0252	-0.28906
	0.01446	-0.00297		0.01365	-0.00969		0.01165	-0.02499		0.00835	-0.07202		-0.00614	-0.14495		-0.01658	-0.21346		-0.02621	-0.2879
	0.01346	-0.00295		0.01264	-0.01012		0.01066	-0.02626		0.00736	-0.07123		-0.00714	-0.14417		-0.01761	-0.21189		-0.0272	-0.28523
	0.01247	-0.00289		0.01166	-0.00974		0.00964	-0.02616		0.00636	-0.0702		-0.00812	-0.14332		-0.01861	-0.20996		-0.0282	-0.28352
	0.01146	-0.00287		0.01065	-0.00989		0.00865	-0.02548		0.00537	-0.06895		-0.00914	-0.14188		-0.01959	-0.2088		-0.02919	-0.28164
	0.01044	-0.00286		0.00966	-0.00992		0.00766	-0.02454		0.00437	-0.06844		-0.01014	-0.14084		-0.02061	-0.20692		-0.03019	-0.27992
	0.00945	-0.00288		0.00866	-0.00976		0.00665	-0.02594		0.00336	-0.06998		-0.01112	-0.13941		-0.0216	-0.20601		-0.0312	-0.27819
	0.00846	-0.0029		0.00768	-0.00996		0.00565	-0.02587		0.00236	-0.07138		-0.01212	-0.1382		-0.0226	-0.20569		-0.03221	-0.27701
	0.00745	-0.00293		0.00667	-0.0097		0.00465	-0.02545		0.00136	-0.07055		-0.01313	-0.13731		-0.02361	-0.20538		-0.03319	-0.27652
	0.00647	-0.00293		0.00565	-0.01002		0.00365	-0.02464		0.000358471	-0.06967		-0.01413	-0.13647		-0.02458	-0.20599		-0.0342	-0.27525
	0.00546	-0.00297		0.00465	-0.00957		0.00267	-0.02523		-0.000661419	-0.0696		-0.01512	-0.1369		-0.02559	-0.2064		-0.03519	-0.27472
[truncated: 1,008 more rows]
