# Supplementary material for: Cu and Ni Co-sputtered heteroatomic thin film for enhanced nonenzymatic glucose detection
Source: Sci Rep. 2022 May 7;12:7507. doi: 10.1038/s41598-022-11563-4 (PMC9079054; doi:10.1038/s41598-022-11563-4)
Supplement: Supplementary file 2 — Supplementary Information 2. [file 41598_2022_11563_MOESM2_ESM.zip › Fig 2b_source data.xlsx]

## Sheet: Fig 2b
Fig 2b
	Ni				Cu				Cu-Ni
	Potential (V vs. Ag/AgCl)	J (mA.cm-2)	Error		Potential (V vs. Ag/AgCl)	J (mA.cm-2)	Error		Potential (V vs. Ag/AgCl)	J (mA.cm-2)	Error
	0.65	0.57	0.1585		0.65	2.41	0.3374		0.65	3.0943	0.27849
	1	1.17	0.1755		1	4.15	0.498		1	10.219	0.61314
