# Supplementary material for: Cu and Ni Co-sputtered heteroatomic thin film for enhanced nonenzymatic glucose detection
Source: Sci Rep. 2022 May 7;12:7507. doi: 10.1038/s41598-022-11563-4 (PMC9079054; doi:10.1038/s41598-022-11563-4)
Supplement: Supplementary file 2 — Supplementary Information 2. [file 41598_2022_11563_MOESM2_ESM.zip › Fig 2a_source data.xlsx]

## Sheet: Fig 2a
Fig 2a	0 mM Glu				1 mM Glu
	Potential (V vs. Ag/AgCl)	J (mA.cm-2)			Potential (V vs. Ag/AgCl)	J (mA.cm-2)
	0.000249655	0.0403286			0.0011851	0.0156479
	0.000829161	0.0164979			0.00174275	0.0158846
	0.00182725	0.00836091			0.00275222	0.0160766
	0.00284852	0.00633854			0.00375321	0.015851
	0.00385142	0.00536968			0.0047474	0.0162203
	0.00483023	0.00480605			0.00573757	0.0167443
	0.00584639	0.00441804			0.00674662	0.0171094
	0.00683502	0.00413904			0.00773615	0.0167122
	0.00789373	0.00394864			0.00873268	0.0170015
	0.00890343	0.00372693			0.00973506	0.0177611
	0.00988903	0.00361711			0.0107361	0.0180658
	0.0108804	0.00355036			0.0117401	0.0176248
	0.0118828	0.00350255			0.0127362	0.0177821
	0.0128934	0.00342407			0.0137412	0.0187081
	0.0138918	0.0033668			0.0147522	0.0187729
	0.0148983	0.00332179			0.0157277	0.0187597
	0.0159052	0.0032921			0.0167323	0.0186445
	0.0169066	0.00327091			0.017739	0.0194566
	0.0178811	0.00320986			0.0187376	0.019682
	0.018891	0.00315105			0.0197351	0.0197289
	0.0199018	0.00307481			0.020743	0.0196003
	0.0209021	0.00305489			0.021744	0.0200825
	0.021905	0.00305503			0.022725	0.0204203
	0.0228933	0.00303781			0.0237337	0.0207879
	0.0238976	0.00303757			0.0247395	0.0204483
	0.0249056	0.00302097			0.0257201	0.020702
	0.0259094	0.00302418			0.0267294	0.0214213
	0.0269171	0.00304033			0.0277206	0.0217471
	0.0278924	0.00308202			0.0287312	0.0212518
	0.0288987	0.00308133			0.0297419	0.0213815
	0.0298998	0.00308789			0.0307344	0.0223066
	0.0308952	0.00310211			0.0317311	0.0222997
	0.0318904	0.00309646			0.0327272	0.0221965
	0.0328957	0.00311549			0.0337191	0.0221703
	0.033885	0.00311568			0.0347248	0.0230475
	0.0348932	0.00307224			0.0357196	0.0231085
	0.0359027	0.00303061			0.0367274	0.0231397
	0.0368956	0.0029712			0.037719	0.0228632
	0.0378769	0.00300622			0.0387368	0.0235946
	0.0388857	0.00303481			0.0397229	0.0238238
	0.0398877	0.00304169			0.0407248	0.0240056
	0.040894	0.00304297			0.0417244	0.0238185
	0.0418833	0.00306052			0.0427248	0.0240364
	0.0429006	0.00309743			0.0437188	0.0245224
	0.043883	0.00313007			0.0447357	0.0250284
	0.0448962	0.00318361			0.0457417	0.0244188
	0.0459021	0.00318347			0.046716	0.0245821
	0.0468768	0.00318185			0.0477255	0.0254874
	0.0478898	0.00321258			0.0487262	0.0256112
	0.0488932	0.00324781			0.0497221	0.0253528
	0.0498808	0.00323542			0.0507222	0.0251834
	0.0508931	0.00321353			0.0517269	0.0260341
	0.0518802	0.00317559			0.0527215	0.026097
	0.0528954	0.00315507			0.0537172	0.0262732
	0.0538871	0.00315677			0.0547322	0.0259099
	0.0548968	0.00319237			0.055709	0.026728
	0.0558925	0.00320567			0.0567004	0.0266744
	0.0568938	0.00323909			0.057722	0.0269463
	0.0578827	0.0032366			0.0587092	0.0265133
	0.0588833	0.00325324			0.0597154	0.0269382
	0.0598945	0.0033023			0.0607248	0.027435
	0.0608746	0.00335384			0.0617117	0.0278429
	0.0618888	0.0033829			0.0627101	0.0272273
	0.0628794	0.0033841			0.0637126	0.0273753
	0.0638963	0.0034117			0.0647163	0.0281538
	0.0648863	0.00342563			0.0657033	0.0283996
	0.065894	0.0034697			0.0666829	0.0280574
	0.0668791	0.00346132			0.0677017	0.0278065
	0.0678811	0.00343177			0.068698	0.0289168
	0.0688853	0.00337966			0.0696988	0.0288532
	0.069867	0.00339752			0.0707116	0.0286368
	0.0708716	0.00339973			0.0716916	0.0284216
	0.0718702	0.00343328			0.0726712	0.0293637
	0.0728844	0.00346292			0.0737019	0.0292418
	0.0738693	0.00347664			0.074695	0.0296051
	0.0748914	0.00347791			0.0757041	0.0291464
	0.0758768	0.00353122			0.0766876	0.0297015
	0.0768779	0.00359158			0.0776793	0.0298523
	0.0778768	0.00363245			0.0786894	0.0301993
	0.0788742	0.00366538			0.0796883	0.0296881
	0.0798703	0.00366683			0.080693	0.0297701
	0.080875	0.00368192			0.081693	0.0304517
	0.0818601	0.00373712			0.082708	0.0307327
	0.0828645	0.00373412			0.0836939	0.0301247
	0.0838644	0.00372374			0.0846896	0.0300467
	0.0848557	0.0036952			0.0857003	0.0311474
	0.0858649	0.00367129			0.0867022	0.0309303
	0.0868615	0.00369109			0.0877082	0.0308824
	0.087868	0.00372181			0.088685	0.030513
	0.0888568	0.00373857			0.0897045	0.031584
	0.0898525	0.00377069			0.0906864	0.031422
	0.0908626	0.00378133			0.0916945	0.0316582
	0.0918594	0.00379654			0.0926807	0.031283
	0.0928523	0.00388339			0.0936887	0.0319812
	0.0938429	0.00392811			0.094682	0.0319406
	0.0948409	0.00395405			0.0956805	0.0323639
	0.0958374	0.00398825			0.096681	0.0319864
	0.0968512	0.00402032			0.0976678	0.0322333
	0.0978477	0.0040194			0.0986921	0.0328111
	0.0988492	0.00407768			0.0996887	0.0331773
	0.0998662	0.00407106			0.100691	0.0325416
	0.100851	0.0040395			0.101685	0.0326875
	0.101842	0.0040059			0.102681	0.0334308
	0.102865	0.00401558			0.103688	0.0335064
	0.103876	0.00401928			0.104697	0.0331121
	0.104847	0.0040725			0.1057	0.0327767
	0.10585	0.00411618			0.10669	0.033989
	0.106844	0.00411066			0.107692	0.0338484
	0.107844	0.00415151			0.1087	0.0335945
	0.108849	0.00419073			0.109691	0.0333449
	0.10985	0.00427411			0.110691	0.034342
	0.11084	0.00432879			0.111669	0.0342391
	0.111841	0.00433833			0.112683	0.0345608
	0.112842	0.00437687			0.113687	0.0340366
	0.113837	0.00439284			0.114683	0.0345663
	0.114839	0.00445239			0.11567	0.0349993
	0.115839	0.00445309			0.116676	0.035295
	0.116836	0.00442432			0.117691	0.0348535
	0.117842	0.00439887			0.11868	0.0348225
	0.118843	0.0043834			0.119663	0.03574
	0.119835	0.00438314			0.120676	0.0357592
	0.120842	0.00444333			0.121667	0.0351923
	0.121833	0.00447893			0.122679	0.0350353
	0.122839	0.00448344			0.123669	0.0362017
	0.123833	0.00452677			0.124679	0.0360594
	0.12485	0.00455548			0.125666	0.0359373
	0.125825	0.00464255			0.126661	0.0354126
	0.126815	0.0047145			0.127657	0.0366677
	0.127836	0.00474829			0.128661	0.036506
	0.128837	0.0047784			0.129664	0.0367212
	0.129834	0.00477576			0.13066	0.0359427
	0.130832	0.00481581			0.131661	0.0369743
	0.131825	0.00484946			0.132658	0.0370664
	0.132852	0.00485503			0.133659	0.0373263
	0.133851	0.00481694			0.134669	0.0368436
	0.13482	0.00480338			0.135655	0.0371157
	0.13583	0.00480369			0.136666	0.0375513
	0.136831	0.00484377			0.137643	0.0378263
	0.137831	0.00490867			0.138673	0.0372167
	0.138834	0.00492763			0.139669	0.0370762
	0.139845	0.00493006			0.140672	0.0386399
	0.140823	0.00495634			0.141658	0.0384467
	0.141826	0.00503076			0.142674	0.0383042
	0.142829	0.0051096			0.143674	0.0378603
	0.143838	0.00518571			0.144653	0.038903
	0.144829	0.0052062			0.145653	0.0389073
	0.145818	0.00522463			0.146661	0.0392666
	0.146829	0.00526465			0.147668	0.0385193
	0.147829	0.00532215			0.148643	0.0393784
	0.148833	0.00532889			0.149658	0.0395523
	0.149837	0.00531077			0.150642	0.039676
	0.150814	0.00528893			0.151664	0.0390822
	0.151817	0.00527393			0.152653	0.0395152
	0.152826	0.00529345			0.153653	0.0399022
	0.153831	0.00535318			0.154641	0.0404947
	0.154823	0.00540373			0.155657	0.0399083
	0.155817	0.00544391			0.156653	0.0395218
	0.156827	0.00544393			0.15764	0.0408041
	0.157835	0.00551003			0.158649	0.0407661
	0.158826	0.00557182			0.159651	0.0405446
	0.159823	0.00566737			0.160643	0.0401208
	0.160837	0.0057046			0.161651	0.041487
	0.16183	0.00573246			0.162651	0.04098
	0.16282	0.0057818			0.16366	0.0415459
	0.163822	0.00580912			0.164632	0.0412485
	0.16482	0.00587296			0.165644	0.0422065
	0.165809	0.00585377			0.166647	0.0417485
	0.166806	0.00583936			0.167636	0.0421677
	0.167813	0.00581628			0.168644	0.0420764
	0.168818	0.0058382			0.169618	0.0424317
	0.1698	0.00587841			0.170626	0.0427245
	0.170823	0.00592816			0.171642	0.0434822
	0.171814	0.00597362			0.172644	0.0427234
	0.172816	0.00598882			0.173629	0.0428544
	0.173798	0.00603103			0.174625	0.0437806
	0.174808	0.00610971			0.175637	0.0439592
	0.175816	0.00618569			0.176627	0.0437155
	0.176822	0.00627548			0.177638	0.0434118
	0.177795	0.00630946			0.178642	0.0446597
	0.178823	0.00632851			0.179635	0.0444778
	0.179794	0.00637369			0.18062	0.0444955
	0.180796	0.00642109			0.18163	0.0439643
	0.181811	0.00644567			0.182637	0.0453915
	0.182822	0.00645431			0.183649	0.0451019
	0.183817	0.00644303			0.184629	0.0452215
	0.184806	0.00639252			0.185628	0.0446737
	0.185813	0.00644873			0.186651	0.0456934
	0.186792	0.00650162			0.187646	0.0454757
	0.187787	0.00655114			0.188626	0.0462277
	0.188796	0.00657263			0.189628	0.045521
	0.1898	0.00660201			0.19064	0.0459291
	0.19079	0.00666352			0.19163	0.0464775
	0.191811	0.0067645			0.192621	0.0471442
	0.192799	0.00686723			0.193629	0.0463227
	0.193789	0.00692489			0.194623	0.045932
	0.194787	0.00696697			0.19563	0.0475074
	0.195795	0.00699176			0.196626	0.0474799
	0.196775	0.00703047			0.197623	0.0472864
	0.197782	0.00708665			0.198628	0.0466357
	0.198786	0.00709622			0.199632	0.0483205
	0.199783	0.00707605			0.200622	0.0480566
	0.200772	0.00707051			0.201621	0.0482035
	0.201784	0.00709644			0.202627	0.047581
	0.20278	0.0071279			0.20362	0.0489471
	0.203775	0.00718518			0.204636	0.0485653
	0.20478	0.00727028			0.205641	0.0495573
	0.205789	0.00730121			0.206627	0.0484554
	0.206795	0.00733989			0.207628	0.0495571
	0.207792	0.00739602			0.208626	0.0496865
	0.208793	0.00751584			0.209641	0.0505432
	0.2098	0.00760366			0.210645	0.049722
	0.210801	0.00766141			0.211631	0.0501288
	0.211793	0.007709			0.212633	0.0511207
	0.212792	0.00773463			0.213645	0.0507709
	0.213799	0.00779914			0.214639	0.0513821
	0.214807	0.00783319			0.215634	0.0506698
	0.215809	0.0078372			0.216621	0.0524171
	0.216803	0.0078167			0.217637	0.0517425
	0.217784	0.00780062			0.218632	0.0524799
	0.218822	0.00784179			0.219631	0.0517585
	0.219807	0.00792705			0.220623	0.053212
	0.220786	0.00797272			0.22163	0.0525747
	0.221799	0.00803151			0.222615	0.0534718
	0.222809	0.00807248			0.22362	0.0532352
	0.22378	0.00811197			0.22462	0.0537316
	0.22479	0.00823721			0.22562	0.0539478
	0.225786	0.008367			0.226624	0.0550381
	0.22679	0.00839292			0.227629	0.0541666
	0.227773	0.00849139			0.228628	0.0545416
	0.228777	0.00852199			0.229612	0.0554166
	0.229775	0.0085563			0.230622	0.055468
	0.230775	0.0086115			0.231628	0.0561352
	0.231774	0.00862104			0.232626	0.0554044
	0.232761	0.00864611			0.233617	0.0570373
	0.233781	0.00864725			0.234607	0.0566201
	0.234775	0.00864564			0.235618	0.0571774
	0.235761	0.00872099			0.23662	0.0565614
	0.236783	0.00879286			0.237608	0.0583463
	0.237775	0.00884138			0.238617	0.0575902
	0.238757	0.00889755			0.239618	0.0589261
	0.239879	0.00882645			0.240618	0.0580079
	0.240939	0.00885799			0.241619	0.0595237
	0.241954	0.00888953			0.242625	0.0590215
	0.242944	0.008971			0.243613	0.060181
	0.243942	0.00911193			0.244623	0.0597541
	0.244939	0.00923467			0.245609	0.0602166
	0.245929	0.00929364			0.246613	0.0612374
	0.246945	0.00932398			0.24762	0.0618522
	0.247936	0.00937296			0.248609	0.0613041
	0.248926	0.00942108			0.249615	0.0613146
	0.249937	0.00946488			0.250623	0.0632529
	0.250953	0.00949376			0.251607	0.0626447
	0.251938	0.00949289			0.252596	0.0637826
	0.252938	0.00946702			0.253612	0.0624066
	0.253935	0.00956594			0.25459	0.0648825
	0.254932	0.00963218			0.255613	0.0641309
	0.255943	0.00969218			0.256605	0.0649815
	0.256932	0.00977036			0.257613	0.0643596
	0.257938	0.00979239			0.258605	0.0665676
	0.258944	0.00990242			0.25962	0.0658423
	0.259955	0.0100054			0.260601	0.067082
	0.26092	0.0101488			0.261599	0.0665447
	0.261916	0.0102383			0.262607	0.0673247
	0.262928	0.0103429			0.263596	0.0680393
	0.263927	0.0103169			0.264595	0.0688106
	0.26493	0.0103759			0.2656	0.0689595
	0.265918	0.0104602			0.26659	0.069183
	0.266915	0.0105041			0.267581	0.0704888
	0.267907	0.0105005			0.268578	0.0710952
	0.268926	0.0105104			0.269581	0.0713279
	0.269908	0.0105533			0.270588	0.0702503
	0.270941	0.0106337			0.271566	0.0731436
	0.271929	0.0107185			0.27257	0.0722509
	0.272918	0.0107999			0.273569	0.07393
	0.273925	0.0108361			0.274572	0.072587
	0.274926	0.0109034			0.275578	0.0750083
	0.275933	0.0110146			0.276576	0.0748632
	0.276928	0.0111362			0.277569	0.0761365
	0.277924	0.0112712			0.278583	0.0758329
	0.278918	0.0113953			0.279589	0.077177
	0.279934	0.0114739			0.280576	0.0773713
	0.280923	0.011498			0.281562	0.0788748
	0.281926	0.0115873			0.282561	0.0786427
	0.282917	0.0116269			0.283554	0.0786034
	0.283907	0.0117162			0.284545	0.0800218
	0.284904	0.0117152			0.285575	0.0812253
	0.285926	0.0117034			0.286567	0.0814684
	0.286906	0.0117806			0.287565	0.0809852
	0.287906	0.0118558			0.288565	0.0837187
	0.288921	0.0119588			0.289566	0.0833273
	0.289904	0.0120168			0.290566	0.084658
	0.290906	0.0121099			0.291549	0.0842657
	0.291918	0.0121757			0.292571	0.086646
	0.292911	0.0122607			0.29355	0.0857423
	0.293909	0.0124278			0.294562	0.0880056
	0.294911	0.012592			0.295558	0.0872922
	0.295916	0.0126921			0.296564	0.0894065
	0.296911	0.0127495			0.297565	0.0892078
	0.297911	0.0128514			0.298559	0.0914925
	0.298931	0.0129202			0.299571	0.0914659
	0.299911	0.0130025			0.300541	0.092552
	0.300924	0.0130643			0.301539	0.0932296
	0.301925	0.0131197			0.302544	0.0941811
	0.302897	0.0130927			0.303547	0.0954151
	0.303911	0.0131138			0.304548	0.0953348
	0.304905	0.0133026			0.305539	0.0976039
	0.30591	0.0133528			0.306523	0.0976763
	0.306912	0.0134476			0.307536	0.0998211
	0.307918	0.0135332			0.30853	0.0986618
	0.308924	0.0136134			0.309546	0.101791
	0.309917	0.0136826			0.310534	0.100924
	0.310916	0.013871			0.311544	0.104536
	0.311903	0.0140457			0.312539	0.102832
	0.312904	0.0141846			0.313525	0.10631
	0.313909	0.0142867			0.314537	0.105289
	0.314914	0.0143581			0.315877	0.1087
	0.315925	0.014394			0.317219	0.109102
	0.316911	0.0145379			0.318218	0.111751
	0.317912	0.0145898			0.319209	0.110624
	0.318919	0.0146011			0.32023	0.114938
	0.319899	0.014654			0.321211	0.11338
	0.320887	0.0147034			0.322199	0.116848
	0.321893	0.0148289			0.323197	0.115695
	0.322904	0.0149453			0.324209	0.119903
	0.323905	0.0150702			0.325204	0.118427
	0.324919	0.0151441			0.326208	0.122097
	0.325901	0.0152144			0.327224	0.122225
	0.326892	0.015348			0.32821	0.124769
	0.3279	0.0155133			0.329219	0.125138
	0.328894	0.0157479			0.330228	0.126615
	0.329893	0.0158356			0.331215	0.127542
	0.330883	0.0159608			0.332204	0.129775
	0.3319	0.0160176			0.333208	0.132006
	0.332885	0.0161489			0.334216	0.132267
	0.333896	0.0162221			0.335194	0.134664
	0.334894	0.0163164			0.336201	0.134963
	0.335893	0.0163751			0.337208	0.138684
	0.336885	0.016401			0.338216	0.138536
	0.337911	0.0164895			0.339218	0.142755
	0.338917	0.0166249			0.340205	0.14077
	0.339898	0.0167413			0.341205	0.144782
	0.340902	0.0168406			0.342188	0.146029
	0.34191	0.017023			0.343205	0.149515
	0.3429	0.0170709			0.344185	0.147763
	0.343895	0.0171878			0.345184	0.152656
	0.344892	0.0173869			0.346185	0.154565
	0.345893	0.017596			0.347189	0.155526
	0.346896	0.0177357			0.348183	0.156413
	0.347884	0.0179312			0.349194	0.159657
	0.348911	0.0180089			0.35018	0.163698
	0.349884	0.0181238			0.351176	0.16411
	0.350891	0.0181997			0.352201	0.165599
	0.351904	0.0183191			0.353186	0.167488
	0.352889	0.0183669			0.354187	0.172623
	0.353885	0.0184273			0.355176	0.171463
	0.354873	0.0185198			0.356189	0.176722
	0.355867	0.0186575			0.357162	0.176643
	0.35689	0.0187996			0.358186	0.183068
	0.357888	0.0189501			0.359204	0.179776
	0.358877	0.0190388			0.360172	0.186877
	0.35989	0.0191763			0.361184	0.184007
	0.360864	0.0192836			0.362177	0.19205
	0.361862	0.0195309			0.363176	0.192289
	0.362874	0.0197491			0.364188	0.197166
	0.363863	0.0199358			0.365189	0.196033
	0.364861	0.0200667			0.366177	0.201612
	0.365858	0.0202188			0.367179	0.203733
	0.366881	0.0203295			0.368199	0.20565
	0.367866	0.0203757			0.369172	0.208636
	0.368851	0.020583			0.370178	0.209543
	0.369835	0.0207067			0.371168	0.218116
	0.370868	0.0207087			0.372171	0.216628
	0.371843	0.0207789			0.373178	0.222747
	0.372852	0.0209439			0.374181	0.22085
	0.373868	0.0210745			0.375161	0.229911
	0.374855	0.0212814			0.376171	0.22823
	0.375869	0.0214388			0.377177	0.236118
	0.376871	0.0215555			0.378178	0.235199
	0.377874	0.0216896			0.379169	0.241973
	0.378859	0.021901			0.380146	0.242815
	0.379873	0.0221489			0.381162	0.249396
	0.380866	0.0223648			0.382161	0.248151
	0.381873	0.0226056			0.383153	0.25435
	0.382876	0.0226861			0.384149	0.25933
	0.38387	0.022755			0.385153	0.262907
	0.384863	0.0229254			0.386155	0.264578
	0.385877	0.0230622			0.387151	0.268861
	0.386855	0.0232445			0.388163	0.275298
	0.387856	0.023257			0.389166	0.275035
	0.388857	0.0234619			0.390158	0.281971
	0.389861	0.0235395			0.391159	0.282339
	0.390857	0.0237118			0.392153	0.293887
	0.391855	0.0239469			0.393155	0.291624
	0.392864	0.0241081			0.394172	0.301257
	0.393853	0.0242318			0.395171	0.29838
	0.394861	0.0244092			0.39616	0.309774
	0.395854	0.0246418			0.397163	0.309045
	0.396852	0.0249589			0.398157	0.320435
	0.397872	0.0252437			0.399147	0.314619
	0.398863	0.0253836			0.400149	0.327426
	0.399858	0.025602			0.401147	0.330118
	0.400857	0.025615			0.40214	0.336182
	0.401841	0.0258709			0.403147	0.338824
	0.402867	0.026024			0.404146	0.345091
	0.403842	0.0261545			0.405154	0.348544
	0.404862	0.0263512			0.406157	0.355373
	0.405852	0.0263313			0.40715	0.359326
	0.406854	0.0266732			0.408154	0.358912
	0.407854	0.0268979			0.409139	0.374156
	0.408844	0.0270848			0.410139	0.375071
	0.409846	0.0272792			0.411133	0.384441
	0.410851	0.0274807			0.412153	0.382685
	0.411845	0.0275953			0.413132	0.397028
	0.412859	0.0279399			0.41414	0.396467
	0.41386	0.0282958			0.415153	0.406026
	0.414864	0.0285724			0.416144	0.404372
	0.415873	0.0288232			0.417142	0.420024
	0.416842	0.0289843			0.418141	0.424974
	0.417852	0.0291292			0.419137	0.429698
	0.418837	0.0294626			0.420139	0.42862
	0.419849	0.0296058			0.421136	0.440224
	0.42083	0.0297646			0.42212	0.450686
	0.421833	0.0299929			0.423117	0.456084
	0.422828	0.030091			0.424123	0.460275
	0.423842	0.0305221			0.425125	0.46046
	0.424847	0.0306669			0.42611	0.479139
	0.425838	0.031011			0.427119	0.479588
	0.426841	0.0312065			0.428119	0.489464
	0.427832	0.0315049			0.42911	0.489887
	0.428822	0.0317312			0.430094	0.506608
	0.429834	0.0319983			0.431111	0.507923
	0.430836	0.0324988			0.432109	0.522393
	0.431835	0.0328789			0.433103	0.514543
	0.432824	0.0332137			0.4341	0.537552
	0.433833	0.0335884			0.435092	0.537357
	0.434834	0.0337942			0.436105	0.554345
	0.43584	0.0341277			0.437101	0.550245
	0.43682	0.0343865			0.438088	0.565421
	0.43783	0.0345774			0.439099	0.575609
	0.438816	0.0348606			0.440093	0.581352
	0.439841	0.0352015			0.441093	0.582323
	0.440827	0.0355711			0.442085	0.590867
	0.441821	0.035913			0.443072	0.614022
	0.442821	0.036429			0.444077	0.614606
	0.443833	0.0367699			0.445074	0.624674
	0.444822	0.0371397			0.446089	0.62518
	0.445822	0.0375739			0.447074	0.651384
	0.446824	0.0379935			0.448071	0.644715
	0.447807	0.0386178			0.449072	0.664512
	0.448813	0.0392765			0.450069	0.655343
	0.449824	0.0397497			0.451079	0.684714
	0.45082	0.040252			0.452064	0.683889
	0.451812	0.0408352			0.453047	0.705353
	0.45281	0.0412236			0.454073	0.696224
	0.453811	0.0417495			0.455058	0.715236
	0.454813	0.0423868			0.45607	0.725003
	0.455812	0.0429082			0.457061	0.737413
	0.456805	0.0435837			0.458072	0.737352
	0.45781	0.0442275			0.45905	0.750178
	0.458811	0.0450139			0.460056	0.776385
	0.459799	0.0458772			0.46106	0.781548
	0.46081	0.0466072			0.462042	0.784265
	0.461809	0.0474793			0.463056	0.786181
	0.462797	0.048337			0.464038	0.816235
	0.463805	0.0493737			0.465034	0.823306
	0.4648	0.0503723			0.466061	0.843233
	0.465794	0.0515761			0.467047	0.830249
	0.466789	0.0528468			0.46803	0.870245
	0.467774	0.0540391			0.469042	0.862766
	0.468782	0.0550851			0.470051	0.884264
	0.469787	0.056374			0.471036	0.87813
	0.470777	0.0577821			0.472038	0.907906
	0.471781	0.0590729			0.473037	0.918168
	0.472776	0.0605734			0.474037	0.940177
	0.473772	0.0620774			0.475034	0.932927
	0.474784	0.0638488			0.476019	0.952347
	0.475776	0.065752			0.477026	0.969612
	0.476762	0.0675274			0.478026	0.985482
	0.477759	0.0694883			0.479016	0.990511
	0.478757	0.0714858			0.480035	0.998073
	0.479746	0.0737609			0.48102	1.03216
	0.480767	0.0758276			0.48203	1.03485
	0.481749	0.0786347			0.483023	1.05041
	0.482762	0.0814699			0.484028	1.04272
	0.483742	0.0838752			0.485022	1.08846
	0.484741	0.0865993			0.486358	1.10029
	0.485729	0.0892677			0.487764	1.11232
	0.486733	0.0925355			0.488777	1.13037
	0.487736	0.0952791			0.489753	1.15922
	0.488721	0.0982241			0.490754	1.17204
	0.489718	0.101657			0.491761	1.18186
	0.490723	0.10542			0.492756	1.1861
	0.491889	0.110331			0.493766	1.22373
	0.492896	0.114178			0.494772	1.23215
	0.4939	0.11778			0.495766	1.26553
	0.494897	0.122222			0.496747	1.25023
	0.495908	0.126356			0.497747	1.29174
	0.496894	0.130323			0.498763	1.29646
	0.497888	0.134437			0.499756	1.3383
	0.498874	0.138187			0.500751	1.31004
	0.499896	0.142827			0.50176	1.36047
	0.500883	0.147233			0.502749	1.37586
	0.501882	0.151796			0.503736	1.38761
	0.502879	0.155615			0.50475	1.39159
	0.503876	0.160128			0.50574	1.42404
	0.504876	0.16421			0.506738	1.45078
	0.505892	0.167703			0.507724	1.47457
	0.506882	0.171286			0.508734	1.47032
	0.507878	0.17584			0.509746	1.4809
	0.508885	0.177584			0.510729	1.5306
	0.509876	0.182101			0.511736	1.54057
	0.510882	0.184967			0.512735	1.563
	0.511886	0.188109			0.513737	1.55709
	0.512889	0.1903			0.514753	1.61564
	0.513887	0.191876			0.515731	1.6199
	0.514885	0.193795			0.516732	1.64661
	0.515884	0.193772			0.517723	1.62345
	0.516892	0.195395			0.51874	1.67412
	0.517879	0.19665			0.519736	1.70076
	0.518867	0.196422			0.520732	1.74301
	0.519879	0.196844			0.52173	1.71081
	0.520865	0.196813			0.522737	1.75833
	0.521895	0.196545			0.523743	1.77837
	0.522873	0.195026			0.524723	1.81343
	0.52388	0.19485			0.525726	1.82274
	0.524895	0.193296			0.526726	1.8297
	0.525886	0.192054			0.527716	1.87418
	0.526879	0.191143			0.528736	1.88786
	0.527871	0.188483			0.529729	1.91653
	0.528884	0.187283			0.530727	1.90436
	0.529883	0.185438			0.531718	1.95537
	0.530878	0.182736			0.53274	1.95384
	0.531876	0.180061			0.533715	2.00438
	0.532887	0.176952			0.534737	1.97947
	0.533864	0.176023			0.535728	2.03657
	0.534887	0.172879			0.536724	2.05055
	0.535868	0.171116			0.537715	2.10058
	0.536863	0.16812			0.538741	2.06326
	0.537873	0.165786			0.539745	2.11939
	0.538864	0.163961			0.540722	2.14533
	0.539858	0.16188			0.541716	2.1776
	0.540869	0.159942			0.542724	2.15527
	0.541875	0.157253			0.543726	2.20232
	0.542852	0.154361			0.544728	2.23864
	0.543862	0.153664			0.545716	2.2571
	0.544882	0.150481			0.546723	2.25574
	0.545863	0.150371			0.547712	2.24509
	0.546859	0.14775			0.548722	2.32636
	0.547875	0.146222			0.549703	2.3264
	0.54887	0.144088			0.550686	2.35312
	0.549851	0.141959			0.551714	2.31425
	0.550871	0.139661			0.552711	2.40977
	0.551881	0.13917			0.553707	2.40013
	0.552855	0.138912			0.5547	2.44504
	0.553863	0.137592			0.555695	2.39957
	0.554859	0.136194			0.556693	2.46773
	0.555863	0.134251			0.557697	2.46294
	0.556875	0.133987			0.558697	2.51542
	0.557863	0.132668			0.559706	2.4957
	0.558868	0.131144			0.560694	2.51714
	0.55988	0.129996			0.561692	2.57113
	0.560877	0.12944			0.562703	2.59708
	0.561864	0.128676			0.563715	2.57571
	0.562868	0.127808			0.564704	2.58101
	0.563901	0.127344			0.565704	2.63195
	0.564861	0.126673			0.566706	2.65459
	0.565879	0.125505			0.567705	2.68943
	0.566881	0.124675			0.568697	2.64708
	0.567877	0.124595			0.569675	2.70753
	0.568873	0.123413			0.570696	2.71151
	0.569884	0.124378			0.571702	2.74249
	0.570878	0.123651			0.572697	2.70866
	0.571884	0.123758			0.573701	2.78732
	0.572875	0.123385			0.574696	2.78323
	0.573873	0.123118			0.575682	2.81415
	0.574872	0.122016			0.576686	2.75167
	0.575849	0.121763			0.577694	2.79693
	0.576859	0.122565			0.578687	2.8312
	0.577859	0.121931			0.579671	2.87179
	0.578873	0.122364			0.580697	2.82596
	0.579835	0.122415			0.581674	2.8536
	0.580848	0.122537			0.582672	2.89742
	0.581851	0.122353			0.583693	2.91235
	0.58285	0.12271			0.584671	2.91047
	0.583853	0.12217			0.585668	2.86059
	0.584847	0.122398			0.586689	2.94998
	0.585851	0.122827			0.587676	2.96375
	0.586857	0.123414			0.588684	2.98341
	0.587842	0.124257			0.589674	2.91187
	0.588847	0.124483			0.590667	3.02183
	0.589847	0.12517			0.591681	2.97978
	0.590852	0.124556			0.592677	3.00977
	0.591839	0.125742			0.59366	2.94769
	0.592869	0.126449			0.594661	3.04145
	0.593856	0.126333			0.595681	3.01218
	0.594834	0.126989			0.596659	3.06228
	0.595845	0.128097			0.597681	2.98941
	0.596839	0.128789			0.598671	2.99895
	0.597839	0.129882			0.59967	3.0417
	0.598836	0.130014			0.600671	3.04259
	0.599841	0.131412			0.601665	3.04695
	0.600834	0.131832			0.60269	3.01944
	0.601846	0.132362			0.603669	3.05739
	0.602841	0.134323			0.604666	3.04957
	0.60384	0.135077			0.605678	3.05729
	0.604846	0.137042			0.606658	2.99553
	0.605843	0.137917			0.607665	3.07016
	0.606845	0.13903			0.608669	3.03145
	0.607847	0.139943			0.609664	3.09428
	0.608841	0.141233			0.610686	3.00866
	0.609847	0.142993			0.611669	3.08312
	0.61084	0.144318			0.612682	3.04546
	0.611849	0.145972			0.613652	3.11959
	0.612831	0.14765			0.614682	3.00163
	0.613857	0.150364			0.615683	3.03032
	0.614858	0.151186			0.616668	3.07299
	0.615853	0.153349			0.617682	3.10915
	0.616872	0.155162			0.618672	3.05778
	0.61787	0.156841			0.619673	3.01632
	0.618845	0.158703			0.620673	3.10635
	0.619849	0.160935			0.621677	3.05345
	0.620862	0.163831			0.622679	3.08374
	0.621856	0.166663			0.623657	3.01592
	0.622834	0.16853			0.624668	3.0935
	0.623845	0.171972			0.625669	3.09062
	0.624844	0.173414			0.626665	3.12018
	0.625829	0.176061			0.627677	3.02081
	0.626829	0.179224			0.628673	3.10071
	0.627831	0.181227			0.629652	3.13081
	0.62881	0.18526			0.630676	3.15608
	0.629842	0.188533			0.631663	3.01702
	0.630846	0.192278			0.632661	3.05322
	0.631842	0.195207			0.633645	3.122
	0.632831	0.199351			0.634654	3.12319
	0.633834	0.20237			0.635665	3.00961
	0.634824	0.205289			0.63666	2.99832
	0.635818	0.208335			0.637673	3.10053
	0.636827	0.213335			0.638661	3.09988
	0.63782	0.217227			0.639655	3.04339
	0.638819	0.223019			0.640661	2.98303
	0.639819	0.227449			0.641664	3.1224
	0.640816	0.230458			0.642664	3.11327
	0.641836	0.235876			0.643649	3.13727
	0.642822	0.240725			0.644649	3.00006
	0.643819	0.244488			0.645645	3.08395
	0.644825	0.251094			0.646656	3.04393
	0.645807	0.256257			0.647658	3.08952
	0.646815	0.261997			0.648647	3.02309
	0.647823	0.267558			0.649661	3.09048
	0.648831	0.274509			0.650669	3.06681
	0.649814	0.279638			0.651661	3.10396
	0.650835	0.285863			0.652652	2.99649
	0.65183	0.292628			0.653654	3.02289
	0.652834	0.297888			0.65465	3.0797
	0.653821	0.303951			0.655661	3.06629
	0.654805	0.310784			0.656662	3.02943
	0.655833	0.320593			0.657645	2.9947
	0.656828	0.327512			0.658637	3.06608
	0.657811	0.336275			0.659656	3.06088
	0.658799	0.341558			0.660648	3.07019
	0.659795	0.35081			0.661646	2.96554
	0.6608	0.35729			0.662647	3.09339
	0.661803	0.368387			0.663649	3.06026
	0.662802	0.37605			0.66464	3.11438
	0.66379	0.38588			0.665641	2.99477
	0.664797	0.395168			0.666638	3.05343
	0.665787	0.405611			0.66763	3.05148
	0.6668	0.414979			0.66863	3.11701
	0.667799	0.424669			0.669645	2.99879
	0.668806	0.433567			0.670641	3.04035
	0.669796	0.443475			0.671615	3.0819
	0.670803	0.454783			0.672639	3.08397
	0.671783	0.464944			0.673625	3.03304
	0.672783	0.478005			0.674636	3.04531
	0.673787	0.490136			0.675645	3.09939
	0.674777	0.502531			0.676631	3.09154
	0.675781	0.51408			0.677633	3.07848
	0.676767	0.527114			0.678618	3.01659
	0.677777	0.538187			0.679629	3.10906
	0.678764	0.551844			0.680631	3.10252
	0.679777	0.56266			0.68163	3.1234
	0.680763	0.577716			0.682631	3.00852
	0.681772	0.592448			0.683631	3.10331
	0.682755	0.606313			0.684636	3.11771
	0.683759	0.619504			0.685639	3.11116
	0.684761	0.63557			0.686623	3.00163
	0.685762	0.648218			0.687617	3.12299
	0.686757	0.664828			0.688631	3.11883
	0.687746	0.676139			0.689638	3.12765
	0.688754	0.692843			0.690633	3.0758
	0.689756	0.708067			0.691627	3.10718
	0.690743	0.726077			0.692631	3.13811
	0.691733	0.74214			0.693637	3.12472
	0.692745	0.759294			0.694633	3.1269
	0.693726	0.772582			0.695627	3.07497
	0.694735	0.791201			0.696626	3.14742
	0.695732	0.809525			0.697627	3.12819
	0.696716	0.824644			0.698605	3.15573
	0.697732	0.843505			0.69963	3.03605
	0.698726	0.862938			0.700643	3.12612
	0.699727	0.884303			0.701614	3.12685
	0.700728	0.898282			0.702609	3.19223
	0.701733	0.922128			0.703611	3.08941
	0.702719	0.937761			0.704609	3.18718
	0.703714	0.958181			0.70561	3.19798
	0.704734	0.974888			0.706598	3.22727
	0.705746	0.992979			0.707616	3.11712
	0.706732	1.01177			0.708612	3.21309
	0.707726	1.03041			0.709617	3.22024
	0.708728	1.05227			0.710611	3.23962
	0.709713	1.0766			0.711601	3.19385
	0.710871	1.10321			0.712613	3.1662
	0.711959	1.12609			0.713596	3.28979
	0.712944	1.1463			0.714594	3.2773
	0.713949	1.16662			0.715581	3.27736
	0.714931	1.18662			0.716596	3.20615
	0.715934	1.20652			0.717628	3.31401
	0.716959	1.22787			0.71861	3.3122
	0.717959	1.25693			0.71962	3.36162
	0.718957	1.28158			0.7206	3.23602
	0.719958	1.30125			0.721597	3.33904
	0.720944	1.32163			0.722604	3.35263
	0.721944	1.34314			0.723608	3.41194
	0.722943	1.36686			0.724608	3.3111
	0.723942	1.38474			0.725613	3.35821
	0.724935	1.41255			0.726609	3.38723
	0.725951	1.43399			0.727605	3.44719
	0.726945	1.45752			0.728615	3.38029
	0.727943	1.48658			0.729606	3.35599
	0.728933	1.50629			0.730601	3.45187
	0.729938	1.52931			0.731593	3.47928
	0.730937	1.55558			0.732598	3.46125
	0.731946	1.57227			0.733607	3.41215
	0.732933	1.60132			0.734582	3.5289
	0.733948	1.62389			0.735574	3.52019
	0.734946	1.65316			0.736597	3.52384
	0.73593	1.68053			0.737591	3.47293
	0.736934	1.70516			0.738579	3.57245
	0.737938	1.73356			0.739584	3.54565
	0.738937	1.75666			0.740602	3.58937
	0.739928	1.78094			0.741595	3.52935
	0.740933	1.80218			0.742586	3.62044
	0.741938	1.8321			0.743595	3.61198
	0.742932	1.85124			0.74458	3.64908
	0.743927	1.87414			0.745582	3.56954
	0.744928	1.90613			0.746581	3.6453
	0.745932	1.92657			0.747592	3.66916
	0.746927	1.9521			0.7486	3.72094
	0.747944	1.98205			0.749595	3.66515
	0.748948	2.00685			0.750581	3.64923
	0.749943	2.0311			0.751573	3.69479
	0.750927	2.06099			0.752579	3.66703
	0.751935	2.08923			0.753577	3.76323
	0.752931	2.11492			0.754581	3.69967
	0.753908	2.14876			0.755568	3.79928
	0.754905	2.17308			0.756596	3.79245
	0.755913	2.1929			0.757577	3.85849
	0.756894	2.21295			0.75857	3.75982
	0.757914	2.23588			0.759583	3.89525
	0.75889	2.27652			0.760576	3.9012
	0.759907	2.30197			0.761567	3.92097
	0.760906	2.33084			0.762576	3.81825
	0.761883	2.35561			0.763558	3.89367
	0.762915	2.37732			0.764587	3.94092
	0.763907	2.41336			0.765579	4.0147
	0.764905	2.43885			0.766562	3.94021
	0.765898	2.46867			0.767567	3.94842
	0.766904	2.49079			0.768542	4.02351
	0.767899	2.52045			0.769557	4.0537
	0.768884	2.5457			0.770566	4.05943
	0.769888	2.5701			0.771568	3.99355
	0.770878	2.61099			0.772553	4.14662
	0.771882	2.63747			0.773567	4.10723
	0.772893	2.6594			0.774562	4.17589
	0.773901	2.69278			0.775564	4.10647
	0.774889	2.70727			0.776553	4.21356
	0.77588	2.74702			0.777569	4.21221
	0.776877	2.77058			0.778565	4.30928
	0.77789	2.79499			0.779549	4.17437
	0.778874	2.82007			0.780555	4.28201
	0.779875	2.85059			0.781561	4.32076
	0.780873	2.88977			0.782569	4.35029
	0.781873	2.9164			0.783546	4.25947
	0.782845	2.93894			0.784564	4.33013
	0.783855	2.97105			0.785548	4.3809
	0.784843	2.99226			0.786571	4.42309
	0.78585	3.02373			0.787551	4.39314
	0.786865	3.06648			0.788553	4.37158
	0.787864	3.09638			0.789551	4.47784
	0.788855	3.1295			0.79055	4.47539
	0.789854	3.14951			0.79156	4.54531
	0.790847	3.18263			0.792535	4.45856
	0.791841	3.19594			0.793536	4.55841
	0.792822	3.21836			0.794543	4.54057
	0.79385	3.25117			0.795548	4.60508
	0.794852	3.27816			0.79655	4.48487
	0.795858	3.31634			0.797557	4.68423
	0.796846	3.35724			0.798552	4.65948
	0.797846	3.39355			0.799533	4.71483
	0.798845	3.40937			0.800542	4.646
	0.799839	3.43885			0.801543	4.72822
	0.800839	3.46337			0.802535	4.78135
	0.801844	3.49223			0.803547	4.7763
	0.80283	3.5234			0.804543	4.71602
	0.803847	3.54737			0.805528	4.76829
	0.804834	3.58757			0.80652	4.84974
	0.805847	3.62447			0.80755	4.87142
	0.806842	3.65297			0.808552	4.90245
	0.807851	3.67486			0.809516	4.83654
	0.808845	3.68861			0.810523	4.98173
	0.809835	3.71998			0.811525	4.92442
	0.810829	3.7526			0.812554	4.96983
	0.811834	3.78882			0.813513	4.93337
	0.812838	3.81436			0.81451	5.05983
	0.813829	3.84734			0.815526	5.02702
	0.814848	3.88745			0.816527	5.13522
	0.815845	3.90136			0.817529	5.01344
	0.81684	3.93297			0.818523	5.12175
	0.817832	3.95528			0.819534	5.12676
	0.818833	3.98404			0.820528	5.18932
	0.819828	4.02299			0.821549	5.15371
	0.820822	4.04207			0.822539	5.2029
	0.821839	4.0792			0.823527	5.27702
	0.822823	4.10877			0.824521	5.28544
	0.823827	4.14625			0.825531	5.26639
	0.82483	4.18731			0.826544	5.2284
	0.825827	4.19668			0.827532	5.34379
	0.826828	4.23916			0.828532	5.36531
	0.827841	4.2478			0.829531	5.43271
	0.828826	4.28269			0.830529	5.29199
	0.82981	4.31901			0.831521	5.44956
	0.830809	4.36268			0.832519	5.42655
	0.831803	4.38171			0.833518	5.50425
	0.832793	4.42557			0.834534	5.41391
	0.833817	4.4478			0.835515	5.5188
	0.834802	4.47616			0.836513	5.55104
	0.835798	4.49808			0.837515	5.61344
	0.836803	4.51225			0.838515	5.52423
	0.837798	4.55262			0.839515	5.5906
	0.838807	4.59864			0.840512	5.67891
	0.839805	4.62579			0.841527	5.69131
	0.840807	4.65357			0.842509	5.66743
	0.841809	4.68454			0.843518	5.67927
	0.842782	4.70207			0.844499	5.7802
	0.843791	4.7291			0.845526	5.78041
	0.844803	4.78314			0.846514	5.83647
	0.845795	4.7978			0.847522	5.77275
	0.846806	4.82373			0.848509	5.88027
	0.847803	4.85621			0.849504	5.85829
	0.84881	4.88486			0.850504	5.96773
	0.849775	4.92955			0.8515	5.8836
	0.850783	4.93685			0.852513	5.97654
	0.851783	4.97469			0.853507	5.9838
	0.852782	5.01296			0.854502	6.0898
	0.853777	5.04645			0.855517	5.93768
	0.854786	5.08821			0.856508	6.10901
	0.855792	5.11929			0.857492	6.11511
	0.856784	5.13948			0.858501	6.17562
	0.857784	5.18234			0.859493	6.08581
	0.858763	5.20808			0.860495	6.09671
	0.859769	5.2351			0.861503	6.22708
	0.860777	5.27256			0.862496	6.27523
	0.861786	5.30175			0.86351	6.28613
	0.862758	5.31975			0.864494	6.22952
	0.863782	5.34924			0.865488	6.37567
	0.864794	5.38913			0.866498	6.34467
	0.865793	5.40991			0.867496	6.40323
	0.866791	5.4464			0.868496	6.25172
	0.86779	5.48306			0.86949	6.47616
	0.868766	5.50439			0.870492	6.45805
	0.869765	5.56351			0.871481	6.51266
	0.870758	5.57536			0.872507	6.3952
	0.871758	5.61622			0.873476	6.54651
	0.87277	5.65399			0.874485	6.57639
	0.873775	5.69447			0.875504	6.63973
	0.874768	5.71242			0.876491	6.59506
	0.875765	5.74517			0.877485	6.65278
	0.876778	5.75892			0.87847	6.66399
	0.87778	5.79492			0.879497	6.72125
	0.87878	5.80656			0.880483	6.6883
	0.879792	5.83436			0.881472	6.65008
	0.880786	5.8933			0.882491	6.8117
	0.88177	5.92221			0.883487	6.81674
	0.882762	5.94389			0.88448	6.85288
	0.883763	5.99029			0.885492	6.69988
	0.884746	6.02174			0.886476	6.94287
	0.885733	6.03554			0.887483	6.94703
	0.886764	6.04778			0.888464	6.97088
	0.887746	6.07512			0.889466	6.86379
	0.888749	6.10759			0.890461	7.02564
	0.889747	6.15136			0.89147	7.04523
	0.890756	6.21963			0.892454	7.16731
	0.891742	6.26389			0.893456	6.99284
	0.89274	6.27581			0.894466	7.08444
	0.893749	6.30038			0.895465	7.15779
	0.894747	6.32105			0.896465	7.23776
	0.895767	6.33483			0.897453	7.14409
	0.896754	6.35988			0.898464	7.16313
	0.897734	6.37853			0.899456	7.27647
	0.898738	6.4429			0.900458	7.31728
	0.89973	6.44515			0.901452	7.33781
	0.900748	6.51902			0.902463	7.22532
	0.901758	6.52241			0.903467	7.43199
	0.90273	6.55867			0.90446	7.37544
	0.903733	6.60692			0.905468	7.45978
	0.904742	6.63404			0.906453	7.32878
	0.905743	6.66787			0.907456	7.48042
	0.906729	6.67357			0.908457	7.49808
	0.907751	6.70494			0.909452	7.59856
	0.90874	6.74677			0.910453	7.4473
	0.90973	6.80688			0.911455	7.59627
	0.910732	6.82355			0.91245	7.61764
	0.911732	6.82721			0.913448	7.67446
	0.912732	6.85138			0.914452	7.57866
	0.913745	6.90035			0.915451	7.61426
	0.914747	6.9167			0.916442	7.80064
	0.91574	6.95523			0.917446	7.79681
	0.916722	6.98008			0.918435	7.74351
	0.917739	7.03517			0.919448	7.72091
	0.918722	7.06178			0.920447	7.91719
	0.919746	7.07212			0.921453	7.90292
	0.920752	7.10051			0.922464	7.92972
	0.921741	7.16231			0.923449	7.83452
	0.922738	7.18639			0.924436	8.05488
	0.923748	7.20204			0.925438	7.99944
	0.924754	7.23678			0.926457	8.04444
	0.925743	7.27097			0.927452	7.87416
	0.926747	7.29286			0.92845	8.10388
	0.927742	7.34756			0.92944	8.0983
	0.928749	7.37907			0.930453	8.21021
	0.929741	7.40402			0.931453	8.03266
	0.930744	7.42746			0.932442	8.1261
	0.931748	7.4627			0.933453	8.24194
	0.932735	7.50303			0.934433	8.26641
	0.933731	7.52904			0.93544	8.21312
	0.934745	7.56716			0.936442	8.20029
	0.935716	7.59947			0.937436	8.33999
	0.936737	7.61131			0.938429	8.33449
	0.937719	7.6612			0.939439	8.34599
	0.938727	7.66318			0.940444	8.28261
	0.939734	7.69491			0.941431	8.46401
	0.940733	7.72677			0.942431	8.47517
	0.941721	7.77966			0.943441	8.56584
	0.942727	7.82766			0.944444	8.37051
	0.943721	7.87961			0.945441	8.65173
	0.944737	7.90097			0.946431	8.60601
	0.945713	7.90037			0.947435	8.68767
	0.946709	7.9541			0.948438	8.51256
	0.947717	7.97033			0.949426	8.70285
	0.948713	7.96797			0.95043	8.73046
	0.949711	7.99449			0.951421	8.81544
	0.95072	8.07152			0.95243	8.7077
	0.951716	8.10061			0.953434	8.76
	0.952715	8.1109			0.954457	8.88499
	0.953718	8.13301			0.955436	8.88955
	0.954738	8.17638			0.956435	8.8447
	0.955714	8.20716			0.957433	8.78687
	0.956722	8.22591			0.95844	8.99223
	0.957717	8.27393			0.959433	8.98252
	0.958713	8.29391			0.960424	8.99743
	0.959714	8.3587			0.961429	8.83019
	0.960706	8.39269			0.962439	9.09404
	0.961703	8.42038			0.963438	9.04624
	0.962713	8.4724			0.964431	9.16239
	0.963718	8.46633			0.965435	8.98868
	0.964711	8.46987			0.966419	9.19089
	0.965703	8.4992			0.967432	9.18545
	0.966691	8.51409			0.968422	9.29737
	0.967695	8.55621			0.969422	9.24768
	0.968706	8.636			0.970435	9.23146
	0.969702	8.65353			0.971436	9.31154
	0.970702	8.68792			0.97242	9.44515
	0.971698	8.70064			0.973427	9.3749
	0.972681	8.72626			0.974418	9.19699
	0.973693	8.77147			0.975418	9.4933
	0.974682	8.80008			0.976424	9.49572
	0.975689	8.85524			0.977415	9.55979
	0.9767	8.87338			0.978431	9.35991
	0.977686	8.92045			0.979412	9.58596
	0.978713	8.96294			0.980419	9.5723
	0.979698	9.00468			0.981415	9.66064
	0.980711	9.01302			0.982427	9.46067
	0.981667	9.02774			0.983416	9.61445
	0.982703	9.04031			0.984406	9.74998
	0.983696	9.04264			0.985385	9.78485
	0.984701	9.08874			0.986407	9.63771
	0.985691	9.13158			0.987408	9.73822
	0.986691	9.15273			0.988395	9.77441
	0.987696	9.18262			0.989407	9.8987
	0.988681	9.22657			0.990408	9.86065
	0.989692	9.25868			0.991403	9.84259
	0.990678	9.24423			0.992416	9.959
	0.991687	9.30152			0.993402	9.98654
	0.992695	9.36711			0.994406	10.0332
	0.993673	9.37847			0.995407	9.92392
	0.994685	9.41842			0.996391	10.0786
	0.995677	9.47367			0.997384	10.0705
	0.996682	9.50032			0.9984	10.2189
	0.997676	9.53731			0.999364	9.95987
	0.998688	9.55287			0.999861	10.0047
	0.999466	9.52426			0.999301	10.1359
	0.999835	9.58611			0.998302	10.1223
	0.999279	9.55071			0.997292	10.1421
	0.998273	9.50646			0.996304	9.87248
	0.997286	9.4884			0.99531	9.98643
	0.99629	9.43564			0.994302	9.93555
	0.995272	9.42328			0.99331	9.95091
	0.994274	9.40921			0.992322	9.80804
	0.993279	9.39733			0.991318	9.80309
	0.992273	9.35984			0.990308	9.84238
	0.991299	9.32879			0.989316	9.84116
	0.990286	9.31303			0.988317	9.76968
	0.989291	9.28048			0.987313	9.6006
	0.988307	9.20818			0.986322	9.77169
	0.987291	9.17386			0.985325	9.68321
	0.986284	9.13021			0.984349	9.66529
	0.98531	9.09256			0.983343	9.43829
	0.984315	9.06156			0.982331	9.54367
	0.983298	9.03163			0.981319	9.54977
	0.982292	9.02116			0.980317	9.56742
	0.981289	9.00099			0.979338	9.30275
	0.980295	8.98826			0.978325	9.44855
	0.979285	8.90626			0.977323	9.39863
	0.978277	8.92714			0.976314	9.50211
	0.977286	8.86825			0.975337	9.25951
	0.976292	8.86945			0.974331	9.2911
	0.975299	8.84891			0.973344	9.32307
	0.9743	8.821			0.972337	9.34986
	0.973303	8.78883			0.971335	9.22729
	0.97229	8.74675			0.970331	9.12345
	0.971298	8.66477			0.969339	9.16365
	0.970292	8.63649			0.968343	9.11571
	0.969309	8.60294			0.967331	9.08205
	0.9683	8.58516			0.966324	8.95341
	0.96731	8.56902			0.965342	9.05222
	0.966291	8.56839			0.964347	8.95477
	0.965315	8.49912			0.963341	9.05554
	0.964326	8.45317			0.962345	8.82478
	0.963307	8.44667			0.961348	8.87556
	0.962323	8.38568			0.960348	8.84939
	0.961308	8.38458			0.959328	8.9871
	0.960309	8.31247			0.95834	8.67595
	0.959298	8.29792			0.95733	8.77016
	0.958313	8.29147			0.956339	8.78902
	0.95732	8.26863			0.955344	8.87561
	0.956297	8.22738			0.954356	8.65651
	0.955324	8.2036			0.953355	8.54206
	0.954309	8.16944			0.952335	8.62617
	0.953316	8.13668			0.951334	8.64965
	0.952317	8.09596			0.950339	8.58214
	0.951315	8.04238			0.949341	8.44411
	0.950303	8.00475			0.948341	8.5569
	0.949309	8.01226			0.947351	8.45921
	0.948307	7.98583			0.946344	8.47887
	0.947311	7.93298			0.945367	8.30535
	0.946308	7.92884			0.944365	8.47437
	0.945323	7.88187			0.943367	8.35368
	0.944307	7.83146			0.942357	8.3766
	0.943314	7.81072			0.941364	8.13658
	0.942339	7.78086			0.940361	8.29645
	0.941313	7.75248			0.939364	8.25885
	0.940309	7.72383			0.938356	8.26004
	0.939303	7.713			0.93737	8.09609
	0.938328	7.66525			0.93637	8.11339
	0.937319	7.61471			0.935376	8.14694
	0.936325	7.59754			0.93436	8.09161
	0.935341	7.54494			0.933356	7.97979
	0.93434	7.50976			0.932379	7.90419
	0.933329	7.52236			0.931369	8.0288
	0.932338	7.46802			0.930377	7.94282
	0.931341	7.45803			0.929375	7.9018
	0.930333	7.42276			0.928366	7.75519
	0.929342	7.38538			0.927375	7.90957
	0.928337	7.35587			0.926377	7.82341
	0.927355	7.28876			0.925381	7.87273
	0.926347	7.29557			0.924385	7.65265
	0.925341	7.26453			0.923389	7.7501
	0.92434	7.26248			0.92238	7.70173
	0.923362	7.23185			0.92138	7.72342
	0.922347	7.19403			0.920366	7.55719
	0.92134	7.13917			0.919368	7.61875
	0.920335	7.10088			0.91837	7.57572
	0.919341	7.07757			0.917368	7.61696
	0.918339	7.01105			0.916366	7.46365
	0.917338	6.99307			0.915364	7.43266
	0.916337	6.98086			0.914374	7.53518
	0.915345	6.93732			0.913372	7.47598
	0.914335	6.93102			0.912369	7.39758
	0.913327	6.86957			0.911385	7.25702
	0.912324	6.86177			0.910385	7.40062
	0.911342	6.81171			0.909364	7.3339
	0.910342	6.76898			0.908365	7.30204
	0.909352	6.77765			0.907381	7.13367
	0.908334	6.7266			0.906381	7.27926
	0.907339	6.71448			0.905379	7.18714
	0.906354	6.69596			0.904375	7.17159
	0.905361	6.64482			0.903384	7.04862
	0.904351	6.64735			0.902374	7.12599
	0.903369	6.59124			0.901378	7.09965
	0.902355	6.55147			0.900369	7.0818
	0.901356	6.50124			0.899374	6.92919
	0.900359	6.46068			0.898373	6.93374
	0.899349	6.4582			0.897364	6.98388
	0.898358	6.44426			0.896376	6.99215
	0.897349	6.41327			0.895386	6.84803
	0.896346	6.37103			0.894375	6.74769
	0.895355	6.34966			0.893379	6.84837
	0.89436	6.32518			0.892377	6.78998
	0.893363	6.29227			0.891384	6.775
	0.89236	6.26551			0.890393	6.60552
	0.891354	6.21326			0.889381	6.78922
	0.890377	6.17391			0.888383	6.68809
	0.889373	6.17622			0.887396	6.73125
	0.888368	6.14141			0.886401	6.53474
	0.887395	6.10068			0.885392	6.6469
	0.886389	6.07318			0.884395	6.58266
	0.885391	6.05218			0.883398	6.5922
	0.884388	6.02772			0.882382	6.42719
	0.883382	6.00026			0.881389	6.46938
	0.882382	5.95149			0.880391	6.50134
	0.881382	5.91719			0.8794	6.46804
	0.880385	5.90208			0.878404	6.39977
	0.879385	5.87304			0.877417	6.31616
	0.87838	5.83118			0.876403	6.36894
	0.877382	5.79848			0.8754	6.32477
	0.876407	5.76554			0.874409	6.32183
	0.875385	5.74821			0.873414	6.16493
	0.874385	5.72315			0.872392	6.27837
	0.873377	5.68978			0.871397	6.20671
	0.872387	5.66166			0.870395	6.22463
	0.871388	5.64065			0.869403	6.03877
	0.870382	5.61385			0.868418	6.16777
	0.86939	5.5851			0.867396	6.10155
	0.868382	5.56			0.86641	6.15996
	0.867383	5.5204			0.865422	5.9709
	0.866384	5.48389			0.864405	6.03218
	0.865384	5.45774			0.863409	6.00857
	0.864382	5.39986			0.862405	5.9932
	0.863379	5.37767			0.861412	5.84481
	0.862388	5.34891			0.860411	5.86525
	0.861382	5.32403			0.859408	5.88536
	0.860377	5.3051			0.858402	5.8453
	0.859374	5.27149			0.857419	5.81928
	0.858371	5.22385			0.856421	5.69023
	0.857391	5.19978			0.855408	5.81145
	0.856389	5.16124			0.854401	5.70407
	0.855388	5.15236			0.853401	5.71459
	0.854374	5.10574			0.85242	5.5842
	0.853387	5.09399			0.851412	5.67589
	0.852405	5.06615			0.850406	5.61424
	0.851386	5.03478			0.849418	5.65528
	0.850388	4.99607			0.848421	5.47695
	0.849408	4.98062			0.84741	5.56461
	0.848406	4.94387			0.846422	5.5247
	0.847418	4.91075			0.845428	5.53027
	0.846413	4.86688			0.844432	5.40568
	0.845421	4.83919			0.843417	5.38428
	0.84443	4.81329			0.842422	5.44638
	0.843395	4.79376			0.84144	5.42865
	0.842409	4.7795			0.840418	5.33128
	0.841421	4.73089			0.839411	5.27664
	0.840411	4.69305			0.838422	5.35686
	0.839409	4.66605			0.83743	5.2722
	0.838413	4.63591			0.836429	5.21873
	0.837431	4.61354			0.835418	5.20027
	0.83643	4.59517			0.834423	5.23307
	0.835409	4.56005			0.833414	5.17569
	0.834426	4.52427			0.832426	5.21735
	0.833422	4.48841			0.831422	5.03911
	0.832425	4.46527			0.830412	5.11237
	0.831408	4.41839			0.829431	5.08485
	0.83043	4.38867			0.828413	5.09355
	0.829432	4.35885			0.827449	4.97674
	0.828434	4.30566			0.826433	5.01001
	0.827424	4.30467			0.825441	4.97963
	0.826428	4.27577			0.824443	4.94418
	0.825428	4.24042			0.823434	4.88746
	0.824415	4.23155			0.822452	4.83679
	0.823438	4.19498			0.821439	4.88683
	0.822434	4.1631			0.820441	4.87925
	0.821429	4.12106			0.819428	4.85332
	0.820413	4.105			0.818447	4.69439
	0.81942	4.08092			0.817444	4.80163
	0.818429	4.05987			0.816426	4.77159
	0.817423	4.03075			0.815439	4.7642
	0.81643	3.99477			0.814435	4.59761
	0.815425	3.97054			0.813433	4.69432
	0.814428	3.93556			0.812445	4.66152
	0.813437	3.90041			0.811434	4.65382
	0.812418	3.87243			0.810455	4.49232
	0.811414	3.84329			0.809449	4.57584
	0.810426	3.81251			0.808441	4.54681
	0.809433	3.78484			0.807462	4.56419
	0.808446	3.75304			0.806436	4.47376
	0.807441	3.72344			0.805457	4.41109
	0.806436	3.70941			0.80445	4.46589
	0.805447	3.66789			0.803451	4.41898
	0.804433	3.635			0.802456	4.42171
	0.803436	3.6171			0.801446	4.33503
	0.80243	3.5791			0.800452	4.42954
	0.801421	3.55286			0.799459	4.35938
	0.800448	3.52846			0.798464	4.33493
	0.799443	3.50534			0.797455	4.2195
	0.798454	3.47586			0.796457	4.33688
	0.797446	3.45858			0.795455	4.25191
	0.796437	3.42022			0.794473	4.29775
	0.795445	3.37711			0.793452	4.13992
	0.794459	3.35324			0.792463	4.20654
	0.793448	3.32581			0.791453	4.19952
	0.792449	3.29464			0.79047	4.19161
	0.791447	3.2701			0.789457	4.08175
	0.790449	3.24446			0.788466	4.13505
	0.789445	3.21974			0.787476	4.12817
	0.788443	3.19197			0.786469	4.08695
	0.787437	3.15669			0.785451	3.99256
	0.786465	3.1249			0.784458	3.98204
	0.785451	3.09652			0.78347	4.06228
	0.784453	3.07852			0.782452	3.95385
	0.783453	3.05677			0.781466	3.96557
	0.782445	3.01589			0.780459	3.87376
	0.781444	2.99084			0.779469	3.94427
	0.780461	2.97537			0.778482	3.91396
	0.779456	2.92519			0.77746	3.93346
	0.778464	2.89894			0.776447	3.78888
	0.777462	2.86838			0.775467	3.85816
	0.776463	2.83753			0.774487	3.82928
	0.775445	2.82044			0.773471	3.86381
	0.774451	2.79904			0.772472	3.74455
	0.773468	2.77763			0.771491	3.76753
	0.77247	2.7436			0.770486	3.74924
	0.771468	2.72313			0.769493	3.75679
	0.770492	2.68479			0.768476	3.67091
	0.769475	2.66378			0.767476	3.65817
	0.768483	2.62935			0.766494	3.68959
	0.767479	2.59179			0.765495	3.68802
	0.766472	2.57985			0.764483	3.67614
	0.765474	2.55151			0.763472	3.58036
	0.764481	2.52614			0.762488	3.66022
	0.763474	2.49938			0.761476	3.61321
	0.76249	2.46819			0.760481	3.60447
	0.761485	2.43571			0.759483	3.45461
	0.760481	2.41304			0.758495	3.58548
	0.759481	2.38103			0.757482	3.53382
	0.758491	2.35567			0.756477	3.56122
	0.757466	2.32816			0.755493	3.43991
	0.756474	2.31089			0.754474	3.47387
	0.755479	2.27737			0.753486	3.49468
	0.754484	2.25221			0.752494	3.45064
	0.753476	2.21929			0.75149	3.38867
	0.75248	2.19874			0.750477	3.39853
	0.751483	2.16419			0.749506	3.45251
	0.750486	2.14437			0.748503	3.44822
	0.749494	2.12543			0.7475	3.35835
	0.748486	2.09867			0.746493	3.30657
	0.747511	2.07458			0.745484	3.38948
	0.746514	2.05837			0.744489	3.32791
	0.745488	2.02554			0.743483	3.33042
	0.744489	1.99819			0.742494	3.2648
	0.743494	1.97498			0.741486	3.35531
	0.74247	1.94163			0.740499	3.27813
	0.741488	1.9145			0.739504	3.30617
	0.740506	1.88623			0.738484	3.2083
	0.739504	1.86228			0.737496	3.26684
	0.7385	1.84232			0.736497	3.21484
	0.737489	1.8148			0.735508	3.24732
	0.736485	1.78607			0.734495	3.14906
	0.735489	1.76772			0.733489	3.1409
	0.734508	1.74207			0.732504	3.17795
	0.733503	1.71406			0.731492	3.16533
	0.732506	1.69753			0.730482	3.10339
	0.731515	1.67133			0.729492	3.0692
	0.730501	1.64497			0.728502	3.13314
	0.729521	1.62324			0.727499	3.07214
	0.728507	1.60193			0.726501	3.11221
	0.727498	1.57856			0.725522	3.02522
	0.726525	1.54977			0.724513	3.09925
	0.725505	1.52157			0.723508	3.07047
	0.724525	1.49416			0.722497	3.07879
	0.723519	1.47282			0.721501	2.94013
	0.722515	1.45337			0.720518	3.02322
	0.721498	1.42947			0.719513	2.99895
	0.720518	1.40351			0.718495	3.04183
	0.719517	1.38065			0.717517	2.91234
	0.71851	1.35741			0.716508	2.98683
	0.717502	1.33593			0.715489	2.98249
	0.716506	1.31366			0.714489	2.99869
	0.715487	1.29251			0.713508	2.92754
	0.714484	1.26823			0.712503	2.93221
	0.713484	1.24764			0.711496	3.00122
	0.712499	1.22883			0.710502	2.95712
	0.711505	1.20626			0.709517	2.93542
	0.710509	1.17932			0.708503	2.88865
	0.709502	1.16403			0.707487	2.94283
	0.708483	1.1377			0.706504	2.92233
	0.70748	1.117			0.705477	2.9253
	0.706514	1.09777			0.704502	2.83599
	0.705511	1.07371			0.703508	2.92879
	0.704518	1.05274			0.702503	2.88115
	0.703519	1.03707			0.701516	2.88419
	0.702514	1.0152			0.700511	2.78149
	0.701498	0.99496			0.699501	2.86601
	0.700499	0.971043			0.698506	2.86409
	0.69949	0.950118			0.697502	2.86701
	0.698534	0.933385			0.696511	2.78144
	0.697505	0.913008			0.695525	2.8021
	0.696506	0.89339			0.694495	2.84989
	0.695507	0.877936			0.693496	2.82356
	0.694524	0.859476			0.69251	2.79345
	0.693517	0.840759			0.691512	2.77335
	0.692526	0.820224			0.690512	2.86672
	0.691521	0.80465			0.689521	2.84938
	0.690531	0.78387			0.688514	2.81926
	0.689527	0.766617			0.687528	2.74049
	0.688518	0.74635			0.68652	2.83053
	0.68752	0.734537			0.685508	2.8015
	0.686521	0.714549			0.684509	2.81548
	0.685526	0.69851			0.683508	2.7191
	0.684514	0.679859			0.682501	2.78048
	0.683518	0.663074			0.681521	2.78584
	0.682522	0.647196			0.680511	2.78353
	0.681533	0.630285			0.679526	2.69097
	0.680544	0.614962			0.678516	2.76121
	0.679544	0.601051			0.677499	2.76807
	0.678547	0.586028			0.676515	2.76015
	0.677535	0.570502			0.675517	2.70751
	0.676545	0.555809			0.67451	2.69468
	0.675547	0.542729			0.673518	2.74194
	0.674546	0.525414			0.672522	2.70501
	0.673538	0.513107			0.671531	2.70727
	0.672534	0.497584			0.670538	2.65307
	0.671536	0.482513			0.669541	2.74014
	0.670544	0.468502			0.668528	2.67284
	0.669548	0.455708			0.667533	2.67875
	0.668484	0.442444			0.66654	2.60673
	0.667384	0.425418			0.665522	2.6877
	0.66639	0.414363			0.664532	2.68124
	0.6654	0.403712			0.663521	2.7043
	0.664399	0.391229			0.662524	2.60853
	0.66341	0.379279			0.66152	2.69046
	0.662403	0.366572			0.660545	2.68297
	0.661414	0.35685			0.659535	2.68692
	0.660432	0.346635			0.658528	2.6137
	0.65942	0.334801			0.657552	2.63636
	0.658412	0.325506			0.656552	2.6598
	0.657415	0.314159			0.655539	2.65217
	0.656422	0.304384			0.654531	2.62302
	0.655423	0.294695			0.653534	2.56853
	0.654435	0.284659			0.652541	2.64508
	0.653411	0.274896			0.651561	2.61411
	0.652428	0.265252			0.650548	2.63489
	0.651438	0.257581			0.649545	2.5561
	0.650436	0.248498			0.648552	2.62415
	0.649436	0.240286			0.647556	2.57583
	0.648438	0.23295			0.646578	2.61847
	0.647418	0.224733			0.645545	2.5007
	0.646429	0.21663			0.64455	2.57912
	0.645443	0.208992			0.643547	2.57829
	0.644427	0.201486			0.642555	2.60455
	0.643441	0.194788			0.641551	2.54949
	0.642448	0.187676			0.640551	2.57959
	0.641417	0.180991			0.639558	2.58399
	0.64044	0.174883			0.638554	2.59789
	0.639421	0.168349			0.637539	2.5703
	0.638425	0.162281			0.636551	2.555
	0.637426	0.156394			0.635546	2.58924
	0.636435	0.149839			0.634555	2.55957
	0.635426	0.144523			0.633557	2.55274
	0.634427	0.138389			0.632571	2.46442
	0.633431	0.133396			0.63156	2.53807
	0.632451	0.128631			0.630565	2.50686
	0.631447	0.123817			0.629563	2.55671
	0.630466	0.119038			0.628569	2.45733
	0.629436	0.114293			0.627561	2.51877
	0.628446	0.109504			0.626558	2.4963
	0.627436	0.105208			0.625567	2.54901
	0.626456	0.100575			0.624557	2.44262
	0.625436	0.0967957			0.623566	2.46435
	0.624444	0.0927411			0.622556	2.49634
	0.623443	0.0887353			0.621583	2.51063
	0.622451	0.0851068			0.620565	2.45009
	0.621446	0.0813152			0.619553	2.45581
	0.620442	0.0776043			0.618553	2.4808
	0.619442	0.0744435			0.617577	2.46143
	0.618457	0.0710088			0.616574	2.4282
	0.617464	0.0678932			0.615561	2.37885
	0.616451	0.0650766			0.614573	2.45541
	0.615461	0.0621452			0.613554	2.42011
	0.61444	0.0595375			0.612536	2.44309
	0.613444	0.0567615			0.611563	2.37233
	0.612459	0.0539813			0.610555	2.41802
	0.611447	0.0509708			0.609548	2.38894
	0.610445	0.0483591			0.608549	2.42995
	0.609365	0.0455745			0.607548	2.33874
	0.608321	0.0430268			0.606554	2.37837
	0.607325	0.0408962			0.605549	2.40098
	0.606332	0.0385465			0.604555	2.37726
	0.605325	0.0363135			0.603552	2.28893
	0.60433	0.0341697			0.602557	2.33066
	0.603344	0.031987			0.60156	2.36696
	0.602345	0.0303267			0.600563	2.32799
	0.601344	0.0284787			0.599567	2.30212
	0.600335	0.0267581			0.598555	2.27213
	0.599354	0.0252728			0.597566	2.31524
	0.598359	0.0234694			0.596557	2.29351
	0.59737	0.0219524			0.59556	2.29427
	0.596345	0.0206316			0.594553	2.25852
	0.595354	0.0191578			0.59356	2.31624
	0.594348	0.017882			0.592584	2.30138
	0.593353	0.0163906			0.591564	2.29049
	0.59235	0.0147912			0.590561	2.18732
	0.591347	0.0135669			0.589568	2.29433
	0.59035	0.0121267			0.588565	2.26467
	0.58935	0.0107921			0.587559	2.29076
	0.58835	0.00950238			0.586546	2.18836
	0.587355	0.00813358			0.585549	2.228
	0.586369	0.00691576			0.584552	2.26005
	0.585359	0.0057872			0.583564	2.22618
	0.584346	0.00491773			0.582571	2.17297
	0.583372	0.00408335			0.581576	2.18647
	0.582365	0.00314547			0.580572	2.22069
	0.581361	0.00229775			0.579562	2.20819
	0.580366	0.00148856			0.57856	2.18114
	0.579352	0.000745099			0.577581	2.11091
	0.578369	-1.41954e-05			0.576573	2.20169
	0.577345	-0.000608857			0.575567	2.1659
	0.576356	-0.00139886			0.574588	2.19803
	0.575354	-0.00232161			0.573588	2.10864
	0.574368	-0.0031296			0.572594	2.15879
	0.573376	-0.00394936			0.57158	2.15486
	0.572367	-0.0046315			0.570593	2.17031
	0.571364	-0.00549842			0.569587	2.09766
	0.570363	-0.00644226			0.568582	2.14037
	0.569374	-0.00731036			0.567568	2.1226
	0.568379	-0.00791599			0.566562	2.13693
	0.567369	-0.00856266			0.565586	2.07273
	0.566386	-0.00900498			0.564571	2.07162
	0.565386	-0.00932776			0.563596	2.10881
	0.564391	-0.00982674			0.562579	2.0968
	0.563402	-0.0102732			0.561579	2.06177
	0.562381	-0.0106971			0.560586	2.00341
	0.561383	-0.0109678			0.559595	2.0701
	0.560375	-0.0114015			0.55859	2.05379
	0.559372	-0.0117973			0.557587	2.02833
	0.558397	-0.012323			0.556585	1.97174
	0.557392	-0.0128438			0.555581	2.02406
	0.556388	-0.0134105			0.554587	2.00622
	0.555395	-0.0139784			0.553594	2.0009
	0.554405	-0.014507			0.55258	1.93196
	0.553403	-0.0149754			0.551602	1.98263
	0.552411	-0.0157896			0.550597	1.96377
	0.551406	-0.0163379			0.549581	1.96551
	0.550387	-0.0168458			0.5486	1.90666
	0.549422	-0.0170325			0.547598	1.94547
	0.548395	-0.0172427			0.546578	1.9349
	0.547391	-0.0175607			0.545582	1.92199
	0.546397	-0.0178454			0.544593	1.88015
	0.545387	-0.0180599			0.543591	1.86052
	0.544399	-0.0184017			0.542601	1.90603
	0.543389	-0.018449			0.541605	1.88007
	0.542389	-0.018773			0.54059	1.87165
	0.541408	-0.019201			0.539585	1.8163
	0.540402	-0.0195801			0.538599	1.86147
	0.5394	-0.0201163			0.5376	1.82572
	0.538398	-0.0203684			0.536581	1.82775
	0.537409	-0.0207716			0.535604	1.76942
	0.536419	-0.021375			0.534602	1.79018
	0.535429	-0.0217767			0.533607	1.78526
	0.534416	-0.0224656			0.532609	1.79715
	0.533409	-0.0228884			0.531606	1.74123
	0.532428	-0.0232729			0.530579	1.74361
	0.531405	-0.0235075			0.529601	1.7603
	0.530405	-0.0235768			0.528599	1.7575
	0.529424	-0.0237015			0.527597	1.71627
	0.528408	-0.0239383			0.52661	1.6924
	0.527424	-0.024043			0.525599	1.73688
	0.526424	-0.0245069			0.524597	1.71996
	0.525434	-0.0244273			0.523604	1.70007
	0.524418	-0.0247227			0.522606	1.66008
	0.523422	-0.0250689			0.521599	1.6815
	0.52243	-0.0255696			0.520605	1.68412
	0.521431	-0.0258908			0.519594	1.67719
	0.520426	-0.0264275			0.518598	1.59909
	0.519437	-0.026604			0.517586	1.65481
	0.518443	-0.0272558			0.516613	1.63464
	0.517436	-0.0276722			0.515625	1.64509
	0.516442	-0.0282163			0.514611	1.57636
	0.515424	-0.0286291			0.513606	1.60869
	0.514431	-0.0288685			0.512612	1.60695
	0.51344	-0.0288998			0.511583	1.59789
	0.512425	-0.0291328			0.510599	1.53906
	0.511425	-0.0296151			0.509585	1.55989
	0.510422	-0.0295689			0.508606	1.5618
	0.509426	-0.0297748			0.507589	1.53351
	0.508413	-0.0299178			0.506579	1.50262
	0.507414	-0.0301372			0.505591	1.49402
	0.506408	-0.0303839			0.504587	1.51404
	0.505429	-0.0309144			0.503598	1.48294
	0.50443	-0.0312442			0.5026	1.49523
	0.503429	-0.0316216			0.501585	1.43167
	0.502415	-0.0318969			0.50059	1.45347
	0.50142	-0.0326634			0.499594	1.42342
	0.500425	-0.0331949			0.498595	1.43509
	0.49943	-0.0335648			0.497592	1.38182
	0.498438	-0.0340097			0.496588	1.39334
	0.497437	-0.0342739			0.495587	1.37606
	0.496444	-0.0345792			0.494601	1.39641
	0.49544	-0.0345697			0.493608	1.34043
	0.494437	-0.0348746			0.492582	1.33293
	0.493443	-0.0350745			0.491607	1.33849
	0.492436	-0.0352284			0.490617	1.33725
	0.491451	-0.0356705			0.489596	1.29092
	0.490446	-0.0359207			0.488593	1.2839
	0.489434	-0.0359013			0.487596	1.29582
	0.488429	-0.0365674			0.486599	1.25835
	0.487436	-0.0370387			0.485595	1.26166
	0.486445	-0.0374541			0.484598	1.22777
	0.485444	-0.0379456			0.483611	1.24558
	0.484445	-0.0384809			0.48261	1.21441
	0.483443	-0.0389873			0.481596	1.22276
	0.482447	-0.0396423			0.480597	1.17132
	0.481432	-0.0401067			0.479605	1.1863
	0.480439	-0.0407081			0.478606	1.16535
	0.479441	-0.0408732			0.477605	1.16641
	0.478454	-0.041253			0.476612	1.13183
	0.477439	-0.0413251			0.475612	1.12169
	0.476438	-0.041513			0.474607	1.11294
	0.475442	-0.0417135			0.47361	1.10489
	0.474444	-0.0419131			0.472611	1.06575
	0.473443	-0.0422687			0.471599	1.07084
	0.472446	-0.0427358			0.470612	1.05537
	0.471459	-0.0431237			0.469612	1.04746
	0.470456	-0.0437184			0.468619	1.03326
	0.469448	-0.0440456			0.46762	1.00764
	0.468465	-0.0447238			0.466626	1.0184
	0.467459	-0.0454599			0.465615	0.985103
	0.466462	-0.0462617			0.464622	0.989497
	0.465469	-0.0466652			0.463618	0.94992
	0.464463	-0.0472973			0.462612	0.960126
	0.463466	-0.0479676			0.461633	0.930986
	0.46248	-0.0484951			0.46061	0.934149
	0.461478	-0.0489015			0.459621	0.892405
	0.46049	-0.0492351			0.458628	0.900609
	0.459491	-0.049654			0.457622	0.886948
	0.458503	-0.0500315			0.456638	0.877938
	0.457486	-0.0505664			0.455633	0.842989
	0.456489	-0.050736			0.454649	0.839043
	0.455487	-0.0511865			0.453648	0.834345
	0.45448	-0.0519048			0.452627	0.826738
	0.453492	-0.0527807			0.451633	0.806503
	0.452487	-0.0535945			0.450617	0.779529
	0.45148	-0.0539666			0.449613	0.787034
	0.450469	-0.0545103			0.448623	0.767094
	0.449496	-0.0555934			0.447617	0.758015
	0.448484	-0.0562615			0.446629	0.734905
	0.447483	-0.0570925			0.44564	0.740045
	0.44649	-0.0577969			0.444638	0.720308
	0.445505	-0.0586977			0.443633	0.71135
	0.444489	-0.0593739			0.442635	0.683328
	0.443485	-0.0595692			0.44164	0.694678
	0.442496	-0.0601996			0.440639	0.676656
	0.441488	-0.060503			0.439658	0.669189
	0.440502	-0.0614285			0.438638	0.642536
	0.439496	-0.061835			0.437641	0.639308
	0.438492	-0.0625894			0.436669	0.629954
	0.437501	-0.0628236			0.435652	0.618806
	0.436506	-0.0637459			0.434645	0.597567
	0.435491	-0.0641689			0.433649	0.588088
	0.434503	-0.0650881			0.432645	0.590885
	0.433499	-0.0662561			0.431637	0.572598
	0.432499	-0.0666761			0.430647	0.55827
	0.431507	-0.0673602			0.429646	0.544187
	0.430511	-0.0681208			0.428633	0.541191
	0.429512	-0.0689327			0.427663	0.525544
	0.428501	-0.0699638			0.426657	0.522812
	0.427511	-0.0707081			0.425656	0.496829
	0.426497	-0.0709827			0.424646	0.5032
	0.425512	-0.0712535			0.423659	0.486855
	0.424521	-0.0715863			0.422657	0.484758
	0.423497	-0.0716924			0.421672	0.458999
	0.422502	-0.0721083			0.420651	0.462068
	0.421513	-0.0723935			0.419643	0.446691
	0.420512	-0.0725686			0.418346	0.433218
	0.419511	-0.0726353			0.417018	0.412646
	0.41852	-0.0732279			0.416014	0.415613
	0.417524	-0.0734931			0.415021	0.400172
	0.416524	-0.0736436			0.414008	0.397085
	0.415517	-0.0740103			0.413021	0.378109
	0.414525	-0.0739312			0.412001	0.381496
	0.413524	-0.0745261			0.411018	0.369453
	0.412532	-0.0748428			0.41002	0.360296
	0.411513	-0.0751475			0.409015	0.346291
	0.410514	-0.0750737			0.40802	0.342505
	0.409504	-0.0752756			0.407015	0.338126
	0.408517	-0.0742212			0.406031	0.329977
	0.407522	-0.0741628			0.405024	0.319852
	0.406523	-0.073459			0.404012	0.31319
	0.405511	-0.0727808			0.403015	0.308278
	0.404526	-0.0728046			0.402011	0.296774
	0.403507	-0.0723241			0.401018	0.291641
	0.402524	-0.0718771			0.400017	0.281584
	0.401517	-0.0711897			0.399024	0.279538
	0.400518	-0.0707475			0.398033	0.267089
	0.399519	-0.070643			0.397021	0.263957
	0.398515	-0.0701107			0.396033	0.25193
	0.397513	-0.0697923			0.395039	0.248336
	0.396518	-0.0691554			0.394027	0.238203
	0.395525	-0.0690432			0.393033	0.236701
	0.394499	-0.0687867			0.392036	0.223473
	0.393511	-0.0684447			0.391029	0.221797
	0.392525	-0.0678884			0.390033	0.211951
	0.391508	-0.0668591			0.389039	0.206997
	0.390509	-0.0661499			0.388048	0.197299
	0.389515	-0.0652102			0.387033	0.194837
	0.388527	-0.0643997			0.38604	0.187438
	0.387515	-0.0636376			0.385042	0.180098
	0.386515	-0.062665			0.384047	0.173706
	0.385509	-0.0621972			0.383028	0.168565
	0.38453	-0.0614232			0.382021	0.165518
	0.383496	-0.0607863			0.381038	0.156198
	0.382515	-0.0602301			0.380018	0.153162
	0.381509	-0.059301			0.379046	0.146464
	0.380524	-0.0590127			0.378065	0.142272
	0.37951	-0.0579538			0.377043	0.132975
	0.37852	-0.0580905			0.376051	0.129553
	0.377528	-0.0574468			0.375054	0.122966
	0.376509	-0.0571902			0.37405	0.122255
	0.375532	-0.0563104			0.373057	0.112818
	0.374498	-0.0558511			0.372062	0.110183
	0.373513	-0.0551359			0.371058	0.104512
	0.372528	-0.0542275			0.370059	0.100092
	0.371523	-0.0535548			0.369063	0.0945113
	0.370524	-0.0528248			0.36808	0.0905291
	0.369525	-0.0520322			0.367078	0.0866431
	0.368534	-0.0514344			0.366075	0.0826463
	0.36752	-0.0506522			0.365061	0.0782241
	0.366502	-0.0503783			0.364058	0.0722051
	0.365517	-0.0494315			0.363067	0.0702041
	0.364522	-0.0490949			0.36206	0.0670247
	0.363508	-0.0488488			0.361063	0.0620838
	0.362522	-0.0477832			0.36007	0.055701
	0.361523	-0.0475783			0.359075	0.0547301
	0.360529	-0.0473566			0.35806	0.0509024
	0.359514	-0.046914			0.357073	0.047526
	0.358528	-0.046813			0.355743	0.0408678
	0.35752	-0.0464086			0.35443	0.037597
	0.356502	-0.0457735			0.353443	0.0353775
	0.355514	-0.0451041			0.352436	0.0304883
	0.354519	-0.0445578			0.351455	0.0259372
	0.353514	-0.0439612			0.350449	0.0254887
	0.35251	-0.0435467			0.349445	0.0231201
	0.35152	-0.0429107			0.348459	0.0187154
	0.350513	-0.0423987			0.347476	0.0143183
	0.349512	-0.0418843			0.346468	0.0136611
	0.348521	-0.0416096			0.34547	0.0121474
	0.347497	-0.0412081			0.344492	0.0083943
	0.346498	-0.0408715			0.343491	0.00408459
	0.345499	-0.0403432			0.342493	0.00255111
	0.344496	-0.0399233			0.341488	0.00160738
	0.343511	-0.0398508			0.340487	-0.000978492
	0.342507	-0.0394804			0.339504	-0.00498325
	0.341513	-0.039445			0.33849	-0.0075473
	0.340513	-0.039202			0.337495	-0.00761333
	0.33952	-0.0388628			0.33649	-0.00909121
	0.338516	-0.0384996			0.335497	-0.0131963
	0.337515	-0.0379605			0.334503	-0.0162601
	0.336522	-0.037592			0.333495	-0.0159746
	0.335514	-0.0372003			0.332498	-0.0164751
	0.334505	-0.0366841			0.331507	-0.0209755
	0.333511	-0.0364406			0.3305	-0.0236672
	0.332504	-0.036023			0.329497	-0.02343
	0.331526	-0.0355682			0.32851	-0.0230011
	0.330507	-0.0354766			0.327507	-0.0273748
	0.329519	-0.0350939			0.326502	-0.0296897
	0.328503	-0.0349504			0.325512	-0.030135
	0.327514	-0.034562			0.324514	-0.0294739
	0.326515	-0.0343125			0.323507	-0.0330618
	0.325511	-0.0343277			0.322507	-0.0351534
	0.324526	-0.034082			0.321511	-0.0362326
	0.323525	-0.0341404			0.320515	-0.0354038
	0.322532	-0.0339641			0.319525	-0.0370303
	0.32151	-0.0336177			0.318531	-0.0399552
	0.32052	-0.0332642			0.317529	-0.0419235
	0.319537	-0.032958			0.316523	-0.0407433
	0.318533	-0.0325323			0.315523	-0.0406175
	0.317528	-0.032326			0.314523	-0.0444638
	0.316529	-0.0320245			0.313526	-0.0463112
	0.315511	-0.0317446			0.312526	-0.0452264
	0.314542	-0.0313885			0.311514	-0.043809
	0.313525	-0.0312948			0.310536	-0.0485154
	0.312519	-0.0310019			0.309536	-0.0497772
	0.311517	-0.0307917			0.308541	-0.0494161
	0.310512	-0.0305907			0.30753	-0.0474907
	0.309522	-0.0304326			0.306506	-0.0509304
	0.308506	-0.030237			0.305532	-0.0528368
	0.307532	-0.0302136			0.30454	-0.0529481
	0.306515	-0.0302127			0.303526	-0.0506801
	0.305518	-0.0301036			0.302529	-0.0535019
	0.304519	-0.0299826			0.301526	-0.0550433
	0.303517	-0.0297748			0.300538	-0.0559921
	0.302513	-0.0294638			0.299533	-0.0539751
	0.301512	-0.0291971			0.298553	-0.0548514
	0.300518	-0.0289271			0.297533	-0.0577387
	0.299524	-0.0286742			0.29654	-0.0581886
	0.298521	-0.0283622			0.295548	-0.0562797
	0.297532	-0.0280913			0.294545	-0.0547909
	0.296526	-0.0279192			0.293556	-0.0596869
	0.29553	-0.0277449			0.29255	-0.0600521
	0.294525	-0.0275896			0.291556	-0.058689
	0.293513	-0.027484			0.290555	-0.0562786
	0.292518	-0.0271708			0.28956	-0.0607786
	0.29153	-0.0270981			0.288568	-0.0612451
	0.290522	-0.0269492			0.287562	-0.0605333
	0.289531	-0.0270911			0.286559	-0.0582596
	0.288516	-0.0269682			0.285572	-0.0611882
	0.287528	-0.0269182			0.28457	-0.0615631
	0.286512	-0.0267105			0.283568	-0.0625876
	0.285521	-0.026464			0.282562	-0.0598459
	0.284519	-0.0262117			0.281564	-0.0605931
	0.283526	-0.0260254			0.280573	-0.0633113
	0.282518	-0.0257537			0.279566	-0.0632977
	0.281511	-0.0256105			0.278569	-0.0611969
	0.280514	-0.0253283			0.277554	-0.0604948
	0.279523	-0.0251092			0.276577	-0.0636734
	0.278521	-0.0249134			0.275581	-0.0639261
	0.277498	-0.0248309			0.274561	-0.0627505
	0.276517	-0.024782			0.273553	-0.0601268
	0.275513	-0.0245277			0.272573	-0.0645892
	0.274515	-0.0244464			0.271562	-0.0643688
	0.273518	-0.0242446			0.27057	-0.063651
	0.272499	-0.0242327			0.269569	-0.0614869
	0.271525	-0.0241508			0.26857	-0.0641848
	0.270508	-0.024204			0.267576	-0.0637671
	0.269511	-0.0240807			0.266569	-0.0641595
	0.268514	-0.0238751			0.265575	-0.0617447
	0.267527	-0.0236534			0.264582	-0.0629462
	0.266532	-0.0234726			0.263578	-0.0641302
	0.265534	-0.0233681			0.262588	-0.0641343
	0.264523	-0.0230822			0.26159	-0.0620521
	0.263532	-0.0228372			0.260602	-0.0617207
	0.262523	-0.022717			0.259608	-0.0647703
	0.261526	-0.0224893			0.258582	-0.0643159
	0.260529	-0.0223521			0.257599	-0.0630713
	0.259519	-0.0222829			0.256594	-0.0607633
	0.258526	-0.0220953			0.25559	-0.0641935
	0.257529	-0.0220053			0.254591	-0.0644278
	0.256521	-0.0219038			0.253588	-0.0631345
	0.255544	-0.0216887			0.252575	-0.0606736
	0.254527	-0.0217428			0.251581	-0.0642745
	0.253536	-0.0216857			0.250592	-0.0637908
	0.252528	-0.0217034			0.249603	-0.0633655
	0.251538	-0.021601			0.248567	-0.0605704
	0.250538	-0.0214357			0.247581	-0.0630502
	0.249535	-0.0212083			0.246586	-0.0633701
	0.24853	-0.0210112			0.245573	-0.0629441
	0.247528	-0.0208727			0.244586	-0.0606665
	0.24654	-0.0206514			0.243587	-0.0616661
	0.245542	-0.0204937			0.242574	-0.0630098
	0.244534	-0.0202837			0.24158	-0.0626087
	0.243532	-0.0200935			0.240591	-0.0609808
	0.24255	-0.0200179			0.239591	-0.0596282
	0.241544	-0.0198796			0.238603	-0.0625767
	0.240542	-0.0198095			0.237587	-0.0623108
	0.239542	-0.0196624			0.236584	-0.0609183
	0.238542	-0.0194909			0.235584	-0.0589451
	0.237541	-0.0194722			0.234584	-0.0619442
	0.23657	-0.0194874			0.233584	-0.0611823
	0.235544	-0.0195299			0.232587	-0.0605262
	0.234556	-0.0194114			0.231593	-0.0585077
	0.233546	-0.0192804			0.230581	-0.0605275
	0.232544	-0.0191363			0.229581	-0.0605509
	0.231548	-0.018896			0.228592	-0.0601966
	0.230545	-0.0188138			0.22758	-0.0578675
	0.229535	-0.0185889			0.226598	-0.0586558
	0.228546	-0.0184389			0.225594	-0.0603191
	0.22754	-0.0182858			0.224593	-0.0598065
	0.226537	-0.018112			0.223588	-0.0575712
	0.225552	-0.017974			0.222588	-0.0577261
	0.224547	-0.0179271			0.221589	-0.0589886
	0.223547	-0.0177983			0.220599	-0.0590617
	0.222555	-0.0176644			0.21959	-0.0576246
	0.221554	-0.0175076			0.218596	-0.0557461
	0.220557	-0.0175114			0.217583	-0.0586249
	0.219552	-0.0174653			0.216597	-0.0585667
	0.218529	-0.0174614			0.215581	-0.056557
	0.217551	-0.0174684			0.214581	-0.0548532
	0.216561	-0.017352			0.213593	-0.0581274
	0.215561	-0.0172114			0.21259	-0.0573053
	0.214583	-0.017092			0.211587	-0.0571703
	0.213557	-0.016946			0.210599	-0.054563
	0.212578	-0.0167642			0.209597	-0.0565634
	0.211566	-0.0166392			0.208594	-0.0568967
	0.210565	-0.0164594			0.207579	-0.0565696
	0.209562	-0.016281			0.206593	-0.0545359
	0.20857	-0.0161791			0.205598	-0.0543739
	0.207565	-0.0160523			0.204573	-0.0564262
	0.206563	-0.0159995			0.203577	-0.0557453
	0.205571	-0.0158811			0.202578	-0.0545104
	0.20457	-0.0157889			0.201574	-0.0530776
	0.203552	-0.015651			0.20058	-0.0552246
	0.202551	-0.0156242			0.199574	-0.0553652
	0.201558	-0.0155707			0.198569	-0.0537498
	0.200561	-0.0156103			0.197585	-0.0516416
	0.199551	-0.0155898			0.196589	-0.0547681
	0.198548	-0.0155496			0.195591	-0.0537106
	0.197545	-0.0153619			0.194589	-0.0530487
	0.19654	-0.0152032			0.193572	-0.0512004
	0.195547	-0.0151116			0.192595	-0.0533208
	0.194555	-0.0149794			0.1916	-0.052885
	0.193558	-0.0148304			0.190581	-0.052773
	0.192573	-0.0146836			0.189576	-0.0508083
	0.191558	-0.01455			0.188578	-0.0510011
	0.190558	-0.0144285			0.187598	-0.0525148
	0.189566	-0.0143528			0.186593	-0.0522457
	0.18857	-0.0142919			0.185585	-0.0502465
	0.187574	-0.0141893			0.184601	-0.0496699
	0.186576	-0.0140929			0.183597	-0.0521837
	0.185578	-0.0140353			0.182597	-0.0515637
	0.184569	-0.013948			0.181602	-0.0501737
	0.18358	-0.0139987			0.180603	-0.0482385
	0.182568	-0.0139977			0.179597	-0.0512675
	0.181583	-0.0139368			0.178596	-0.0505927
	0.180568	-0.013902			0.177595	-0.0494678
	0.179581	-0.0137717			0.176601	-0.0474096
	0.178582	-0.0136398			0.175598	-0.0497745
	0.177564	-0.0135241			0.17458	-0.0497749
	0.176573	-0.0134453			0.173598	-0.0489718
	0.175579	-0.0132903			0.172593	-0.0470846
	0.17457	-0.0131533			0.171595	-0.0484862
	0.173596	-0.0130177			0.170591	-0.0486686
	0.172583	-0.0129475			0.169591	-0.0484423
	0.171586	-0.0128811			0.168585	-0.0467476
	0.170581	-0.0128081			0.167586	-0.0467035
	0.169567	-0.0126983			0.166575	-0.047846
	0.168587	-0.0126278			0.165605	-0.0479384
	0.167573	-0.0125361			0.164588	-0.0463997
	0.166581	-0.0126098			0.163595	-0.0455205
	0.165571	-0.0126077			0.162605	-0.0474767
	0.164586	-0.0126115			0.16159	-0.0472846
	0.163589	-0.012548			0.160588	-0.0459743
	0.162599	-0.0124337			0.159606	-0.0442849
	0.161583	-0.012299			0.158595	-0.0468273
	0.160595	-0.0122203			0.157592	-0.0463219
	0.159569	-0.0121203			0.156596	-0.0456393
	0.158583	-0.0120416			0.155582	-0.0438282
	0.15758	-0.0119031			0.154597	-0.0453694
	0.156574	-0.0118048			0.153596	-0.0453705
	0.155588	-0.0116542			0.15261	-0.0451687
	0.154598	-0.0115796			0.151621	-0.0431372
	0.153573	-0.0115729			0.150603	-0.043476
	0.152582	-0.0115177			0.14961	-0.0450199
	0.151586	-0.011384			0.148613	-0.0444749
	0.150578	-0.0113242			0.14761	-0.0428006
	0.149576	-0.0113087			0.146611	-0.0423228
	0.148573	-0.0113068			0.145614	-0.0440684
	0.14759	-0.0113616			0.144603	-0.0436049
	0.146571	-0.0113173			0.143613	-0.0424051
	0.145592	-0.0112596			0.142614	-0.0412148
	0.144586	-0.0111662			0.141632	-0.0432153
	0.143602	-0.0110584			0.140625	-0.0427509
	0.142593	-0.0109894			0.139617	-0.0419466
	0.141615	-0.0109163			0.138615	-0.0406992
	0.140604	-0.010809			0.137611	-0.0421957
	0.13961	-0.0106946			0.136601	-0.0418611
	0.138605	-0.0105756			0.135611	-0.0417684
	0.137594	-0.0104888			0.134617	-0.040194
	0.136591	-0.0104419			0.133638	-0.0408405
	0.135599	-0.0103716			0.132633	-0.0414788
	0.134597	-0.0103531			0.13162	-0.0413531
	0.133605	-0.0102222			0.130622	-0.0397611
	0.132602	-0.0102093			0.129633	-0.0392005
	0.131597	-0.0101798			0.128617	-0.0409158
	0.130592	-0.0102576			0.127602	-0.0405679
	0.129601	-0.0102717			0.126612	-0.0393463
	0.12859	-0.0102296			0.125616	-0.03818
	0.127569	-0.0101337			0.124633	-0.0404733
	0.126606	-0.0100354			0.123627	-0.0399812
	0.125596	-0.00996228			0.122616	-0.0388512
	0.124588	-0.0098932			0.121629	-0.0375301
	0.123595	-0.0098386			0.120629	-0.0393337
	0.122602	-0.00974631			0.119618	-0.0390115
	0.121597	-0.00962429			0.118607	-0.0383473
	0.12059	-0.0095206			0.117614	-0.0371417
	0.119599	-0.00947303			0.116625	-0.0380541
	0.118599	-0.00942592			0.11562	-0.0382266
	0.117575	-0.00939422			0.114628	-0.0378779
	0.116595	-0.00932256			0.113609	-0.0364557
	0.1156	-0.00927082			0.112625	-0.0366743
	0.114595	-0.00920576			0.11163	-0.0377933
	0.113594	-0.00925028			0.110625	-0.0375165
	0.112592	-0.00924621			0.10963	-0.0361445
	0.111589	-0.00927394			0.108625	-0.035665
	0.110597	-0.00922109			0.107632	-0.0372823
	0.109606	-0.00914734			0.106624	-0.0370497
	0.108609	-0.0091032			0.105607	-0.0358253
	0.107612	-0.00898736			0.104645	-0.034688
	0.106609	-0.00892696			0.103618	-0.0367414
	0.1056	-0.00889615			0.102624	-0.0365142
	0.104609	-0.00874932			0.10162	-0.0355237
	0.103612	-0.0086864			0.100604	-0.0341757
	0.102596	-0.0086719			0.0996305	-0.0357176
	0.101593	-0.00858381			0.0986117	-0.0355283
	0.100608	-0.00858067			0.0976031	-0.0352059
	0.0996036	-0.0085292			0.096607	-0.0339068
	0.0985759	-0.00842697			0.0956164	-0.0345557
	0.0975792	-0.00839398			0.0946178	-0.0351243
	0.096582	-0.00835836			0.0936111	-0.0351457
	0.0955935	-0.00845627			0.0926126	-0.0337652
	0.094598	-0.00843645			0.0916102	-0.0332648
	0.0935974	-0.00845085			0.0906058	-0.0347722
	0.0926105	-0.00836854			0.0896249	-0.0345386
	0.0915982	-0.00828591			0.0886053	-0.0333278
	0.0906028	-0.00823077			0.08761	-0.032358
	0.0896026	-0.00818004			0.0866235	-0.0342532
	0.0885924	-0.00812543			0.0856242	-0.0339663
	0.0875863	-0.00802442			0.0846274	-0.0328267
	0.0865952	-0.00794434			0.0836317	-0.0319349
	0.0856106	-0.00788901			0.0826329	-0.0335846
	0.0845977	-0.0078279			0.0816315	-0.0332566
	0.0835953	-0.0077913			0.0806214	-0.032633
	0.0825913	-0.00776243			0.0796134	-0.0313276
	0.0815904	-0.00771546			0.0786376	-0.0325784
	0.0805993	-0.00762596			0.0776326	-0.0327317
	0.0795939	-0.00760872			0.0766174	-0.0321102
	0.0785951	-0.00762856			0.075623	-0.0310317
	0.0775968	-0.00765611			0.0746222	-0.031354
	0.0765973	-0.00768178			0.0736174	-0.0322394
	0.0755963	-0.00765284			0.0726239	-0.0320285
	0.0745906	-0.00759262			0.071607	-0.0307874
	0.0736026	-0.00749105			0.0706299	-0.0303162
	0.0725959	-0.00747691			0.0696284	-0.0317154
	0.0715902	-0.00742129			0.0686231	-0.0315711
	0.0705999	-0.00735177			0.067627	-0.030586
	0.0696006	-0.00730683			0.0666307	-0.0296451
	0.0686047	-0.00720978			0.065624	-0.0312272
	0.0676098	-0.00713231			0.0646209	-0.0308573
	0.0666103	-0.00708025			0.0636371	-0.0303499
	0.0656083	-0.00707751			0.0626388	-0.0292541
	0.0646109	-0.00702222			0.0616317	-0.0306567
	0.0636022	-0.006969			0.0606183	-0.0304029
	0.0626189	-0.00690739			0.0596272	-0.0302526
	0.0616118	-0.00692089			0.058629	-0.0290862
	0.06063	-0.00698592			0.0576259	-0.029469
	0.0596126	-0.00701486			0.05662	-0.0300929
	0.0586158	-0.00700315			0.0556264	-0.0299072
	0.0576257	-0.00697439			0.0546359	-0.0288038
	0.0566272	-0.00689461			0.0536334	-0.0283891
	0.0556525	-0.00683103			0.052622	-0.0299567
	0.0546416	-0.00682893			0.0516234	-0.0295793
	0.0536344	-0.00675469			0.0506443	-0.0286543
	0.0526241	-0.00670949			0.0496261	-0.0277996
	0.0516297	-0.00661799			0.0486437	-0.0294592
	0.0506291	-0.00654862			0.0476309	-0.0291317
	0.0496263	-0.00648664			0.0466433	-0.0283562
	0.048634	-0.00648109			0.0456293	-0.0274488
	0.047644	-0.00645797			0.0446423	-0.0288405
	0.0466556	-0.00642019			0.0436206	-0.028688
	0.0456325	-0.00637283			0.0426402	-0.0282556
	0.04464	-0.0063619			0.0416122	-0.0273731
	0.0436375	-0.00633056			0.0406156	-0.028086
	0.0426355	-0.00640894			0.0396372	-0.0283182
	0.0416375	-0.00643123			0.0386258	-0.0283206
	0.0406415	-0.00640355			0.0376297	-0.0271417
	0.0396518	-0.00635449			0.0366239	-0.0271131
	0.0386288	-0.00630743			0.0356437	-0.0281022
	0.0376184	-0.00625751			0.0346444	-0.0280996
	0.0366353	-0.00622262			0.0336232	-0.0270168
	0.0356333	-0.00620815			0.0326462	-0.0265059
	0.0346384	-0.0061461			0.0316461	-0.0278715
	0.0336181	-0.00605897			0.0306586	-0.0277671
	0.0326319	-0.00598714			0.029639	-0.0268802
	0.0316274	-0.00595371			0.0286442	-0.0260694
	0.0306231	-0.00593383			0.0276445	-0.0275136
	0.0296426	-0.0059222			0.0266541	-0.0272636
	0.0286323	-0.00589825			0.0256584	-0.0267865
	0.0276559	-0.0058437			0.0246456	-0.0259043
	0.026632	-0.00581825			0.0236554	-0.0268116
	0.0256396	-0.00585729			0.0226502	-0.026941
	0.0246377	-0.0059175			0.0216488	-0.026652
	0.0236297	-0.00589706			0.0206435	-0.02577
	0.0226498	-0.00586241			0.0196544	-0.026071
	0.0216284	-0.00583698			0.0186524	-0.0266835
	0.0206406	-0.00578369			0.0176448	-0.0266044
	0.0196515	-0.00575573			0.0166513	-0.0255185
	0.0186411	-0.00573048			0.0156443	-0.0252121
	0.0176503	-0.00567972			0.0146495	-0.0266658
	0.0166578	-0.00563071			0.0136525	-0.0264432
	0.0156416	-0.00554308			0.0126407	-0.0255026
	0.0146461	-0.00550539			0.0116468	-0.0249903
	0.0136511	-0.00547141			0.0106576	-0.0262618
	0.0126497	-0.00545455			0.00964035	-0.0261593
	0.0116546	-0.00543219			0.00864783	-0.025483
	0.0106509	-0.00541984			0.00766254	-0.02454
	0.00963936	-0.005395			0.00665477	-0.0259386
	0.00865037	-0.00536679			0.00564806	-0.0258687
	0.00764623	-0.00542943			0.00465471	-0.0254539
	0.00665647	-0.00547337			0.00364884	-0.0246404
	0.00564445	-0.00545809			0.00266801	-0.0252252
	0.00464941	-0.005415			0.00165685	-0.0254944
[truncated: 1,007 more rows]
