# Supplementary material for: Cu and Ni Co-sputtered heteroatomic thin film for enhanced nonenzymatic glucose detection
Source: Sci Rep. 2022 May 7;12:7507. doi: 10.1038/s41598-022-11563-4 (PMC9079054; doi:10.1038/s41598-022-11563-4)
Supplement: Supplementary file 2 — Supplementary Information 2. [file 41598_2022_11563_MOESM2_ESM.zip › Fig 1g_source data.xlsx]

## Sheet: Fig 1g
Fig 1g
	Distance (mm)	Thickness (nm)
	1	-15.4708
	2	-14.1934
	3	-12.8898
	4	-11.4778
	5	-10.1315
	6	-8.87766
	7	-7.72633
	8	-6.93045
	9	-6.3085
	10	-5.54206
	11	-4.99321
	12	-4.81478
	13	-4.42313
	14	-3.66742
	15	-3.10207
	16	-3.00004
	17	-3.31079
	18	-4.24511
	19	-6.04796
	20	-8.53371
	21	-11.1066
	22	-13.1937
	23	-14.7948
	24	-16.2852
	25	-17.5544
	26	-18.1299
	27	-17.9158
	28	-16.9178
	29	-14.8941
	30	-11.8849
	31	-8.58702
	32	-6.01017
	33	-4.83902
	34	-5.16915
	35	-6.8544
	36	-9.44906
	37	-11.7295
	38	-12.47
	39	-11.7594
	40	-10.5676
	41	-9.52237
	42	-8.88557
	43	-8.78009
	44	-9.00627
	45	-9.54855
	46	-10.9421
	47	-13.4443
	48	-16.3355
	49	-18.3172
	50	-18.6732
	51	-17.6644
	52	-15.5607
	53	-12.4912
	54	-9.08467
	55	-5.93982
	56	-2.97284
	57	-0.0026
	58	2.59621
	59	4.24916
	60	4.69475
	61	4.13799
	62	3.34994
	63	2.99353
	64	2.83339
	65	2.51787
	66	2.2903
	67	2.17909
	68	1.83876
	69	1.25755
	70	0.6005
	71	-0.13812
	72	-1.08625
	73	-2.29789
	74	-3.58267
	75	-4.81345
	76	-6.08439
	77	-7.38884
	78	-8.74159
	79	-10.2612
	80	-11.895
	81	-13.5279
	82	-15.0084
	83	-16.1785
	84	-17.2148
	85	-18.5538
	86	-20.5535
	87	-23.2444
	88	-26.1973
	89	-28.687
	90	-30.0514
	91	-30.0613
	92	-28.9881
	93	-27.3983
	94	-25.8915
	95	-24.5365
	96	-22.8973
	97	-20.8584
	98	-18.4232
	99	-15.3552
	100	-11.8815
	101	-8.57797
	102	-5.57887
	103	-2.71333
	104	-0.0844
	105	1.75998
	106	2.46819
	107	2.58853
	108	2.88224
	109	3.38602
	110	3.89459
	111	4.47424
	112	4.97312
	113	5.09316
	114	5.17022
	115	5.81619
	116	7.08904
	117	8.63201
	118	9.96006
	119	10.6971
	120	10.7383
	121	10.1374
	122	9.02146
	123	7.41131
	124	5.3449
	125	3.32734
	126	1.90047
	127	0.67244
	128	-1.29177
	129	-4.14858
	130	-7.35889
	131	-10.3839
	132	-12.4131
	133	-12.9882
	134	-12.8257
	135	-12.7191
	136	-12.7678
	137	-13.0241
	138	-13.6198
	139	-14.348
	140	-14.9392
	141	-15.4077
	142	-15.7253
	143	-15.8833
	144	-16.3125
	145	-17.504
	146	-19.4412
	147	-21.6511
	148	-23.4899
	149	-24.2869
	150	-23.6633
	151	-21.9074
	152	-19.6121
	153	-17.1466
	154	-14.7808
	155	-12.8495
	156	-11.5026
	157	-10.5492
	158	-9.70258
	159	-8.73134
	160	-7.52687
	161	-6.27248
	162	-5.19299
	163	-4.15568
	164	-2.97645
	165	-1.8239
	166	-0.92886
	167	-0.29122
	168	0.17453
	169	0.49586
	170	0.68554
	171	0.74815
	172	0.60603
	173	0.36565
	174	0.50574
	175	1.31993
	176	2.38683
	177	2.9211
	178	2.60683
	179	1.74119
	180	0.64889
	181	-0.41785
	182	-1.20286
	183	-1.80049
	184	-2.4844
	185	-3.17067
	186	-3.66428
	187	-4.08999
	188	-4.61074
	189	-5.20288
	190	-5.877
	191	-6.702
	192	-7.82171
	193	-9.3541
	194	-10.8218
	195	-11.3877
	196	-10.9355
	197	-10.0942
	198	-9.41215
	199	-9.16179
	200	-9.44642
	201	-10.085
	202	-10.6459
	203	-10.6869
	204	-10.208
	205	-9.70385
	206	-9.35928
	207	-9.02703
	208	-9.0065
	209	-9.56116
	210	-10.137
	211	-10.1594
	212	-9.78722
	213	-9.15504
	214	-8.10133
	215	-6.96743
	216	-6.26099
	217	-5.89755
	218	-5.63166
	219	-5.54109
	220	-5.46006
	221	-4.63803
	222	-3.2489
	223	-2.36614
	224	-2.11349
	225	-2.27932
	226	-3.13737
	227	-4.36194
	228	-5.30766
	229	-5.84382
	230	-5.90141
	231	-5.57404
	232	-5.33159
	233	-5.34536
	234	-5.61864
	235	-6.44813
	236	-7.62602
	237	-8.12341
	238	-7.36543
	239	-6.05368
	240	-5.33065
	241	-5.54835
	242	-6.26516
	243	-6.91951
	244	-7.04793
	245	-6.4573
	246	-5.42664
	247	-4.40118
	248	-3.44641
	249	-2.52489
	250	-2.05372
	251	-2.45236
	252	-3.39173
	253	-4.08023
	254	-4.146
	255	-3.69686
	256	-2.9654
	257	-2.2215
	258	-1.66351
	259	-1.57438
	260	-2.0737
	261	-2.49786
	262	-2.11916
	263	-1.1447
	264	-0.20354
	265	0.3286
	266	0.13251
	267	-0.96533
	268	-2.43025
	269	-3.5288
	270	-4.14685
	271	-4.36764
	272	-4.27606
	273	-4.09934
	274	-3.89335
	275	-3.81984
	276	-4.13144
	277	-4.51092
	278	-4.50956
	279	-4.25698
	280	-4.06703
	281	-4.07476
	282	-4.46875
	283	-5.26521
	284	-6.06592
	285	-6.55106
	286	-6.49761
	287	-5.68783
	288	-4.54709
	289	-3.80445
	290	-3.66246
	291	-4.02891
	292	-4.85402
	293	-6.02053
	294	-7.20272
	295	-8.18153
	296	-8.98695
	297	-9.33099
	298	-8.73258
	299	-7.39168
	300	-6.18521
	301	-5.80473
	302	-6.25368
	303	-7.09534
	304	-7.93257
	305	-8.49825
	306	-8.53464
	307	-8.03341
	308	-7.32975
	309	-6.78197
	310	-6.64201
	311	-6.8937
	312	-7.09108
	313	-6.84742
	314	-6.30879
	315	-5.75697
	316	-4.96153
	317	-3.45164
	318	-1.37324
	319	0.56188
	320	1.74607
	321	1.86323
	322	0.97801
	323	-0.19247
	324	-0.66924
	325	-0.05861
	326	1.20019
	327	2.30145
	328	2.82469
	329	2.90451
	330	2.74035
	331	2.39244
	332	1.99657
	333	1.83489
	334	1.98025
	335	1.95484
	336	1.19792
	337	-0.26823
	338	-1.9079
	339	-3.00686
	340	-3.18254
	341	-2.85256
	342	-3.03535
	343	-4.39808
	344	-6.36245
	345	-7.88455
	346	-8.66352
	347	-9.05507
	348	-9.60201
	349	-10.591
	350	-11.6882
	351	-12.2791
	352	-12.0561
	353	-11.074
	354	-9.57794
	355	-8.07015
	356	-7.13715
	357	-6.95089
	358	-7.25437
	359	-7.57447
	360	-7.27465
	361	-6.22915
	362	-5.38827
	363	-5.78518
	364	-7.17385
	365	-8.33596
	366	-8.38767
	367	-7.03058
	368	-4.47023
	369	-1.81983
	370	-0.39903
	371	-0.40124
	372	-1.0471
	373	-1.49674
	374	-1.15158
	375	0.08632
	376	1.60223
	377	2.54725
	378	2.43957
	379	1.32634
	380	-0.1777
	381	-1.16178
	382	-1.31789
	383	-1.26998
	384	-1.63067
	385	-2.50865
	386	-3.81773
	387	-5.00489
	388	-5.31074
	389	-4.87131
	390	-4.58251
	391	-5.02827
	392	-5.91803
	393	-6.42951
	394	-5.97835
	395	-4.60927
	396	-3.09052
	397	-2.48386
	398	-3.09085
	399	-4.26509
	400	-5.11396
	401	-4.93467
	402	-3.63117
	403	-2.02812
	404	-1.25691
	405	-1.77935
	406	-3.28136
	407	-5.0645
	408	-6.13856
	409	-5.78002
	410	-4.45546
	411	-3.37604
	412	-3.20039
	413	-3.67835
	414	-4.129
	415	-4.01772
	416	-3.41658
	417	-2.8183
	418	-2.20985
	419	-1.11232
	420	0.57472
	421	2.32286
	422	3.32786
	423	3.21035
	424	2.12028
	425	0.24795
	426	-1.9876
	427	-3.66854
	428	-4.09092
	429	-3.64537
	430	-3.40207
	431	-3.76476
	432	-4.32616
	433	-4.81606
	434	-5.09447
	435	-4.81211
	436	-4.09709
	437	-3.74528
	438	-4.03257
	439	-4.46487
	440	-4.65987
	441	-4.3762
	442	-3.59076
	443	-2.69615
	444	-2.01738
	445	-1.94168
	446	-2.88047
	447	-4.32272
	448	-5.23359
	449	-5.54268
	450	-5.93277
	451	-6.52946
	452	-7.21377
	453	-8.21109
	454	-9.18465
	455	-9.3668
	456	-8.69615
	457	-7.60365
	458	-6.64239
	459	-6.25224
	460	-6.18567
	461	-5.95588
	462	-5.34293
	463	-4.08136
	464	-2.23378
	465	-0.68945
	466	-0.19644
	467	-0.62686
	468	-1.56267
	469	-2.60893
	470	-3.57801
	471	-4.47091
	472	-4.9807
	473	-4.86642
	474	-4.21118
	475	-3.15666
	476	-1.80693
	477	-0.06731
	478	1.86633
	479	3.27979
	480	4.00272
	481	4.49652
	482	4.89517
	483	5.08988
	484	5.02677
	485	4.52634
	486	3.38665
	487	1.59101
	488	-0.45961
	489	-1.99357
	490	-2.8722
	491	-3.57588
	492	-3.9937
	493	-3.94929
	494	-3.82182
	495	-3.76655
	496	-3.71275
	497	-3.47972
	498	-2.8022
	499	-2.11398
	500	-2.26592
	501	-3.20808
	502	-4.18556
	503	-5.11395
	504	-6.51991
	505	-8.13982
	506	-8.85859
	507	-8.2035
	508	-6.92262
	509	-6.17173
	510	-6.42142
	511	-7.21
	512	-8.05371
	513	-8.62362
	514	-8.48345
	515	-7.47765
	516	-5.88004
	517	-4.21754
	518	-3.06419
	519	-2.57299
	520	-2.5427
	521	-2.89219
	522	-3.25305
	523	-2.92183
	524	-1.79776
	525	-0.44967
	526	0.56631
	527	0.87392
	528	0.24545
	529	-1.21913
	530	-2.8573
	531	-3.64043
	532	-3.0211
	533	-1.38764
	534	0.30711
	535	1.32047
	536	1.66946
	537	1.7273
	538	1.92314
	539	2.6471
	540	3.55807
	541	3.70311
	542	2.70935
	543	1.10251
	544	-0.39197
	545	-1.51933
	546	-2.54773
	547	-3.61658
	548	-4.51846
	549	-5.08786
	550	-5.25649
	551	-4.93397
	552	-4.11072
	553	-3.01862
	554	-2.14532
	555	-2.01566
	556	-2.76918
	557	-3.79064
	558	-4.20565
	559	-3.9934
	560	-4.02505
	561	-4.79529
	562	-5.79638
	563	-6.62392
	564	-7.33632
	565	-7.64226
	566	-7.22287
	567	-6.48192
	568	-6.18576
	569	-6.78092
	570	-8.08314
	571	-9.09883
	572	-8.94329
	573	-8.20971
	574	-7.90388
	575	-7.61082
	576	-6.53785
	577	-5.07964
	578	-3.90027
	579	-2.97153
	580	-2.16283
	581	-1.55688
	582	-1.23471
	583	-1.08254
	584	-0.68778
	585	0.06771
	586	0.71403
	587	0.72262
	588	-0.22433
	589	-1.72074
	590	-2.65256
	591	-2.55978
	592	-1.85716
	593	-0.86305
	594	0.21719
	595	1.04657
	596	1.54282
	597	1.86907
	598	1.90613
	599	1.53308
	600	1.21908
	601	1.30069
	602	1.28683
	603	0.77042
	604	-0.05714
	605	-1.06895
	606	-2.38941
	607	-4.13062
	608	-6.02336
	609	-7.43976
	610	-8.12904
	611	-8.3238
	612	-8.04423
	613	-7.20853
	614	-6.30293
	615	-6.04433
	616	-6.5712
	617	-7.21521
	618	-7.11719
	619	-6.26409
	620	-5.30319
	621	-4.71161
	622	-4.89039
	623	-6.00935
	624	-7.51481
	625	-8.66929
	626	-9.22373
	627	-9.29344
	628	-9.06303
	629	-8.62894
	630	-7.96583
	631	-6.96654
	632	-5.49621
	633	-3.60855
	634	-1.72229
	635	-0.21099
	636	0.98648
	637	1.98785
	638	2.70101
	639	2.88121
	640	2.13436
	641	0.43709
	642	-1.44663
	643	-2.49875
	644	-2.26724
	645	-1.29884
	646	-0.53035
	647	-0.24373
	648	-0.23643
	649	-0.60596
	650	-1.41049
	651	-2.00423
	652	-1.64758
	653	-0.2698
	654	1.68278
	655	3.52544
	656	4.68912
	657	4.89905
	658	4.12395
	659	2.84254
	660	1.73714
	661	0.85066
	662	-0.21101
	663	-1.51876
	664	-2.87613
	665	-4.18259
	666	-5.53958
	667	-7.06166
	668	-8.27251
	669	-8.43181
	670	-7.75895
	671	-7.19955
	672	-6.97647
	673	-6.33
	674	-4.89351
	675	-3.58642
	676	-3.29581
	677	-3.63462
	678	-4.04752
	679	-4.58843
	680	-5.25488
	681	-5.89979
	682	-6.57973
	683	-7.40447
	684	-8.13374
	685	-8.58198
	686	-8.86336
	687	-8.73516
	688	-7.90761
	689	-6.9368
	690	-6.41421
	691	-6.28103
	692	-6.54489
	693	-6.98022
	694	-6.78371
	695	-5.5555
	696	-3.59643
	697	-1.31934
	698	0.8618
	699	2.49653
	700	3.31341
	701	3.38018
	702	3.13058
	703	3.08989
	704	3.39754
	705	3.62905
	706	3.46478
	707	3.14557
	708	2.69635
	709	2.07526
	710	1.76762
	711	1.84366
	712	1.67344
	713	0.98957
	714	0.03879
	715	-0.76063
	716	-0.87973
	717	-0.22865
	718	0.62539
	719	1.22517
	720	1.5931
	721	1.73435
	722	1.56661
	723	1.38318
	724	1.52237
	725	1.63221
	726	0.95768
	727	-0.8827
	728	-3.48731
	729	-5.76207
	730	-6.85078
	731	-6.93265
	732	-6.71524
	733	-6.62005
	734	-6.84727
	735	-7.3068
	736	-7.45671
	737	-7.03592
	738	-6.50642
	739	-6.36601
	740	-6.50736
	741	-6.47557
	742	-5.95317
	743	-5.03639
	744	-4.42889
	745	-4.71443
	746	-5.4905
	747	-6.17039
	748	-6.74726
	749	-7.0899
	750	-6.74389
	751	-5.60472
	752	-4.19668
	753	-3.36649
	754	-3.39166
	755	-3.53164
	756	-2.91791
	757	-1.48649
	758	0.28131
	759	2.01481
	760	3.3938
	761	4.10249
	762	4.21768
	763	3.84629
	764	3.14396
	765	2.90429
	766	3.4109
	767	3.90405
	768	4.10219
	769	4.17941
	770	3.77472
	771	2.67818
	772	1.5364
	773	1.1597
	774	1.75877
	775	2.73949
	776	3.12774
	777	2.68185
	778	1.8969
	779	1.04235
	780	0.26466
	781	-0.29811
	782	-0.82119
	783	-1.41212
	784	-1.84963
	785	-2.00622
	786	-2.02928
	787	-2.17473
	788	-2.74395
	789	-3.59504
	790	-3.9444
	791	-3.6962
	792	-3.80257
	793	-4.3385
	794	-4.35757
	795	-4.10949
	796	-4.79044
	797	-6.27207
	798	-7.28786
	799	-7.21125
	800	-6.46019
	801	-5.6615
	802	-4.86616
	803	-4.00821
	804	-3.6556
	805	-4.02148
	806	-4.34286
	807	-4.11895
	808	-3.4797
	809	-2.59768
	810	-1.77147
	811	-1.48756
	812	-2.10446
	813	-3.57035
	814	-5.3113
	815	-6.6206
	816	-7.35451
	817	-7.70625
	818	-7.31025
	819	-5.70821
	820	-3.39434
	821	-1.17214
	822	0.77977
	823	2.41394
	824	3.38392
	825	3.71819
	826	4.13869
	827	4.97946
	828	5.5644
	829	5.22125
	830	4.22555
	831	3.44915
	832	3.39915
	833	4.02476
	834	4.96325
	835	5.40525
	836	4.61452
	837	2.97139
	838	1.58834
	839	1.00068
	840	1.04478
	841	1.51275
	842	2.27339
	843	3.15171
	844	3.95345
	845	4.31376
	846	3.73096
	847	2.21357
	848	0.39174
	849	-1.28184
	850	-2.84577
	851	-4.57558
	852	-6.61028
	853	-8.60455
	854	-9.96673
	855	-10.4951
	856	-10.8499
	857	-11.8959
	858	-13.2639
	859	-13.765
	860	-13.0235
	861	-11.4321
	862	-9.53249
	863	-8.02971
	864	-7.21912
	865	-6.78357
	866	-6.55655
	867	-6.44148
	868	-5.86279
	869	-4.49245
	870	-2.98388
	871	-2.05866
	872	-1.69736
	873	-1.65045
	874	-1.73685
	875	-1.86678
	876	-2.21567
	877	-2.57356
	878	-2.22517
	879	-1.2038
	880	-0.11697
	881	0.88953
	882	1.72132
	883	2.22774
	884	2.53458
	885	2.54343
	886	2.34169
	887	2.82994
	888	4.24232
	889	5.36309
	890	5.81097
	891	6.84183
	892	8.53163
	893	9.15863
	894	8.29334
	895	7.2112
	896	6.38284
	897	5.51107
	898	4.57512
	899	3.43144
	900	1.91366
	901	0.20987
	902	-0.93035
	903	-1.02281
	904	-0.75053
	905	-0.75204
	906	-0.95844
	907	-1.55588
	908	-2.82003
	909	-4.4473
	910	-5.7468
	911	-6.22174
	912	-6.068
	913	-5.82777
	914	-5.81127
	915	-6.11142
	916	-6.58457
	917	-6.9793
	918	-7.46084
	919	-8.43692
	920	-9.77324
	921	-10.8095
	922	-11.0919
	923	-10.7616
	924	-10.2587
	925	-9.81973
	926	-9.54465
	927	-9.48793
	928	-9.29452
	929	-8.47332
	930	-7.0736
	931	-5.59978
	932	-4.64368
	933	-4.47758
	934	-4.61918
	935	-4.29323
	936	-3.30699
	937	-2.00284
	938	-0.70212
	939	0.49925
	940	1.65461
	941	2.71571
	942	3.49131
	943	4.00014
	944	4.45942
	945	4.96308
	946	5.51929
	947	6.16722
	948	6.75836
	949	6.82672
	950	6.08987
	951	4.81322
	952	3.46961
	953	2.40736
	954	1.9579
	955	2.36038
	956	3.46896
	957	4.71041
	958	5.2133
	959	4.49398
	960	3.02526
	961	1.36936
	962	-0.3523
	963	-1.67558
	964	-2.07988
	965	-2.01876
	966	-2.36239
	967	-3.41824
	968	-4.98422
	969	-6.48195
	970	-7.28703
	971	-7.40116
	972	-7.22948
	973	-7.03677
	974	-7.19402
	975	-8.19342
	976	-9.79247
	977	-10.8564
	978	-10.6518
	979	-9.6214
	980	-8.64029
	981	-8.12123
	982	-7.84094
	983	-7.40305
	984	-6.70261
	985	-5.83923
	986	-4.95068
	987	-4.30028
	988	-4.23866
	989	-4.83602
	990	-5.64481
	991	-6.02804
	992	-5.61308
	993	-4.47506
	994	-3.21998
	995	-2.57119
	996	-2.48267
	997	-2.13666
	998	-0.90217
	999	1.08895
	1000	3.045
	1001	4.16999
	1002	4.40757
	1003	4.21355
	1004	3.91367
	1005	3.71513
	1006	3.83658
	1007	4.31628
	1008	4.86532
	1009	5.02562
	1010	4.66039
	1011	4.07545
	1012	3.45232
	1013	2.67879
	1014	1.80999
	1015	1.11015
	1016	0.73256
	1017	0.61986
	1018	0.58795
	1019	0.5623
	1020	0.40991
	1021	-0.19848
	1022	-1.20377
	1023	-2.15049
	1024	-2.5452
	1025	-2.18951
	1026	-1.52128
	1027	-1.11279
	1028	-1.14036
	1029	-1.52661
	1030	-2.10556
	1031	-2.71353
	1032	-3.19661
	1033	-3.17901
	1034	-2.41583
	1035	-1.54208
	1036	-1.53851
	1037	-2.48255
	1038	-3.51379
	1039	-3.94365
	1040	-3.95754
	1041	-4.04487
	1042	-4.30739
	1043	-4.61884
	1044	-4.82877
	1045	-4.84228
	1046	-4.59245
	1047	-4.10189
	1048	-3.78539
	1049	-3.86374
	1050	-3.9211
	1051	-3.57967
	1052	-2.76577
	1053	-1.53066
	1054	-0.39719
	1055	-0.30504
	1056	-1.51443
	1057	-3.21668
	1058	-4.50964
	1059	-4.89089
	1060	-4.06257
	1061	-2.22062
	1062	-0.20809
	1063	1.17097
	1064	1.72517
	1065	1.67715
	1066	1.38163
	1067	1.40401
	1068	2.16942
	1069	3.25682
	1070	3.78638
	1071	3.54653
	1072	3.08886
	1073	2.77221
	1074	2.4623
	1075	2.18706
	1076	2.21018
	1077	2.39833
	1078	2.35329
	1079	2.0486
	1080	1.65803
	1081	1.12853
	1082	0.30665
	1083	-0.84994
	1084	-2.13361
	1085	-3.00624
	1086	-2.93242
	1087	-1.96814
	1088	-0.80175
	1089	-0.08104
	1090	-0.03124
	1091	-0.60936
	1092	-1.48645
	1093	-2.14124
	1094	-2.31005
	1095	-2.21366
	1096	-2.32151
	1097	-2.85619
	1098	-3.62691
	1099	-4.2495
	1100	-4.23887
	1101	-3.63305
	1102	-3.14692
	1103	-2.8916
	1104	-2.3636
	1105	-1.61383
	1106	-0.98944
	1107	-0.66559
	1108	-0.80666
	1109	-1.20802
	1110	-1.31886
	1111	-1.11234
	1112	-1.04714
	1113	-1.09796
	1114	-0.89719
	1115	-0.5345
	1116	-0.36999
	1117	-0.53639
	1118	-0.61848
	1119	-0.06662
	1120	0.81856
	1121	1.46034
	1122	1.82058
	1123	1.78065
	1124	1.20245
	1125	0.50228
	1126	0.09379
	1127	-0.02169
	1128	0.1909
	1129	0.79714
	1130	1.54867
	1131	2.01558
	1132	1.8061
	1133	0.86264
	1134	-0.30462
	1135	-1.09377
	1136	-1.28154
	1137	-0.93782
	1138	-0.29537
	1139	0.36577
	1140	0.87442
	1141	1.31344
	1142	1.90998
	1143	2.5009
	1144	2.47772
	1145	1.60466
	1146	0.42925
	1147	-0.44462
	1148	-0.97099
	1149	-1.35298
	1150	-1.72567
	1151	-2.15038
	1152	-2.70058
	1153	-3.40004
	1154	-4.02926
	1155	-4.52392
	1156	-4.94765
	1157	-4.78902
	1158	-3.61422
	1159	-2.04483
	1160	-0.9696
	1161	-0.54328
	1162	-0.4475
	1163	-0.24797
	1164	0.49846
	1165	1.75553
	1166	2.90193
	1167	3.20901
	1168	2.33461
	1169	0.75994
	1170	-0.49618
	1171	-0.78854
	1172	-0.48162
	1173	-0.40471
	1174	-0.68241
	1175	-0.89441
	1176	-0.81999
	1177	-0.36497
	1178	0.378
	1179	1.23529
	1180	2.34226
	1181	3.49429
	1182	3.93549
	1183	3.6495
	1184	3.50954
	1185	3.71125
	1186	3.4499
	1187	2.25559
	1188	0.52132
	1189	-1.08154
	1190	-2.01318
	1191	-2.11426
	1192	-1.76102
	1193	-1.51164
	1194	-1.56971
	1195	-1.70788
	1196	-1.61439
	1197	-1.06712
	1198	-0.07898
	1199	0.8858
	1200	1.19259
	1201	0.63094
	1202	-0.21939
	1203	-0.43237
	1204	0.14607
	1205	0.82919
	1206	1.24491
	1207	1.66076
	1208	2.06248
	1209	1.92344
	1210	1.05004
	1211	-0.29677
	1212	-1.84901
	1213	-3.06915
	1214	-3.27575
	1215	-2.40105
	1216	-0.89054
	1217	0.71912
	1218	2.01718
	1219	2.99918
	1220	3.69019
	1221	3.7563
	1222	3.20979
	1223	2.70473
	1224	2.72877
	1225	3.2203
	1226	3.57414
	1227	3.05926
	1228	1.81132
	1229	0.45137
	1230	-0.98403
	1231	-2.50814
	1232	-3.33469
	1233	-2.65565
	1234	-0.92383
	1235	0.41651
	1236	0.50009
	1237	-0.28629
	1238	-1.0649
	1239	-1.12401
	1240	-0.28909
	1241	0.88534
	1242	1.67576
	1243	1.79945
	1244	1.72501
	1245	2.19994
	1246	3.00041
	1247	3.21097
	1248	2.63025
	1249	1.5962
	1250	0.34235
	1251	-0.83004
	1252	-1.69339
	1253	-2.21794
	1254	-2.38544
	1255	-2.36708
	1256	-2.42156
	1257	-2.36336
	1258	-1.8246
	1259	-0.97693
	1260	-0.25159
	1261	0.29958
	1262	0.6411
	1263	0.47124
	1264	-0.15126
	1265	-0.6179
	1266	-0.38613
	1267	0.48504
	1268	1.39657
	1269	1.66421
	1270	0.99793
	1271	-0.30834
	1272	-1.56958
	1273	-2.15235
	1274	-1.93727
	1275	-1.29383
	1276	-0.67265
	1277	-0.53694
	1278	-1.13739
	1279	-1.90273
	1280	-1.92492
	1281	-1.21696
	1282	-0.50143
	1283	-0.08395
	1284	0.15232
	1285	0.43059
	1286	1.06227
	1287	1.98589
	1288	2.57519
	1289	2.05866
	1290	0.33263
	1291	-1.80148
	1292	-3.41588
	1293	-3.828
	1294	-2.66155
	1295	-0.40242
	1296	1.75285
	1297	2.97865
	1298	3.20208
	1299	2.71566
	1300	1.94681
	1301	1.33593
	1302	1.2299
	1303	1.71583
	1304	2.28747
	1305	2.17264
	1306	1.44439
	1307	1.00194
	1308	1.31487
	1309	2.16173
	1310	3.16354
	1311	3.94644
	1312	4.17233
	1313	3.68419
	1314	2.85878
	1315	2.13006
	1316	1.22284
	1317	-0.14149
	1318	-1.5183
	1319	-2.27187
	1320	-2.20455
	1321	-1.5807
	1322	-0.76425
	1323	-0.09981
	1324	-0.16281
	1325	-1.35265
	1326	-2.92104
	1327	-3.39866
	1328	-2.27972
	1329	-0.40923
	1330	1.14299
	1331	1.89108
	1332	1.8078
	1333	0.9298
	1334	-0.46869
	1335	-1.51407
	1336	-1.39981
	1337	-0.39629
	1338	0.46876
	1339	0.47991
	1340	-0.26833
	1341	-1.0265
	1342	-1.14085
	1343	-0.64553
	1344	-0.04677
	1345	0.12021
	1346	-0.23589
	1347	-0.49582
	1348	-0.10891
	1349	0.58752
	1350	1.09944
	1351	1.49286
	1352	1.76541
	1353	1.58731
	1354	1.03194
	1355	0.69495
	1356	0.93934
	1357	1.57957
	1358	2.08845
	1359	1.85927
	1360	0.92155
	1361	0.22098
	1362	0.58576
	1363	1.88358
	1364	3.25449
	1365	3.83581
	1366	3.28959
	1367	1.99987
	1368	0.95006
	1369	0.77308
	1370	1.05428
	1371	1.04418
	1372	0.46422
	1373	-0.51968
	1374	-1.48099
	1375	-1.75524
	1376	-0.98172
	1377	0.22639
	1378	0.98306
	1379	1.16517
	1380	0.89997
	1381	0.04582
	1382	-1.08601
	1383	-1.66034
	1384	-1.28621
	1385	-0.42167
	1386	0.21383
	1387	0.59858
	1388	1.33257
	1389	2.51299
	1390	3.70667
	1391	4.62816
	1392	4.76668
	1393	3.58983
	1394	1.67823
	1395	0.19883
	1396	-0.41755
	1397	-0.38565
	1398	-0.07198
	1399	0.13082
	1400	0.04799
	1401	-0.19883
	1402	-0.42346
	1403	-0.496
	1404	-0.3485
	1405	0.000696999
	1406	0.4219
	1407	0.61055
	1408	0.35666
	1409	0.01686
	1410	0.12188
	1411	0.54194
	1412	0.6258
	1413	0.18238
	1414	-0.18106
	1415	0.08305
	1416	0.8973
	1417	1.82305
	1418	2.38397
	1419	2.35557
	1420	1.93992
	1421	1.48018
	1422	1.28112
	1423	1.80734
	1424	3.14784
	1425	4.48535
	1426	5.02787
	1427	4.79318
	1428	4.1287
	1429	3.25643
	1430	2.31444
	1431	1.55194
	1432	1.22054
	1433	1.08777
	1434	0.76518
	1435	0.46651
	1436	0.47508
	1437	0.45
	1438	0.2322
	1439	0.2423
	1440	0.56829
	1441	1.01213
	1442	1.73823
	1443	2.7971
	1444	3.56006
	1445	3.48538
	1446	2.91406
	1447	2.41331
	1448	2.18101
	1449	2.39487
	1450	3.15557
	1451	4.12145
	1452	4.80535
	1453	4.86562
	1454	4.07696
	1455	2.77212
	1456	1.81067
	1457	1.59441
	1458	1.84969
	1459	2.09194
	1460	1.90793
	1461	1.09003
	1462	-0.31353
	1463	-1.73387
	1464	-2.23047
	1465	-1.69806
	1466	-1.14188
	1467	-1.19448
	1468	-1.46704
	1469	-1.51045
	1470	-1.43312
	1471	-1.40568
	1472	-1.12095
	1473	-0.34333
	1474	0.42809
	1475	0.72142
	1476	0.75882
	1477	0.83121
	1478	1.05046
	1479	1.51981
	1480	2.07259
	1481	2.40723
	1482	2.46149
	1483	2.407
	1484	2.64149
	1485	3.39969
	1486	4.14183
	1487	4.17968
	1488	3.49649
	1489	2.37461
	1490	1.24843
	1491	0.94084
	1492	2.01943
	1493	4.13912
	1494	6.25558
	1495	7.14102
	1496	6.34623
	1497	4.86258
	1498	3.89077
	1499	3.51716
	1500	3.54603
	1501	4.17595
	1502	4.93461
	1503	4.7479
	1504	3.51569
	1505	2.19833
	1506	1.73054
	1507	2.34794
	1508	3.33295
	1509	3.77809
	1510	3.57162
	1511	3.19522
	1512	3.11913
	1513	3.4052
	1514	3.63486
	1515	3.33436
	1516	2.3814
	1517	1.0448
	1518	-0.15704
	1519	-0.73856
	1520	-0.62272
	1521	-0.08186
	1522	0.58189
	1523	0.97759
	1524	0.76585
	1525	0.22183
	1526	0.07014
	1527	0.63972
	1528	1.697
	1529	2.80766
	1530	3.42248
	1531	3.19475
	1532	2.45925
	1533	1.96619
	1534	2.13161
	1535	2.72656
	1536	3.16969
	1537	3.04394
	1538	2.54475
	1539	2.17089
	1540	2.09462
	1541	2.14724
	1542	2.1684
	1543	2.23485
	1544	2.39527
	1545	2.52332
	1546	2.7524
	1547	3.35402
	1548	4.11904
	1549	4.55894
	1550	4.49061
	1551	3.99361
	1552	3.30835
	1553	3.0292
	1554	3.67845
	1555	4.80556
	1556	5.2554
	1557	4.64346
	1558	3.70446
	1559	3.07229
	1560	2.77038
	1561	2.80405
	1562	3.28805
	1563	3.9384
	1564	4.18111
	1565	3.76884
	1566	2.79467
	1567	1.55246
	1568	0.49222
	1569	-0.13535
	1570	-0.2462
	1571	0.26742
	1572	1.17202
	1573	1.88083
	1574	2.2226
	1575	2.65914
	1576	3.36278
	1577	3.72951
	1578	3.4367
	1579	3.132
	1580	3.35143
	1581	3.96472
	1582	4.88767
	1583	6.00125
	1584	6.64721
	1585	6.16729
	1586	4.86344
	1587	3.65351
	1588	2.97579
	1589	2.74158
	1590	2.77496
	1591	2.73602
	1592	2.28785
	1593	1.59132
	1594	1.2472
	1595	1.78573
	1596	3.3157
	1597	5.45806
	1598	7.48512
	1599	8.65205
	1600	8.60753
	1601	7.60721
	1602	6.32447
	1603	5.35211
	1604	4.72881
	1605	4.048
	1606	3.08615
	1607	1.93359
	1608	0.72907
	1609	-0.30024
	1610	-0.92899
	1611	-1.20199
	1612	-1.286
	1613	-1.06807
	1614	-0.27722
	1615	0.80817
	1616	1.49301
	1617	1.48906
	1618	0.7956
	1619	-0.51946
	1620	-1.75746
	1621	-1.77268
	1622	-0.27187
	1623	1.76251
	1624	3.29384
	1625	4.11642
	1626	4.25261
	1627	3.66679
	1628	2.94526
	1629	3.02272
	1630	3.92763
	1631	4.79612
	1632	5.2009
	1633	5.26517
	1634	5.0011
	1635	4.53514
	1636	4.23302
	1637	4.22081
	1638	4.41077
	1639	4.9234
	1640	5.73075
	1641	6.20007
	1642	5.90011
	1643	5.27298
	1644	4.82566
	1645	4.51127
	1646	4.15523
	1647	3.77097
	1648	3.49698
	1649	3.49229
	1650	3.8612
	1651	4.52996
	1652	5.09823
	1653	5.09871
	1654	4.47961
	1655	3.67267
	1656	3.09163
	1657	2.71838
	1658	2.39594
	1659	2.20561
	1660	2.20319
	1661	2.16654
	1662	2.07212
	1663	2.31193
	1664	2.91885
	1665	3.31433
	1666	3.20211
	1667	2.87769
	1668	2.45935
	1669	1.66466
	1670	0.59691
	1671	-0.18245
	1672	-0.51086
	1673	-0.6975
	1674	-0.95554
	1675	-1.18152
	1676	-1.01193
	1677	-0.22513
	1678	0.87766
	1679	1.74228
	1680	2.06876
	1681	1.95559
	1682	1.73723
	1683	1.80658
	1684	2.37746
	1685	3.17939
	1686	3.73385
	1687	4.00339
	1688	4.2262
	1689	4.4287
	1690	4.57026
	1691	4.71459
	1692	4.88479
	1693	4.97721
	1694	4.81891
	1695	4.25125
	1696	3.29493
	1697	2.3333
	1698	1.84403
	1699	1.83133
	1700	2.04203
	1701	2.51398
	1702	3.09065
	1703	3.25235
	1704	2.8638
	1705	2.12433
	1706	1.25532
	1707	0.51188
	1708	0.1108
	1709	0.15697
	1710	0.63295
	1711	1.30552
	1712	1.69133
	1713	1.50979
	1714	1.08434
	1715	0.81918
	1716	0.71852
	1717	0.82711
	1718	1.42777
	1719	2.46486
	1720	3.40569
	1721	3.79951
	1722	3.5006
	1723	2.54926
	1724	1.27093
	1725	0.25496
	1726	0.03914
	1727	0.74756
	1728	1.97504
	1729	3.12128
	1730	3.59658
	1731	3.10016
	1732	2.14772
	1733	1.5581
	1734	1.52958
	1735	1.80385
	1736	2.05167
	1737	1.97863
	1738	1.46768
	1739	0.58676
	1740	-0.25492
	1741	-0.34135
	1742	0.6569
	1743	2.23385
	1744	3.62446
	1745	4.5733
	1746	5.17777
	1747	5.29235
	1748	4.61983
	1749	3.24678
	1750	1.69731
	1751	0.51502
	1752	-0.00672
	1753	0.03915
	1754	0.18023
	1755	0.00761
	1756	-0.63037
	1757	-1.58287
	1758	-2.46188
	1759	-3.07476
	1760	-3.30103
	1761	-2.88556
	1762	-1.92228
	1763	-0.92001
	1764	-0.33368
	1765	-0.2991
	1766	-0.49478
	1767	-0.3685
	1768	0.25382
	1769	1.07741
	1770	1.82645
	1771	2.34626
	1772	2.31933
	1773	1.54706
	1774	0.50793
	1775	-0.07777
	1776	-0.08063
	1777	0.21884
	1778	0.58035
	1779	0.83565
	1780	1.08254
	1781	1.49302
	1782	1.7997
	1783	1.5946
	1784	0.92062
	1785	0.25391
	1786	0.02345
	1787	0.10856
	1788	0.10216
	1789	0.07732
	1790	0.35779
	1791	0.71286
	1792	0.59273
	1793	-0.03637
	1794	-0.65034
	1795	-0.77484
	1796	-0.3516
	1797	0.18725
	1798	0.16834
	1799	-0.64836
	1800	-1.70532
	1801	-2.0856
	1802	-1.57733
	1803	-0.92991
	1804	-0.54548
	1805	-0.25636
	1806	-0.49079
	1807	-1.5146
	1808	-2.37799
	1809	-2.45243
	1810	-2.15754
	1811	-1.87016
	1812	-2.16342
	1813	-3.53147
	1814	-4.9206
	1815	-4.94416
	1816	-3.92033
	1817	-2.78545
	1818	-1.75638
	1819	-1.09478
	1820	-1.16472
	1821	-1.5306
	1822	-1.38018
	1823	-0.52021
	1824	0.32246
	1825	0.13649
	1826	-1.13234
	1827	-2.59923
	1828	-3.56533
	1829	-3.68549
	1830	-2.6906
	1831	-0.86742
	1832	0.80142
	1833	1.49901
	1834	1.16357
	1835	0.17974
	1836	-0.94842
	1837	-1.55735
	1838	-1.30813
	1839	-0.78851
	1840	-0.71445
	1841	-0.91058
	1842	-0.91958
	1843	-0.75581
	1844	-0.53397
	1845	-0.44087
	1846	-0.83053
	1847	-1.5744
	1848	-2.20138
	1849	-2.41342
	1850	-2.09397
	1851	-1.68452
	1852	-1.75478
	1853	-2.28001
	1854	-3.24407
	1855	-4.32793
	1856	-4.40355
	1857	-3.24128
	1858	-2.09212
	1859	-2.11652
	1860	-3.47134
	1861	-4.97626
	1862	-5.18526
	1863	-4.29035
	1864	-3.42278
	1865	-2.60768
	1866	-1.2089
	1867	0.29752
	1868	0.742
	1869	-0.02271
	1870	-1.17006
	1871	-2.00447
	1872	-2.29396
	1873	-2.25975
	1874	-2.3177
	1875	-2.57573
	1876	-2.83656
	1877	-2.9728
	1878	-2.83629
	1879	-2.19129
	1880	-1.32088
	1881	-0.72575
	1882	-0.31222
	1883	0.08465
	1884	0.28257
	1885	0.1193
	1886	-0.48675
	1887	-1.33963
	1888	-2.02825
	1889	-2.53662
	1890	-2.96768
	1891	-2.89717
	1892	-2.12279
	1893	-1.41768
	1894	-1.50221
	1895	-2.23639
	1896	-3.12784
	1897	-3.56876
	1898	-3.09351
	1899	-1.86843
	1900	-0.68394
	1901	-0.49186
	1902	-1.46628
	1903	-2.81395
	1904	-3.74071
	1905	-4.07665
	1906	-4.15602
	1907	-4.33631
	1908	-4.65613
	1909	-5.05856
	1910	-5.49265
	1911	-5.68607
	1912	-5.38872
	1913	-4.7475
	1914	-4.05853
	1915	-3.48803
	1916	-3.19476
	1917	-3.17767
	1918	-2.96821
	1919	-2.10403
	1920	-0.88499
	1921	-0.16201
	1922	-0.40993
	1923	-1.20873
	1924	-1.64928
	1925	-1.27846
	1926	-0.51614
	1927	-0.05586
	1928	-0.26592
	1929	-1.15809
	1930	-2.33437
	1931	-3.07058
	1932	-2.80092
	1933	-1.49255
	1934	0.23043
	1935	1.39965
	1936	1.43817
	1937	0.6391
	1938	-0.09049
	1939	-0.07287
	1940	0.66985
	1941	1.64595
	1942	2.15086
	1943	1.75846
	1944	0.77876
	1945	-0.10324
	1946	-0.48968
	1947	-0.78601
	1948	-1.81462
	1949	-3.70348
	1950	-5.64373
	1951	-6.63377
	1952	-6.34593
	1953	-5.28725
	1954	-4.09781
	1955	-3.21044
	1956	-2.95819
	1957	-3.1182
	1958	-2.99618
	1959	-2.38225
	1960	-1.45343
	1961	-0.27432
	1962	0.77732
	1963	1.02524
	1964	0.39153
	1965	-0.39702
	1966	-0.67323
	1967	-0.48047
	1968	-0.38602
	1969	-0.85397
	1970	-1.81041
	1971	-2.92022
	1972	-3.83572
	1973	-4.20877
	1974	-3.94822
	1975	-3.1465
	1976	-1.92489
	1977	-0.71742
	1978	0.08364
	1979	0.87221
	1980	1.98034
	1981	2.63912
	1982	2.26187
	1983	1.42353
	1984	0.59603
	1985	-0.21742
	1986	-0.64271
	1987	-0.46998
	1988	-0.24602
	1989	-0.55662
	1990	-1.59046
	1991	-3.06174
	1992	-4.16275
	1993	-4.27099
	1994	-3.38292
	1995	-1.74438
	1996	0.02328
	1997	0.99148
	1998	1.01116
[truncated: 4,998 more rows]
