# Supplementary material for: Cu and Ni Co-sputtered heteroatomic thin film for enhanced nonenzymatic glucose detection
Source: Sci Rep. 2022 May 7;12:7507. doi: 10.1038/s41598-022-11563-4 (PMC9079054; doi:10.1038/s41598-022-11563-4)
Supplement: Supplementary file 2 — Supplementary Information 2. [file 41598_2022_11563_MOESM2_ESM.zip › Fig 1g_inset_source data.xlsx]

## Sheet: Fig 1g_inset
Fig 1g_inset
	Position number	Thickness (nm)
	1	140.412
	2	140.092
	3	137.058
	4	138.274
